# Supplementary material for: Microbial landscapes of the rhizosphere soils and roots of Luffa cylindrica plant associated with Meloidogyne incognita
Source: Front Microbiol. 2023 May 25;14:1168179. doi: 10.3389/fmicb.2023.1168179 (PMC10247985; doi:10.3389/fmicb.2023.1168179)
Supplement: Supplementary file 2 [file Table_2.XLSX]

## Sheet: 16S
Supplementary Table 1. TUe summary of sequencing
Sample ID	Raw reads	Clean reads	Clean tags	Q20(%)	Q30(%)	GC(%)
IS1	85956	85636	78887	99.2	96.8	54
IS2	91934	91532	84191	99.2	96.8	54.4
IS3	86656	86306	79631	99.2	96.7	54.7
IS4	85526	85172	78311	99.2	96.8	54
IS5	87494	87162	80927	99.1	96.7	55.1
IR1	88668	88598	86816	99.3	97.4	55.6
IR2	85429	85343	83042	99.3	97.1	55.5
IR3	84018	83939	81980	99.3	97.2	55.7
IR4	86275	86203	84541	99.3	97.4	55.5
UR1	90310	90233	88247	99.3	97.3	55.7
UR2	84923	84842	83038	99.3	97.3	55.6
UR3	86102	86016	84002	99.3	97.2	55.7
UR4	88287	88212	86202	99.3	97.3	55.7
US1	84340	84115	79371	99.1	96.7	55.5
US2	87061	86734	80161	99.2	96.9	55.5
US3	88397	88005	80779	99.1	96.7	55.7
US4	84270	83948	77699	99.2	96.8	55.7
US5	92104	91863	87827	99.2	96.8	55.6
Total	1567750	1563859	1485652

## Sheet: ITS
Sample ID	Raw reads	Clean reads	Clean tags	Q20(%)	Q30(%)	GC(%)
IS1	87582	87198	79354	99.9	99.3	49.3
IS2	85530	85204	77184	99.8	99	49.6
IS3	86186	85808	77619	99.8	98.9	50.1
IS4	85964	85599	77660	99.8	98.8	50.5
IS5	91248	90941	83837	99.8	98.9	49.7
IR1	84800	83670	76451	99.6	98	57.5
IR2	87244	84167	74030	99.5	97.6	56.8
IR3	91194	90814	86284	99.6	98.1	57.4
IR4	88918	77543	58947	99.6	98.2	56.6
UR1	84158	82369	74887	99.6	98	57.9
UR2	84750	84382	79720	99.6	98.2	55.8
UR3	85592	75823	63342	99.6	98.1	57.3
UR4	87585	77799	63754	99.6	98	57.6
US1	91145	89549	81720	99.8	99.1	50.1
US2	88689	88367	82289	99.8	99	48.7
US3	90827	90583	86642	99.8	99.1	50.2
US4	90622	90325	86695	99.9	99.2	49.1
US5	90732	90514	86588	99.8	99.2	49.6
Total	1582766	1540655	1397003
