# Supplementary material for: Microbial landscapes of the rhizosphere soils and roots of Luffa cylindrica plant associated with Meloidogyne incognita
Source: Front Microbiol. 2023 May 25;14:1168179. doi: 10.3389/fmicb.2023.1168179 (PMC10247985; doi:10.3389/fmicb.2023.1168179)
Supplement: Supplementary file 3 [file Table_3.XLSX]

## Sheet: 16S
Supplementary Table 3. The bacterial and fungal OTUs of all samples
#OTU ID	US1	US2	US3	US4	US5	UR1	UR2	UR3	UR4	IS1	IS2	IS3	IS4	IS5	IR1	IR2	IR3	IR4	Taxonomy
OTU_10	34	58	38	55	119	3	9	4	10	2056	1549	1895	1554	1226	49	0	15	17	k:Bacteria,p:Bacteroidetes,c:Bacteroidia,o:Flavobacteriales,f:Weeksellaceae,g:Chryseobacterium
OTU_100	255	245	277	243	325	0	2	1	0	155	246	149	183	230	16	5	1	2	k:Bacteria,p:Proteobacteria,c:Alphaproteobacteria,o:Micropepsales,f:Micropepsaceae,g:uncultured,s:uncultured_bacterium
OTU_1000	2	2	1	2	0	0	0	0	0	2	6	4	3	3	0	0	0	0	k:Bacteria
OTU_10000	0	0	0	0	0	0	0	2	0	0	0	0	0	0	0	0	0	0	k:Bacteria,p:Actinobacteria,c:Actinobacteria
OTU_10001	0	0	0	0	0	0	0	0	0	0	2	0	0	0	0	0	0	0	k:Bacteria
OTU_10002	0	0	0	0	0	0	0	0	0	0	0	0	0	3	0	0	0	0	k:Bacteria,p:Bacteroidetes,c:Bacteroidia,o:Flavobacteriales,f:Flavobacteriaceae
OTU_10003	0	2	0	0	0	0	0	0	0	0	0	0	0	0	0	0	0	0	k:Bacteria,p:Proteobacteria
OTU_10004	0	0	0	2	0	0	0	0	0	0	0	0	0	0	0	0	0	0	k:Bacteria
OTU_10005	0	0	0	0	0	0	0	0	0	0	0	2	0	0	0	0	0	0	k:Bacteria,p:Proteobacteria
OTU_10006	0	0	0	0	0	0	0	0	0	0	2	0	0	0	0	0	0	0	k:Bacteria
OTU_10007	0	0	0	0	0	0	0	0	1	0	1	0	0	2	0	0	0	0	k:Bacteria,p:Nitrospirae,c:Nitrospira,o:Nitrospirales,f:Nitrospiraceae,g:Nitrospira
OTU_10008	0	2	0	0	0	0	0	0	0	0	0	0	0	0	0	0	0	0	k:Bacteria
OTU_10009	0	0	0	0	0	0	0	0	0	2	1	0	2	0	0	0	0	0	k:Bacteria,p:Fibrobacteres,c:Fibrobacteria,o:Fibrobacterales,f:Fibrobacteraceae,g:possible_genus_04,s:uncultured_bacterium
OTU_1001	8	9	7	10	6	0	0	0	0	10	8	8	9	10	0	0	0	0	k:Bacteria,p:Bacteroidetes,c:Bacteroidia,o:Sphingobacteriales,f:env.OPS_17
OTU_10010	2	1	0	1	0	0	0	0	0	0	0	0	0	0	0	0	0	0	k:Bacteria,p:Chloroflexi,c:Ktedonobacteria,o:Ktedonobacterales,f:JG30-KF-AS9
OTU_10011	0	0	0	2	0	0	0	0	0	0	0	0	0	0	0	0	0	0	k:Bacteria
OTU_10013	0	0	0	0	2	0	0	0	0	0	0	0	0	0	0	0	0	0	k:Bacteria,p:Proteobacteria,c:Deltaproteobacteria,o:Myxococcales,f:Polyangiaceae,g:Pajaroellobacter,s:uncultured_bacterium
OTU_10014	0	0	0	2	0	0	0	0	0	0	0	0	0	0	0	0	0	0	k:Bacteria
OTU_10015	0	0	0	2	0	0	0	0	0	0	0	0	0	0	0	0	0	0	k:Bacteria,p:Proteobacteria
OTU_10016	0	0	2	0	0	0	0	0	0	0	0	0	0	0	0	0	0	0	k:Bacteria
OTU_10017	2	0	0	0	0	0	0	0	0	0	0	0	0	0	0	0	0	0	k:Bacteria,p:Proteobacteria,c:Alphaproteobacteria,o:Rhizobiales
OTU_10018	0	2	0	0	0	0	0	0	0	0	0	0	0	0	0	0	0	0	k:Bacteria
OTU_10019	0	0	1	0	0	0	0	0	0	0	0	2	0	0	0	0	0	0	k:Bacteria,p:Proteobacteria,c:Alphaproteobacteria,o:Caulobacterales,f:Hyphomonadaceae
OTU_1002	7	5	5	2	3	0	0	0	0	1	2	2	0	0	0	0	0	0	k:Bacteria,p:Gemmatimonadetes,c:Gemmatimonadetes,o:Gemmatimonadales,f:Gemmatimonadaceae,g:uncultured,s:uncultured_bacterium
OTU_10020	0	0	0	0	0	0	0	0	0	0	0	2	0	0	0	0	0	0	k:Bacteria,p:Proteobacteria
OTU_10021	0	0	0	0	0	0	0	0	0	0	0	2	0	0	0	0	0	0	k:Bacteria,p:Omnitrophicaeota
OTU_10022	0	2	0	0	0	0	0	0	0	0	0	0	0	0	0	0	0	0	k:Bacteria,p:Chloroflexi,c:Chloroflexia,o:Chloroflexales,f:Herpetosiphonaceae,g:Herpetosiphon,s:uncultured_Chloroflexi_bacterium
OTU_10023	0	0	0	0	0	0	0	0	0	0	0	2	0	0	0	0	0	0	k:Bacteria
OTU_10024	0	0	0	0	0	0	0	0	0	0	1	0	1	0	0	0	0	0	k:Bacteria,p:Patescibacteria,c:Parcubacteria
OTU_10025	3	1	2	0	2	0	0	0	0	8	3	7	3	1	0	0	0	0	k:Bacteria,p:Bacteroidetes,c:Bacteroidia,o:Flavobacteriales,f:Flavobacteriaceae
OTU_10026	0	0	0	0	0	0	0	0	0	2	0	0	0	0	0	0	0	0	k:Bacteria
OTU_10027	0	0	0	2	0	0	0	0	0	0	0	0	0	0	0	0	0	0	k:Bacteria,p:Proteobacteria,c:Alphaproteobacteria
OTU_10028	0	0	0	2	0	0	0	0	0	0	0	0	0	0	0	0	0	0	k:Bacteria,p:Proteobacteria,c:Alphaproteobacteria
OTU_10029	0	0	0	0	0	0	0	0	0	2	0	0	0	0	0	0	0	0	k:Bacteria
OTU_1003	10	14	7	8	17	1	0	0	0	5	6	8	9	11	12	0	0	10	k:Bacteria,p:Firmicutes,c:Bacilli,o:Bacillales,f:Planococcaceae,g:Lysinibacillus
OTU_10030	0	0	0	0	0	0	0	0	0	2	0	0	0	0	0	0	0	0	k:Bacteria,p:Proteobacteria,c:Alphaproteobacteria
OTU_10031	0	0	0	0	0	0	0	0	0	0	0	0	0	2	0	0	0	0	k:Bacteria
OTU_10032	0	0	0	2	0	0	0	0	0	0	0	0	0	0	0	0	0	0	k:Bacteria
OTU_10034	0	0	2	0	0	0	0	0	0	0	0	0	0	0	0	0	0	0	k:Bacteria
OTU_10035	2	0	0	0	0	0	0	0	0	0	0	0	0	0	0	0	0	0	k:Bacteria,p:Actinobacteria,c:Actinobacteria,o:Micrococcales,f:Intrasporangiaceae
OTU_10036	0	0	0	0	0	0	0	0	0	0	0	2	0	0	0	0	0	0	k:Bacteria,p:Acidobacteria
OTU_10037	0	0	0	0	0	0	0	0	0	0	0	1	0	1	0	0	0	0	k:Bacteria,p:Proteobacteria,c:Deltaproteobacteria,o:Bdellovibrionales,f:Bdellovibrionaceae,g:OM27_clade
OTU_10038	0	0	0	0	0	0	0	0	0	0	0	2	0	0	0	0	0	0	k:Bacteria
OTU_10039	0	0	0	0	2	0	0	0	0	0	0	0	0	0	0	0	0	0	k:Bacteria
OTU_1004	5	2	5	6	1	0	0	0	0	4	7	1	2	2	0	0	0	0	k:Bacteria,p:Acidobacteria,c:Acidobacteriia,o:Solibacterales,f:Solibacteraceae_Subgroup_3
OTU_10041	0	2	0	0	0	0	0	0	0	0	0	0	0	0	0	0	0	0	k:Bacteria
OTU_10042	0	0	2	0	0	0	0	0	0	0	0	0	0	1	0	0	0	0	k:Bacteria,p:Actinobacteria,c:Actinobacteria,o:Micrococcales,f:Microbacteriaceae
OTU_10043	0	0	0	4	0	0	0	0	0	0	0	0	0	0	0	0	0	0	k:Bacteria,p:Proteobacteria,c:Alphaproteobacteria
OTU_10044	0	0	0	0	3	0	0	0	0	0	0	0	0	0	0	0	0	0	k:Bacteria,p:Proteobacteria,c:Alphaproteobacteria,o:Rhodospirillales,f:AEGEAN-169_marine_group
OTU_10045	0	1	1	0	0	0	0	0	0	0	1	0	0	0	0	0	0	0	k:Bacteria
OTU_10046	0	0	0	2	0	0	0	0	0	0	0	0	0	0	0	0	0	0	k:Bacteria
OTU_10047	0	1	0	0	0	0	0	0	0	2	0	0	0	0	0	0	0	0	k:Bacteria,p:Proteobacteria,c:Deltaproteobacteria
OTU_10048	0	2	0	0	0	0	0	0	0	0	0	0	0	0	0	0	0	0	k:Bacteria
OTU_10049	5	4	1	2	0	0	0	0	0	2	0	0	1	0	0	0	0	0	k:Bacteria,p:Proteobacteria,c:Alphaproteobacteria,o:Rhizobiales,f:Rhizobiaceae,g:Allorhizobium-Neorhizobium-Pararhizobium-Rhizobium
OTU_1005	7	4	2	5	4	0	0	0	0	1	4	4	2	7	0	1	0	0	k:Bacteria,p:Chloroflexi
OTU_10050	0	0	0	1	1	0	0	0	0	0	0	0	2	0	0	0	0	0	k:Bacteria,p:Chloroflexi
OTU_10051	0	0	0	0	0	0	0	0	0	0	2	0	0	0	0	0	0	0	k:Bacteria
OTU_10052	0	0	0	0	0	0	0	0	0	0	0	4	0	0	0	0	0	0	k:Bacteria,p:Bacteroidetes,c:Bacteroidia,o:Chitinophagales,f:uncultured
OTU_10053	0	0	2	0	0	0	0	0	0	0	0	0	0	0	0	0	0	0	k:Bacteria,p:Proteobacteria,c:Alphaproteobacteria,o:Rhodospirillales,f:uncultured
OTU_10054	0	0	0	2	0	0	0	0	0	0	0	0	0	0	0	0	0	0	k:Bacteria,p:Proteobacteria,c:Gammaproteobacteria
OTU_10056	0	0	0	0	0	0	0	0	0	0	2	0	0	0	0	0	0	0	k:Bacteria
OTU_10057	0	2	0	0	0	0	0	0	0	0	0	0	0	0	0	0	0	0	k:Bacteria
OTU_10058	2	0	0	0	0	0	0	0	0	0	0	0	0	0	0	0	0	0	k:Bacteria
OTU_10059	0	1	0	0	0	0	0	0	0	0	1	0	0	0	0	0	0	0	k:Bacteria,p:Chlamydiae,c:Chlamydiae,o:Chlamydiales
OTU_1006	1	3	5	0	3	0	0	0	0	6	3	5	0	1	0	0	0	0	k:Bacteria,p:Actinobacteria,c:Actinobacteria,o:Micrococcales,f:Dermacoccaceae,g:Flexivirga
OTU_10060	0	0	0	0	0	0	0	0	0	0	0	0	2	0	0	0	0	0	k:Bacteria,p:Proteobacteria,c:Alphaproteobacteria
OTU_10061	0	1	0	2	0	0	0	0	0	0	1	0	0	0	0	0	0	0	k:Bacteria,p:Patescibacteria,c:Saccharimonadia,o:Saccharimonadales
OTU_10062	5	3	1	4	2	0	0	0	0	22	35	39	16	7	0	0	0	0	k:Bacteria,p:Bacteroidetes,c:Bacteroidia,o:Flavobacteriales,f:Flavobacteriaceae,g:Flavobacterium
OTU_10063	0	3	0	0	1	0	0	0	0	0	0	0	0	1	0	0	0	0	k:Bacteria,p:Actinobacteria,c:Actinobacteria
OTU_10064	3	1	4	1	3	0	0	0	0	8	1	1	9	2	0	0	0	0	k:Bacteria,p:Proteobacteria,c:Gammaproteobacteria
OTU_10065	2	0	0	0	0	0	0	0	0	0	0	0	0	1	0	0	0	0	k:Bacteria,p:Proteobacteria,c:Gammaproteobacteria,o:Oceanospirillales,f:Halomonadaceae,g:Halomonas,s:uncultured_bacterium
OTU_10066	0	0	0	1	0	0	0	0	0	0	0	1	0	1	0	0	0	0	k:Bacteria,p:Proteobacteria,c:Alphaproteobacteria
OTU_10067	0	0	0	0	0	0	0	0	0	0	0	2	0	0	0	0	0	0	k:Bacteria,p:Proteobacteria
OTU_10068	0	2	0	0	0	0	0	0	0	0	0	1	0	0	0	0	0	0	k:Bacteria,p:Proteobacteria,c:Alphaproteobacteria,o:Azospirillales,f:Azospirillales_Incertae_Sedis,g:Stella
OTU_10069	0	0	0	0	0	0	0	0	0	0	0	2	0	0	0	0	0	0	k:Bacteria
OTU_1007	8	6	16	5	34	0	0	0	0	14	3	6	5	12	0	0	1	0	k:Bacteria,p:Proteobacteria,c:Alphaproteobacteria,o:Sphingomonadales,f:Sphingomonadaceae,g:Altererythrobacter
OTU_10070	2	0	0	0	0	0	0	0	0	0	0	0	0	0	0	0	0	0	k:Bacteria,p:Proteobacteria,c:Gammaproteobacteria
OTU_10071	2	0	0	0	0	0	0	0	0	0	0	0	0	0	0	0	0	0	k:Bacteria,p:Proteobacteria,c:Gammaproteobacteria
OTU_10072	0	0	0	0	0	0	0	0	0	0	0	0	2	0	0	0	0	0	k:Bacteria,p:Patescibacteria,c:Saccharimonadia,o:Saccharimonadales
OTU_10073	0	1	5	0	0	0	0	0	0	1	2	2	1	1	0	0	0	0	k:Bacteria,p:Proteobacteria,c:Alphaproteobacteria,o:Rhizobiales
OTU_10074	0	0	0	0	2	0	0	0	0	0	0	0	0	0	0	0	0	0	k:Bacteria
OTU_10075	2	0	0	0	0	0	0	0	0	0	0	0	0	0	0	0	0	0	k:Bacteria
OTU_10077	3	3	1	0	1	0	0	0	0	0	1	0	0	0	0	0	0	0	k:Bacteria,p:Proteobacteria,c:Gammaproteobacteria,o:Salinisphaerales,f:Solimonadaceae
OTU_10078	0	0	0	0	0	0	0	0	0	2	0	0	0	0	0	0	0	0	k:Bacteria,p:Bacteroidetes,c:Bacteroidia,o:Sphingobacteriales
OTU_10079	0	0	0	1	1	0	0	0	0	0	0	0	0	0	0	0	0	0	k:Bacteria,p:Dependentiae,c:Babeliae,o:Babeliales
OTU_1008	0	0	1	0	0	0	0	0	0	0	0	0	0	1	0	17	0	0	k:Bacteria,p:Kiritimatiellaeota,c:Kiritimatiellae,o:WCHB1-41
OTU_10080	0	0	0	0	0	0	0	0	0	0	0	2	0	0	0	0	0	0	k:Bacteria
OTU_10081	0	0	0	2	0	0	0	0	0	0	0	0	0	0	0	0	0	0	k:Bacteria,p:Actinobacteria,c:Thermoleophilia,o:Gaiellales,f:Gaiellaceae,g:Gaiella
OTU_10082	0	0	0	0	0	0	0	0	0	0	2	0	0	0	0	0	0	0	k:Bacteria,p:Bacteroidetes,c:Bacteroidia
OTU_10083	0	0	0	0	0	0	0	0	0	0	0	0	2	0	0	0	0	0	k:Bacteria
OTU_10084	0	0	2	0	0	0	0	0	0	0	0	0	0	0	0	0	0	0	k:Bacteria,p:Proteobacteria
OTU_10085	0	0	0	0	0	0	0	2	0	0	0	0	1	0	0	0	0	0	k:Bacteria,p:Bacteroidetes,c:Bacteroidia,o:Cytophagales,f:Microscillaceae
OTU_10086	2	0	0	0	0	0	0	0	0	0	0	0	0	0	0	0	0	0	k:Bacteria
OTU_10087	4	0	0	0	0	0	0	0	0	0	0	0	0	0	0	0	0	0	k:Bacteria,p:Proteobacteria,c:Gammaproteobacteria,o:Betaproteobacteriales,f:Rhodocyclaceae,g:Azospira
OTU_10088	0	0	0	0	2	0	0	0	0	0	0	0	0	0	0	0	0	0	k:Bacteria,p:Dependentiae,c:Babeliae,o:Babeliales
OTU_10089	0	0	0	0	0	0	0	0	0	0	0	0	2	0	0	0	0	0	k:Bacteria,p:Proteobacteria,c:Alphaproteobacteria
OTU_1009	3	7	4	3	9	0	0	0	0	4	4	2	3	5	0	0	0	0	k:Bacteria,p:Chloroflexi,c:AD3
OTU_10090	0	2	0	0	0	0	0	0	0	0	0	0	0	0	0	0	0	0	k:Bacteria,p:Proteobacteria,c:Alphaproteobacteria,o:Caulobacterales
OTU_10091	0	0	0	2	0	0	0	0	0	0	0	0	0	0	0	0	0	0	k:Bacteria,p:Proteobacteria,c:Gammaproteobacteria,o:Gammaproteobacteria_Incertae_Sedis,f:Unknown_Family,g:Candidatus_Berkiella
OTU_10092	2	0	0	0	0	0	0	0	0	0	0	0	0	0	0	0	0	0	k:Bacteria,p:Proteobacteria,c:Gammaproteobacteria,o:Betaproteobacteriales
OTU_10093	0	1	0	1	0	0	0	0	0	0	1	0	0	0	0	0	0	0	k:Bacteria,p:Planctomycetes,c:Phycisphaerae,o:mle1-8
OTU_10094	0	0	0	0	0	0	0	0	0	0	2	0	0	0	0	0	0	0	k:Bacteria,p:Bacteroidetes,c:Bacteroidia,o:Flavobacteriales,f:Flavobacteriaceae
OTU_10095	0	0	0	2	0	0	0	0	0	0	0	0	0	0	0	0	0	0	k:Bacteria,p:Proteobacteria,c:Gammaproteobacteria,o:Xanthomonadales
OTU_10096	0	1	0	0	0	0	0	0	0	0	1	2	0	0	0	0	0	0	k:Bacteria,p:Planctomycetes,c:vadinHA49
OTU_10097	0	0	0	0	0	0	0	0	0	0	0	0	2	0	0	0	0	0	k:Bacteria,p:Proteobacteria,c:Alphaproteobacteria,o:Sphingomonadales,f:Sphingomonadaceae
OTU_10098	0	0	0	0	2	0	0	0	0	1	0	0	0	0	0	0	0	0	k:Bacteria,p:Patescibacteria,c:Saccharimonadia,o:Saccharimonadales
OTU_10099	0	0	0	0	0	0	0	0	0	0	0	0	2	0	0	0	0	0	k:Bacteria
OTU_101	201	210	216	289	169	3	2	1	2	92	205	252	116	274	1	5	1	0	k:Bacteria,p:Proteobacteria,c:Gammaproteobacteria,o:Betaproteobacteriales,f:Nitrosomonadaceae,g:MND1
OTU_1010	9	6	5	4	2	0	0	0	0	2	2	7	0	16	0	0	0	0	k:Bacteria,p:Chloroflexi,c:JG30-KF-CM66
OTU_10100	2	0	0	0	0	0	0	0	0	0	0	0	0	0	0	0	0	0	k:Bacteria,p:Proteobacteria,c:Gammaproteobacteria,o:Steroidobacterales,f:Steroidobacteraceae,g:Steroidobacter
OTU_10101	0	0	0	0	4	0	0	0	0	0	0	0	0	0	0	0	0	0	k:Bacteria,p:Proteobacteria,c:Gammaproteobacteria,o:Betaproteobacteriales
OTU_10102	0	2	0	0	0	0	0	0	0	0	0	0	0	0	0	0	0	0	k:Bacteria
OTU_10103	2	0	0	0	0	0	0	0	0	0	0	0	0	0	0	0	0	0	k:Bacteria,p:Chlamydiae,c:Chlamydiae,o:Chlamydiales,f:cvE6
OTU_10104	0	0	0	3	0	0	0	0	0	0	0	0	0	0	0	0	0	0	k:Bacteria,p:Bacteroidetes,c:Bacteroidia,o:Chitinophagales,f:Chitinophagaceae
OTU_10105	0	0	0	3	0	0	0	0	0	0	0	0	0	0	0	0	0	0	k:Bacteria,p:Acidobacteria,c:Acidobacteriia
OTU_10106	0	0	0	0	0	0	0	2	0	0	0	0	0	0	0	0	0	0	k:Bacteria,p:Bacteroidetes,c:Bacteroidia,o:Bacteroidales,f:Prevotellaceae
OTU_10107	0	0	0	0	0	1	0	2	0	0	0	0	0	0	1	0	0	0	k:Bacteria
OTU_10108	0	0	0	0	2	0	0	0	0	0	0	0	0	0	0	0	0	0	k:Bacteria
OTU_10109	0	0	0	0	0	0	0	0	0	0	0	0	0	3	0	0	0	0	k:Bacteria
OTU_1011	19	15	24	17	25	0	0	3	0	12	13	17	23	29	0	0	0	1	k:Bacteria,p:Actinobacteria,c:Thermoleophilia,o:Solirubrobacterales,f:67-14
OTU_10110	0	0	0	0	1	0	0	0	0	2	0	0	0	0	0	0	0	0	k:Bacteria,p:Firmicutes
OTU_10111	0	2	0	0	0	0	0	0	0	0	0	0	0	0	0	0	0	0	k:Bacteria,p:Proteobacteria,c:Deltaproteobacteria
OTU_10112	0	0	0	0	0	0	0	0	0	0	2	0	0	0	0	0	0	0	k:Bacteria
OTU_10113	0	1	2	0	1	0	0	0	0	0	0	0	0	0	0	0	0	0	k:Bacteria,p:Proteobacteria,c:Alphaproteobacteria,o:Acetobacterales,f:Acetobacteraceae
OTU_10114	0	0	0	2	0	0	0	0	0	0	0	0	0	0	0	0	0	0	k:Bacteria
OTU_10115	0	0	2	0	0	0	0	0	0	0	0	0	0	0	0	0	0	0	k:Bacteria,p:Firmicutes,c:Bacilli
OTU_10116	0	0	0	0	0	0	0	0	0	0	0	0	2	0	0	0	0	0	k:Bacteria,p:Proteobacteria,c:Gammaproteobacteria,o:Betaproteobacteriales,f:Burkholderiaceae
OTU_10117	2	0	0	0	0	0	0	0	0	0	0	0	0	0	0	0	0	0	k:Bacteria,p:Actinobacteria
OTU_10118	3	0	0	0	0	0	0	0	0	0	0	0	0	0	0	0	0	0	k:Bacteria,p:Proteobacteria,c:Deltaproteobacteria,o:Syntrophobacterales,f:Syntrophobacteraceae
OTU_10119	0	0	0	0	2	0	0	0	0	0	0	0	0	0	0	0	0	0	k:Bacteria
OTU_1012	7	5	6	9	11	1	0	0	0	8	5	4	2	5	0	0	0	0	k:Bacteria,p:Actinobacteria,c:Actinobacteria,o:Propionibacteriales,f:Nocardioidaceae,g:Nocardioides
OTU_10121	2	1	0	0	0	0	0	0	0	1	0	0	0	0	0	0	0	0	k:Bacteria,p:Firmicutes,c:Clostridia,o:Clostridiales,f:Peptococcaceae,g:Thermincola
OTU_10122	0	3	3	7	6	0	0	0	0	1	3	2	3	6	0	0	0	0	k:Bacteria,p:Actinobacteria,c:Thermoleophilia,o:Gaiellales,f:uncultured
OTU_10123	0	0	0	0	2	0	0	0	0	0	0	0	0	0	0	0	0	0	k:Bacteria,p:Proteobacteria
OTU_10124	0	0	2	0	0	0	0	0	0	0	0	0	0	0	0	0	0	0	k:Bacteria
OTU_10125	0	0	0	0	2	0	0	0	0	0	0	0	0	0	0	0	0	0	k:Bacteria,p:Actinobacteria,c:Actinobacteria,o:Micromonosporales,f:Micromonosporaceae
OTU_10126	0	0	0	0	0	0	0	0	0	0	0	3	0	0	0	0	0	0	k:Bacteria
OTU_10127	0	0	0	0	0	0	0	0	0	0	0	3	0	0	0	0	0	0	k:Bacteria,p:Bacteroidetes,c:Ignavibacteria,o:OPB56
OTU_10128	0	0	2	0	0	0	0	0	0	0	0	0	0	0	0	0	0	0	k:Bacteria,p:Proteobacteria
OTU_10129	2	0	0	0	0	0	0	0	0	0	0	0	0	0	0	0	0	0	k:Bacteria
OTU_1013	25	5	13	8	8	0	1	0	0	4	11	13	8	17	0	0	0	0	k:Bacteria,p:Proteobacteria,c:Deltaproteobacteria,o:PB19
OTU_10130	2	1	2	0	0	0	0	0	0	1	1	2	3	0	0	0	0	0	k:Bacteria,p:Actinobacteria,c:MB-A2-108
OTU_10131	0	1	2	0	0	0	0	0	0	2	0	0	1	0	0	0	0	0	k:Bacteria
OTU_10132	0	0	0	0	0	0	0	0	0	2	0	0	0	0	0	0	0	0	k:Bacteria,p:Proteobacteria,c:Gammaproteobacteria,o:Xanthomonadales,f:Xanthomonadaceae
OTU_10133	0	0	0	0	0	0	0	0	0	2	0	0	0	0	0	0	0	0	k:Bacteria,p:Proteobacteria
OTU_10134	0	0	0	0	0	0	0	0	0	2	0	0	0	0	0	0	0	0	k:Bacteria,p:Chlamydiae,c:Chlamydiae,o:Chlamydiales,f:Parachlamydiaceae,g:Candidatus_Protochlamydia
OTU_10135	0	0	2	0	0	0	0	1	0	0	1	0	2	0	0	0	0	0	k:Bacteria,p:Chloroflexi,c:Chloroflexia,o:Chloroflexales,f:Roseiflexaceae,g:uncultured,s:uncultured_bacterium
OTU_10136	0	0	0	0	0	0	0	0	0	3	0	0	0	0	0	0	0	0	k:Bacteria,p:Proteobacteria,c:Gammaproteobacteria,o:Betaproteobacteriales,f:Burkholderiaceae
OTU_10137	0	0	2	0	0	0	0	0	0	0	0	0	0	0	0	0	0	0	k:Bacteria,p:Bacteroidetes,c:Bacteroidia,o:Chitinophagales,f:Saprospiraceae,g:uncultured,s:uncultured_bacterium
OTU_10138	0	0	0	0	0	0	0	0	0	2	0	0	0	0	0	0	0	0	k:Bacteria
OTU_10139	0	0	0	3	0	0	0	0	0	0	0	0	0	0	0	0	0	0	k:Bacteria,p:Armatimonadetes,c:Fimbriimonadia,o:Fimbriimonadales,f:Fimbriimonadaceae
OTU_1014	3	2	2	2	5	0	0	0	0	3	0	0	4	5	0	0	0	0	k:Bacteria,p:Bacteroidetes,c:Bacteroidia,o:Sphingobacteriales,f:env.OPS_17
OTU_10140	0	0	2	0	0	0	0	0	0	0	0	0	0	0	0	0	0	0	k:Bacteria,p:Proteobacteria,c:Deltaproteobacteria,o:Myxococcales,f:mle1-27
OTU_10141	3	5	10	13	9	0	1	0	0	7	3	7	3	17	0	0	0	0	k:Bacteria,p:Proteobacteria,c:Gammaproteobacteria
OTU_10142	0	0	0	0	0	0	0	0	0	0	0	0	0	2	0	0	0	0	k:Bacteria
OTU_10143	0	0	0	0	0	0	0	0	0	0	0	0	0	3	0	0	0	0	k:Bacteria,p:Proteobacteria,c:Deltaproteobacteria,o:Bdellovibrionales,f:Bdellovibrionaceae,g:Bdellovibrio
OTU_10144	0	0	0	0	0	0	0	0	0	0	0	2	0	0	0	0	0	0	k:Bacteria,p:Actinobacteria,c:Actinobacteria
OTU_10145	0	0	0	0	2	0	0	0	0	0	0	0	0	0	0	0	0	0	k:Bacteria
OTU_10146	0	0	0	0	0	0	0	0	0	0	0	2	0	0	0	0	0	0	k:Bacteria
OTU_10147	0	0	0	0	0	0	0	0	0	2	0	0	0	0	0	0	0	0	k:Bacteria
OTU_10148	0	0	0	2	0	0	0	0	0	0	0	0	0	0	0	0	0	0	k:Bacteria,p:Proteobacteria,c:Deltaproteobacteria,o:Oligoflexales,f:0319-6G20
OTU_10149	0	0	0	0	0	0	0	2	0	0	0	0	0	0	0	0	0	0	k:Bacteria,p:Actinobacteria,c:Actinobacteria,o:Micrococcales
OTU_1015	5	8	11	0	53	0	0	0	0	0	3	3	1	3	0	0	0	0	k:Bacteria,p:Acidobacteria,c:Acidobacteriia,o:Acidobacteriales,f:Acidobacteriaceae_Subgroup_1,g:Acidipila,s:uncultured_bacterium
OTU_10150	0	0	0	0	0	0	0	0	0	2	0	0	0	0	0	0	0	0	k:Bacteria
OTU_10151	2	0	0	0	0	0	0	0	0	0	0	0	0	0	0	0	0	0	k:Bacteria,p:Planctomycetes,c:Phycisphaerae,o:Phycisphaerales,f:Phycisphaeraceae,g:SM1A02
OTU_10152	0	0	2	0	0	0	0	0	0	0	0	0	0	0	0	0	0	0	k:Bacteria,p:Proteobacteria,c:Gammaproteobacteria
OTU_10153	0	0	0	0	0	0	0	0	0	0	0	2	0	0	0	0	0	0	k:Bacteria
OTU_10154	0	0	0	0	0	0	0	2	0	0	0	0	0	0	0	0	0	0	k:Bacteria,p:Proteobacteria,c:Alphaproteobacteria
OTU_10156	2	0	0	0	0	0	0	0	0	0	0	0	0	0	0	0	0	0	k:Bacteria,p:Proteobacteria,c:Alphaproteobacteria
OTU_10157	0	0	0	0	0	0	0	0	0	0	0	0	2	0	0	0	0	0	k:Bacteria,p:Acidobacteria,c:Blastocatellia_Subgroup_4,o:Pyrinomonadales,f:Pyrinomonadaceae,g:RB41
OTU_10158	2	0	0	0	0	0	0	0	0	0	0	0	0	0	0	0	0	0	k:Bacteria,p:Acidobacteria,c:Holophagae,o:Holophagales,f:Holophagaceae
OTU_10159	0	1	0	0	2	0	0	0	0	1	0	0	0	0	0	0	0	0	k:Bacteria,p:Proteobacteria,c:Alphaproteobacteria
OTU_10160	1	0	0	0	1	0	0	0	0	0	0	0	0	0	0	0	0	0	k:Bacteria,p:Omnitrophicaeota
OTU_10161	0	0	0	0	0	0	0	0	0	0	0	0	0	2	0	0	0	0	k:Bacteria
OTU_10162	0	0	0	0	2	0	0	0	0	0	0	0	0	0	0	0	0	0	k:Bacteria
OTU_10163	0	0	0	0	0	0	0	0	0	0	0	0	0	2	0	0	0	0	k:Bacteria
OTU_10164	0	0	0	0	0	0	0	0	0	0	0	0	2	0	0	0	0	0	k:Bacteria,p:Firmicutes
OTU_10165	0	0	0	0	0	0	0	0	0	0	0	0	0	2	0	0	0	0	k:Bacteria
OTU_10166	0	1	0	0	0	0	0	0	0	0	0	0	0	1	0	0	0	0	k:Bacteria,p:Armatimonadetes,c:Fimbriimonadia,o:Fimbriimonadales,f:Fimbriimonadaceae
OTU_10167	0	2	0	0	1	0	0	0	0	0	0	0	1	0	0	0	0	0	k:Bacteria,p:Gemmatimonadetes,c:Gemmatimonadetes,o:Gemmatimonadales,f:Gemmatimonadaceae
OTU_10168	1	0	0	0	3	0	0	0	0	0	1	0	1	1	0	0	0	0	k:Bacteria,p:Proteobacteria,c:Deltaproteobacteria,o:Myxococcales,f:Haliangiaceae,g:Haliangium,s:uncultured_bacterium
OTU_10169	0	0	0	0	0	0	0	0	0	0	0	0	0	2	0	0	0	0	k:Bacteria,p:Proteobacteria
OTU_1017	0	0	3	0	2	0	0	0	0	0	0	1	1	0	18	0	0	0	k:Bacteria,p:Bacteroidetes,c:Bacteroidia,o:Sphingobacteriales,f:NS11-12_marine_group
OTU_10170	0	0	0	0	0	0	0	0	0	2	0	0	0	0	0	0	0	0	k:Bacteria
OTU_10171	0	2	0	0	0	0	0	0	0	0	0	0	0	0	0	0	0	0	k:Bacteria,p:Actinobacteria,c:Actinobacteria
OTU_10172	2	0	1	0	0	0	0	0	0	0	0	0	0	0	0	0	0	0	k:Bacteria,p:Actinobacteria,c:Thermoleophilia,o:Gaiellales
OTU_10173	2	0	0	0	0	0	0	0	0	0	1	0	1	0	0	0	0	0	k:Bacteria,p:Proteobacteria,c:Deltaproteobacteria,o:Oligoflexales,f:0319-6G20
OTU_10174	0	0	0	0	0	0	0	0	0	0	0	2	0	0	0	0	0	0	k:Bacteria
OTU_10175	0	0	0	2	0	0	0	0	0	0	0	0	0	0	0	0	0	0	k:Bacteria
OTU_10176	0	0	0	1	0	0	0	0	0	2	0	0	0	0	0	0	0	0	k:Bacteria,p:Proteobacteria,c:Alphaproteobacteria
OTU_10177	2	0	0	0	0	0	0	0	0	0	0	0	0	0	0	0	0	0	k:Bacteria,p:Actinobacteria,c:Actinobacteria,o:Kineosporiales,f:Kineosporiaceae,g:Kineosporia,s:Kineosporia_rhizophila
OTU_10178	0	0	0	0	0	0	0	0	0	0	0	0	2	0	0	0	0	0	k:Bacteria
OTU_10179	0	2	0	0	0	0	0	0	0	0	0	0	0	0	0	0	0	0	k:Bacteria,p:Proteobacteria,c:Alphaproteobacteria,o:Sphingomonadales,f:Sphingomonadaceae,g:Ellin6055,s:uncultured_bacterium
OTU_1018	0	2	5	2	2	1	2	0	0	7	0	0	1	0	0	0	5	0	k:Bacteria,p:Actinobacteria,c:Actinobacteria,o:Pseudonocardiales,f:Pseudonocardiaceae,g:Actinomycetospora,s:uncultured_bacterium
OTU_10180	0	0	0	0	0	0	0	0	0	0	0	0	2	0	0	0	0	0	k:Bacteria
OTU_10181	0	0	0	2	0	0	0	0	0	0	0	0	0	0	0	0	0	0	k:Bacteria,p:Proteobacteria,c:Gammaproteobacteria,o:Betaproteobacteriales,f:Burkholderiaceae
OTU_10182	0	0	0	2	0	0	0	0	0	0	0	0	0	0	0	0	0	0	k:Bacteria
OTU_10183	0	0	0	0	0	0	0	0	0	0	0	0	2	0	0	0	0	0	k:Bacteria
OTU_10184	0	0	0	0	0	0	0	0	0	0	0	3	0	0	0	0	0	0	k:Bacteria,p:Actinobacteria,c:Actinobacteria,o:Frankiales
OTU_10185	0	0	0	0	0	0	0	0	0	0	0	2	0	0	0	0	0	0	k:Bacteria,p:Proteobacteria
OTU_10186	0	0	0	0	0	0	0	0	0	2	0	0	0	0	0	0	0	0	k:Bacteria
OTU_10187	0	0	0	2	0	0	0	0	0	0	0	0	0	0	0	0	0	0	k:Bacteria
OTU_10188	0	1	0	0	1	0	0	0	0	2	0	0	0	0	0	0	0	0	k:Bacteria,p:Actinobacteria,c:Actinobacteria
OTU_10189	0	0	0	0	0	0	0	0	0	0	0	0	0	2	0	0	0	0	k:Bacteria,p:Bacteroidetes,c:Bacteroidia
OTU_1019	8	4	2	4	4	0	0	0	0	2	4	0	0	5	0	0	0	0	k:Bacteria,p:Deinococcus-Thermus,c:Deinococci,o:Deinococcales,f:Trueperaceae,g:Truepera,s:uncultured_Deinococci_bacterium
OTU_10190	0	0	0	0	0	0	0	0	0	0	0	2	0	0	0	0	0	0	k:Bacteria,p:Bacteroidetes,c:Bacteroidia,o:Flavobacteriales
OTU_10191	0	0	0	0	0	0	0	0	0	2	0	0	0	0	0	0	0	0	k:Bacteria
OTU_10192	0	0	2	0	0	0	0	0	0	0	0	0	0	0	0	0	0	0	k:Bacteria,p:Proteobacteria
OTU_10193	0	0	0	2	0	0	0	0	0	0	1	18	3	4	0	0	0	0	k:Bacteria,p:Proteobacteria,c:Gammaproteobacteria,o:Enterobacteriales,f:Enterobacteriaceae,g:Providencia
OTU_10194	2	0	0	0	0	0	0	0	0	0	0	0	0	0	0	0	0	0	k:Bacteria,p:Proteobacteria
OTU_10195	0	0	2	0	0	0	0	0	0	0	0	0	0	0	0	0	0	0	k:Bacteria
OTU_10196	0	0	2	0	0	0	0	0	0	0	0	0	0	0	0	0	0	0	k:Bacteria
OTU_10197	0	0	0	0	0	0	0	0	0	0	0	0	2	0	0	0	0	0	k:Bacteria
OTU_10198	0	0	0	2	0	0	0	0	0	0	0	0	0	0	0	0	0	0	k:Bacteria,p:Proteobacteria,c:Gammaproteobacteria,o:Betaproteobacteriales
OTU_10199	0	0	0	2	0	0	0	0	0	0	0	0	0	0	0	0	0	0	k:Bacteria,p:Acidobacteria,c:Acidobacteriia,o:Solibacterales,f:Solibacteraceae_Subgroup_3
OTU_102	53	72	107	160	40	0	0	0	0	201	182	149	225	228	1	1	2	3	k:Bacteria,p:Bacteroidetes,c:Bacteroidia,o:Flavobacteriales,f:Flavobacteriaceae,g:Flavobacterium
OTU_1020	11	11	18	13	10	0	0	2	0	8	10	5	6	8	0	0	0	0	k:Bacteria,p:Chloroflexi,c:Chloroflexia,o:Chloroflexales,f:Roseiflexaceae,g:uncultured
OTU_10200	0	0	0	2	0	0	0	0	0	0	0	0	0	0	0	0	0	0	k:Bacteria
OTU_10201	0	0	0	0	0	0	0	0	0	0	0	0	0	2	0	0	0	0	k:Bacteria
OTU_10202	0	0	0	2	0	0	0	0	0	0	0	0	0	0	0	0	0	0	k:Bacteria
OTU_10203	0	0	0	0	0	0	0	0	0	2	0	0	0	0	0	0	0	0	k:Bacteria,p:Proteobacteria,c:Alphaproteobacteria,o:Rhizobiales
OTU_10204	0	0	2	0	0	0	0	0	0	0	0	0	0	0	0	0	0	0	k:Bacteria
OTU_10205	0	0	0	0	4	0	0	0	0	0	0	0	0	0	0	0	0	0	k:Bacteria,p:Proteobacteria,c:Alphaproteobacteria,o:Micropepsales,f:Micropepsaceae,g:uncultured
OTU_10206	0	2	0	0	0	0	0	0	0	0	0	0	0	0	0	0	0	0	k:Bacteria,p:Proteobacteria,c:Alphaproteobacteria,o:Azospirillales,f:Azospirillaceae,g:Azospirillum
OTU_10207	2	0	1	0	0	0	0	0	0	0	0	0	0	0	0	0	0	0	k:Bacteria,p:Acidobacteria,c:Acidobacteriia,o:Solibacterales,f:Solibacteraceae_Subgroup_3,g:Bryobacter,s:uncultured_Solibacteraceae_bacterium
OTU_10208	0	0	0	0	2	0	0	0	0	0	0	0	0	0	0	0	0	0	k:Bacteria
OTU_10209	1	7	0	3	1	0	0	0	0	1	1	1	0	1	0	0	0	0	k:Bacteria,p:Firmicutes,c:Bacilli,o:Bacillales,f:Paenibacillaceae,g:Paenibacillus
OTU_1021	1	0	3	0	0	0	0	0	0	0	0	0	0	0	12	0	0	0	k:Bacteria,p:Bacteroidetes,c:Bacteroidia,o:Bacteroidetes_VC2.1_Bac22
OTU_10210	0	0	0	0	0	0	0	0	0	0	0	0	2	0	0	0	0	0	k:Bacteria,p:Firmicutes,c:Clostridia,o:Clostridiales,f:Clostridiaceae_1
OTU_10211	0	0	2	0	0	0	0	0	0	0	0	0	0	0	0	0	0	0	k:Bacteria
OTU_10212	0	0	3	0	0	0	0	0	0	0	0	0	0	0	0	0	0	0	k:Bacteria,p:Chloroflexi,c:JG30-KF-CM66
OTU_10213	0	0	0	2	0	0	0	0	0	0	0	0	0	0	0	0	0	0	k:Bacteria,p:Bacteroidetes,c:Bacteroidia
OTU_10214	2	0	0	0	0	0	0	0	0	0	0	0	0	0	0	0	0	0	k:Bacteria,p:Proteobacteria,c:Gammaproteobacteria
OTU_10215	0	0	0	2	1	0	0	0	0	0	0	0	0	0	0	0	0	0	k:Bacteria,p:Chlamydiae,c:Chlamydiae,o:Chlamydiales,f:Parachlamydiaceae,g:Neochlamydia,s:uncultured_bacterium
OTU_10216	0	0	0	0	0	0	0	0	0	0	0	0	0	2	0	0	0	0	k:Bacteria
OTU_10217	0	0	0	0	0	0	0	2	0	0	0	0	0	0	0	0	0	1	k:Bacteria,p:Chloroflexi,c:JG30-KF-CM66
OTU_10218	2	0	0	0	0	0	0	0	0	0	0	0	0	0	0	0	0	0	k:Bacteria,p:Actinobacteria,c:Actinobacteria
OTU_10219	0	0	0	2	0	0	0	0	0	0	0	0	0	0	0	0	0	0	k:Bacteria,p:Acidobacteria,c:Holophagae,o:Subgroup_7
OTU_1022	0	1	5	5	1	0	0	0	0	0	1	2	5	8	0	0	0	0	k:Bacteria,p:Proteobacteria,c:Deltaproteobacteria,o:Myxococcales,f:Polyangiaceae,g:Pajaroellobacter
OTU_10220	0	0	0	0	0	0	0	0	0	0	1	2	0	0	0	0	0	0	k:Bacteria,p:Bacteroidetes,c:Bacteroidia,o:Chitinophagales,f:Chitinophagaceae
OTU_10221	0	0	0	0	0	0	0	0	0	0	0	2	0	0	0	0	0	0	k:Bacteria,p:Firmicutes,c:Bacilli,o:Bacillales,f:Paenibacillaceae,g:Paenibacillus
OTU_10222	0	0	0	2	0	0	0	0	0	0	0	0	0	0	0	0	0	0	k:Bacteria
OTU_10223	0	2	0	0	0	0	0	0	0	0	0	0	0	0	0	0	0	0	k:Bacteria,p:Bacteroidetes,c:Bacteroidia,o:Chitinophagales,f:Chitinophagaceae,g:uncultured,s:uncultured_bacterium
OTU_10224	0	0	0	2	0	0	0	0	0	0	0	0	0	0	0	0	0	0	k:Bacteria,p:Proteobacteria
OTU_10225	0	0	0	0	0	0	0	0	0	0	0	2	0	0	0	0	0	0	k:Bacteria,p:Proteobacteria,c:Gammaproteobacteria,o:Xanthomonadales,f:Rhodanobacteraceae
OTU_10226	0	0	0	0	0	0	0	0	0	2	0	0	0	0	0	0	0	0	k:Bacteria,p:Actinobacteria,c:Actinobacteria,o:Micromonosporales,f:Micromonosporaceae
OTU_10227	0	0	0	0	0	0	0	0	0	0	0	0	0	2	0	0	0	0	k:Bacteria
OTU_10228	0	0	1	0	2	0	0	0	0	0	0	0	0	0	0	0	0	0	k:Bacteria,p:Proteobacteria,c:Gammaproteobacteria,o:Gammaproteobacteria_Incertae_Sedis,f:Unknown_Family,g:Candidatus_Ovatusbacter
OTU_10229	0	0	0	0	0	0	0	0	0	0	0	1	0	2	0	0	0	0	k:Bacteria,p:Proteobacteria,c:Deltaproteobacteria,o:Oligoflexales,f:Oligoflexaceae,g:uncultured
OTU_1023	6	6	7	3	1	0	0	0	0	2	7	2	7	1	0	1	0	0	k:Bacteria,p:Chloroflexi,c:Ktedonobacteria,o:Ktedonobacterales,f:JG30-KF-AS9
OTU_10230	2	0	0	0	0	0	0	0	0	0	0	0	0	0	0	0	0	0	k:Bacteria
OTU_10232	0	0	2	0	0	0	0	0	0	0	0	0	0	0	0	0	0	0	k:Bacteria,p:Cyanobacteria,c:Oxyphotobacteria
OTU_10233	0	0	0	0	0	0	0	0	0	0	0	2	0	0	0	0	0	0	k:Bacteria,p:Bacteroidetes,c:Bacteroidia,o:Flavobacteriales,f:Flavobacteriaceae,g:Flavobacterium
OTU_10234	0	0	0	0	0	0	0	0	0	0	0	0	2	0	0	0	0	0	k:Bacteria
OTU_10235	0	0	0	2	0	0	0	0	0	0	0	0	0	0	0	0	0	0	k:Bacteria
OTU_10236	0	2	1	2	0	0	0	0	0	0	0	0	0	0	0	0	0	0	k:Bacteria,p:Proteobacteria,c:Alphaproteobacteria,o:Elsterales,f:uncultured
OTU_10238	0	2	0	0	0	0	0	0	0	0	0	0	0	0	0	0	0	0	k:Bacteria,p:Bacteroidetes,c:Bacteroidia,o:Flavobacteriales,f:Flavobacteriaceae,g:Flavobacterium,s:uncultured_bacterium
OTU_10239	0	0	0	0	2	0	0	0	0	0	0	0	0	0	0	0	0	0	k:Bacteria,p:Chlamydiae,c:Chlamydiae,o:Chlamydiales,f:Parachlamydiaceae
OTU_1024	12	0	1	4	1	0	0	1	0	2	3	1	0	2	0	0	0	0	k:Bacteria,p:Patescibacteria,c:Saccharimonadia,o:Saccharimonadales
OTU_10240	0	2	0	0	0	0	0	0	0	0	0	0	0	0	0	0	0	0	k:Bacteria,p:Proteobacteria,c:Deltaproteobacteria
OTU_10241	0	0	0	0	0	0	0	2	0	0	0	0	0	0	0	0	0	0	k:Bacteria,p:Proteobacteria,c:Deltaproteobacteria,o:Oligoflexales,f:0319-6G20
OTU_10242	0	0	0	2	0	0	0	0	0	0	0	0	0	0	0	0	0	0	k:Bacteria
OTU_10243	0	0	0	0	0	0	0	0	2	0	0	0	0	0	0	0	0	0	k:Bacteria,p:Firmicutes,c:Clostridia,o:Clostridiales,f:Lachnospiraceae
OTU_10244	0	2	0	0	0	0	0	0	0	0	0	0	0	0	0	0	0	0	k:Bacteria,p:Omnitrophicaeota
OTU_10245	0	2	0	0	0	0	0	0	0	0	0	0	0	0	0	0	0	0	k:Bacteria,p:Actinobacteria,c:Actinobacteria
OTU_10246	0	0	0	2	0	0	0	0	0	0	0	0	0	0	0	0	0	0	k:Bacteria,p:Omnitrophicaeota
OTU_10247	0	0	0	0	0	0	0	0	0	0	0	0	2	0	0	0	0	0	k:Bacteria,p:Proteobacteria
OTU_10248	0	2	0	0	0	0	0	0	0	0	0	0	0	0	0	0	0	0	k:Bacteria
OTU_10249	0	0	0	2	0	0	0	0	0	0	0	0	0	1	0	0	0	0	k:Bacteria,p:Proteobacteria,c:Deltaproteobacteria,o:Oligoflexales,f:Oligoflexaceae,g:uncultured
OTU_1025	6	1	4	4	11	0	0	0	1	3	6	4	1	7	1	0	1	0	k:Bacteria,p:Proteobacteria,c:Alphaproteobacteria,o:Parvibaculales,f:Parvibaculaceae,g:uncultured,s:uncultured_bacterium
OTU_10250	0	0	1	2	0	0	0	0	0	2	0	2	0	0	0	0	0	0	k:Bacteria,p:Proteobacteria,c:Alphaproteobacteria,o:Rhizobiales,f:Hyphomicrobiaceae,g:Hyphomicrobium,s:uncultured_bacterium
OTU_10251	1	0	0	1	0	0	0	0	0	0	0	0	0	0	0	0	0	0	k:Bacteria,p:Acidobacteria,c:Acidobacteriia,o:Solibacterales,f:Solibacteraceae_Subgroup_3,g:Bryobacter,s:uncultured_bacterium
OTU_10252	0	1	0	0	0	0	0	0	0	0	0	0	0	2	0	0	0	0	k:Bacteria,p:Bacteroidetes,c:Bacteroidia,o:Cytophagales,f:Cytophagaceae,g:Sporocytophaga
OTU_10253	0	0	0	0	0	0	0	0	0	0	0	0	2	0	0	0	0	0	k:Bacteria
OTU_10254	0	0	0	0	0	0	0	0	0	0	0	0	0	2	0	0	0	0	k:Bacteria
OTU_10255	2	0	0	0	0	0	0	0	0	1	0	0	0	0	0	0	0	0	k:Bacteria,p:Planctomycetes,c:Phycisphaerae,o:Tepidisphaerales,f:WD2101_soil_group
OTU_10256	0	0	2	0	0	0	0	0	0	0	0	0	0	0	0	0	0	0	k:Bacteria
OTU_10257	1	3	3	4	3	0	0	0	0	1	0	1	1	1	0	0	0	0	k:Bacteria,p:Acidobacteria,c:Acidobacteriia,o:Solibacterales,f:Solibacteraceae_Subgroup_3,g:Candidatus_Solibacter
OTU_10258	0	0	0	0	0	0	0	0	0	2	0	0	0	0	0	0	0	0	k:Bacteria,p:Bacteroidetes,c:Rhodothermia,o:Rhodothermales,f:Rhodothermaceae,g:Rubrivirga,s:uncultured_bacterium
OTU_10259	0	0	0	0	0	0	0	0	0	0	0	3	0	0	0	0	0	0	k:Bacteria
OTU_1026	7	4	4	10	3	0	0	2	0	10	3	8	7	9	0	0	0	0	k:Bacteria,p:Actinobacteria,c:Actinobacteria,o:Micrococcales,f:Promicromonosporaceae,g:Cellulosimicrobium
OTU_10260	0	0	0	0	0	0	0	0	0	0	0	2	0	0	0	0	0	0	k:Bacteria,p:Proteobacteria,c:Gammaproteobacteria,o:Pseudomonadales,f:Pseudomonadaceae,g:Pseudomonas
OTU_10261	0	2	0	0	0	0	0	0	0	0	0	0	0	0	0	0	0	0	k:Bacteria,p:Patescibacteria,c:Saccharimonadia,o:Saccharimonadales
OTU_10262	0	2	0	0	0	0	0	0	0	0	0	0	0	0	0	0	0	0	k:Bacteria,p:Proteobacteria
OTU_10263	0	0	0	0	0	0	0	0	0	0	0	2	0	0	0	0	0	0	k:Bacteria,p:Proteobacteria,c:Deltaproteobacteria,o:Oligoflexales,f:0319-6G20
OTU_10264	0	0	2	0	0	0	0	0	0	0	0	0	0	0	0	0	0	0	k:Bacteria,p:Chlamydiae,c:Chlamydiae,o:Chlamydiales
OTU_10265	0	0	0	0	0	0	0	0	0	0	0	2	0	0	0	0	0	0	k:Bacteria
OTU_10266	4	0	2	1	1	0	0	0	0	0	1	0	1	0	0	0	0	0	k:Bacteria,p:Proteobacteria,c:Alphaproteobacteria,o:Caulobacterales,f:Hyphomonadaceae,g:SWB02,s:uncultured_bacterium
OTU_10267	0	0	0	0	0	0	0	0	0	2	0	0	0	0	0	0	0	0	k:Bacteria,p:Chloroflexi
OTU_10268	0	0	0	0	0	0	0	0	0	0	0	2	0	0	0	0	0	0	k:Bacteria
OTU_10269	0	0	0	2	0	0	0	0	0	0	0	0	0	0	0	0	0	0	k:Bacteria,p:Acidobacteria,c:Acidobacteriia,o:Acidobacteriales
OTU_1027	4	2	11	2	4	0	0	0	0	4	10	0	5	13	0	0	0	0	k:Bacteria,p:Bacteroidetes,c:Bacteroidia,o:Sphingobacteriales,f:env.OPS_17
OTU_10270	2	0	0	0	0	0	0	0	0	0	0	0	0	0	0	0	0	0	k:Bacteria
OTU_10271	0	0	0	0	0	0	0	0	0	0	0	2	0	0	0	0	0	0	k:Bacteria,p:Bacteroidetes,c:Bacteroidia,o:Flavobacteriales,f:Flavobacteriaceae,g:Flavobacterium
OTU_10272	0	0	0	0	0	0	0	0	0	2	0	0	0	0	0	0	0	0	k:Bacteria,p:Firmicutes,c:Clostridia,o:Clostridiales,f:Clostridiaceae_2,g:Alkaliphilus,s:uncultured_bacterium
OTU_10273	0	2	0	0	0	0	0	0	0	0	0	0	0	0	0	0	0	0	k:Bacteria
OTU_10274	0	0	0	2	0	0	0	0	0	0	0	0	0	0	0	0	0	0	k:Bacteria
OTU_10275	0	0	0	1	0	0	0	0	1	0	0	0	0	0	0	0	0	0	k:Bacteria,p:Bacteroidetes,c:Bacteroidia,o:Bacteroidales,f:Rikenellaceae,g:Alistipes
OTU_10276	0	0	0	0	0	0	0	0	0	0	0	3	0	0	0	0	0	0	k:Bacteria,p:Acidobacteria,c:Acidobacteriia,o:Subgroup_2
OTU_10277	0	0	0	0	0	0	0	0	0	0	0	0	0	2	0	0	0	0	k:Bacteria
OTU_10278	0	2	0	0	0	0	0	0	0	0	0	0	0	0	0	0	0	0	k:Bacteria,p:Actinobacteria
OTU_10279	0	0	0	0	0	0	0	0	0	0	0	2	0	0	0	0	0	0	k:Bacteria
OTU_1028	12	4	3	6	3	0	0	0	0	4	4	5	2	3	0	0	0	0	k:Bacteria,p:Proteobacteria,c:Alphaproteobacteria,o:Rhizobiales,f:Beijerinckiaceae,g:alphaI_cluster,s:uncultured_bacterium
OTU_10280	0	0	0	0	0	0	0	0	0	2	0	0	0	0	0	0	0	0	k:Bacteria
OTU_10281	2	1	0	1	1	0	0	0	0	0	0	2	0	0	0	0	0	0	k:Bacteria,p:Acidobacteria,c:Acidobacteriia,o:Solibacterales,f:Solibacteraceae_Subgroup_3,g:Candidatus_Solibacter
OTU_10282	0	0	0	0	0	0	0	0	0	0	0	0	0	2	0	0	0	0	k:Bacteria,p:Proteobacteria,c:Alphaproteobacteria,o:Rhizobiales
OTU_10283	0	0	0	0	0	0	0	0	0	0	2	0	0	0	0	0	0	0	k:Bacteria
OTU_10285	0	0	0	0	0	0	0	0	0	0	0	2	0	0	0	0	0	0	k:Bacteria,p:Armatimonadetes,c:Fimbriimonadia,o:Fimbriimonadales
OTU_10286	2	0	0	0	0	0	0	0	0	0	0	0	0	0	0	0	0	0	k:Bacteria,p:Proteobacteria,c:Alphaproteobacteria,o:Micropepsales,f:Micropepsaceae
OTU_10287	0	0	0	0	0	0	0	0	0	2	0	0	0	0	0	0	0	0	k:Bacteria,p:Proteobacteria,c:Alphaproteobacteria,o:Reyranellales,f:Reyranellaceae,g:uncultured
OTU_10288	0	0	0	0	0	0	0	0	0	0	2	0	0	0	0	0	0	0	k:Bacteria,p:Actinobacteria
OTU_10289	0	0	0	0	0	0	0	0	0	2	0	0	0	0	0	0	0	0	k:Bacteria
OTU_1029	9	14	19	26	10	0	2	2	1	12	13	23	11	19	1	2	1	1	k:Bacteria,p:Proteobacteria,c:Alphaproteobacteria,o:Rhizobiales,f:Xanthobacteraceae,g:uncultured,s:uncultured_bacterium
OTU_10290	2	0	1	4	0	0	0	0	0	0	0	0	0	2	0	0	0	0	k:Bacteria,p:Planctomycetes,c:vadinHA49
OTU_10291	0	0	0	0	0	0	0	0	0	0	2	0	0	0	0	0	0	0	k:Bacteria
OTU_10292	1	1	0	0	1	0	0	0	0	0	0	3	0	3	0	0	0	0	k:Bacteria,p:Acidobacteria,c:Acidobacteriia,o:Solibacterales,f:Solibacteraceae_Subgroup_3,g:Bryobacter,s:uncultured_bacterium
OTU_10293	0	0	0	2	0	0	0	0	0	0	0	0	0	0	0	0	0	0	k:Bacteria,p:Planctomycetes,c:Phycisphaerae
OTU_10294	0	0	2	0	0	0	0	0	0	0	0	0	0	0	0	0	0	0	k:Bacteria,p:Proteobacteria
OTU_10295	0	0	0	2	0	0	0	0	0	0	0	0	0	0	0	0	0	0	k:Bacteria,p:Acidobacteria
OTU_10296	0	0	0	2	0	0	0	0	0	0	0	0	0	0	0	0	0	0	k:Bacteria
OTU_10297	2	0	0	0	0	0	0	0	0	0	0	0	0	0	0	0	0	0	k:Bacteria
OTU_10298	0	0	0	0	0	0	0	0	0	0	0	0	0	2	0	0	0	0	k:Bacteria,p:Chloroflexi,c:Ktedonobacteria,o:Ktedonobacterales,f:Ktedonobacteraceae
OTU_10299	0	2	0	0	0	0	0	0	0	0	0	0	0	0	0	0	0	0	k:Bacteria,p:Proteobacteria,c:Gammaproteobacteria,o:Xanthomonadales
OTU_103	83	63	105	79	79	0	0	1	0	24	48	39	16	46	1	0	0	0	k:Bacteria,p:Bacteroidetes,c:Bacteroidia,o:Chitinophagales,f:Saprospiraceae,g:uncultured,s:uncultured_bacterium
OTU_1030	4	2	3	1	8	0	0	0	0	2	4	3	3	5	0	2	0	0	k:Bacteria,p:Acidobacteria,c:Acidobacteriia,o:Solibacterales,f:Solibacteraceae_Subgroup_3,g:PAUC26f,s:uncultured_bacterium
OTU_10300	2	0	0	0	0	0	0	0	0	0	0	0	0	0	0	0	0	0	k:Bacteria
OTU_10301	0	0	0	2	0	0	0	0	0	0	0	0	0	0	0	0	0	0	k:Bacteria,p:Verrucomicrobia,c:Verrucomicrobiae,o:Pedosphaerales,f:Pedosphaeraceae
OTU_10302	0	0	0	0	0	0	0	0	0	0	0	0	0	2	0	0	0	0	k:Bacteria,p:Firmicutes,c:Bacilli,o:Bacillales,f:Planococcaceae,g:Sporosarcina
OTU_10303	0	0	1	0	4	0	0	0	0	0	0	1	0	0	0	0	0	0	k:Bacteria,p:Firmicutes,c:Bacilli,o:Bacillales
OTU_10304	0	0	0	0	0	0	0	0	0	0	0	2	0	0	0	0	0	0	k:Bacteria
OTU_10305	0	0	0	2	0	0	0	0	0	0	0	0	0	0	0	0	0	0	k:Bacteria
OTU_10306	0	0	0	2	0	0	0	0	0	0	0	0	0	0	0	0	0	0	k:Bacteria,p:Proteobacteria,c:Gammaproteobacteria,o:Betaproteobacteriales
OTU_10307	0	0	0	0	0	0	0	0	0	0	0	3	0	0	0	0	0	0	k:Bacteria
OTU_10308	0	0	0	1	0	0	0	0	0	0	0	0	0	1	0	0	0	0	k:Bacteria,p:Proteobacteria,c:Alphaproteobacteria
OTU_10309	0	0	0	2	0	0	0	0	0	0	0	0	0	0	0	0	0	0	k:Bacteria
OTU_1031	5	3	8	2	4	0	0	0	0	1	5	5	5	1	0	0	0	0	k:Bacteria,p:Dependentiae,c:Babeliae,o:Babeliales
OTU_10310	0	0	0	0	0	0	0	0	0	2	0	0	0	0	0	0	0	0	k:Bacteria
OTU_10311	0	0	0	0	0	0	0	0	0	0	2	1	0	0	0	0	0	0	k:Bacteria,p:Chlamydiae,c:Chlamydiae,o:Chlamydiales,f:Parachlamydiaceae
OTU_10312	2	2	1	4	2	0	0	0	0	2	1	2	0	1	0	1	0	0	k:Bacteria,p:Proteobacteria,c:Deltaproteobacteria,o:Bdellovibrionales,f:Bdellovibrionaceae,g:Bdellovibrio,s:uncultured_bacterium
OTU_10313	0	0	0	0	0	0	0	0	0	1	0	2	0	0	0	0	0	0	k:Bacteria,p:Proteobacteria,c:Alphaproteobacteria,o:Rickettsiales,f:SM2D12
OTU_10315	0	0	3	0	0	0	0	0	0	0	0	0	0	0	0	0	0	0	k:Bacteria
OTU_10316	0	0	0	0	0	0	0	0	0	2	0	0	0	0	0	0	0	0	k:Bacteria
OTU_10317	0	0	0	0	0	0	0	0	0	0	0	0	0	2	0	0	0	0	k:Bacteria
OTU_10318	0	0	0	0	2	0	0	0	0	0	0	0	0	0	0	0	0	0	k:Bacteria
OTU_10319	0	0	0	0	0	0	0	0	0	0	0	3	0	0	0	0	0	0	k:Bacteria,p:Proteobacteria,c:Deltaproteobacteria,o:Bdellovibrionales,f:Bacteriovoracaceae,g:Peredibacter
OTU_1032	2	6	5	9	4	0	0	0	0	2	1	3	3	4	0	0	0	0	k:Bacteria,p:Chloroflexi,c:Ktedonobacteria,o:Ktedonobacterales,f:JG30-KF-AS9
OTU_10320	0	0	1	0	0	0	0	0	2	0	0	0	0	0	0	0	0	0	k:Bacteria,p:Acidobacteria,c:Acidobacteriia,o:Subgroup_2
OTU_10321	0	0	0	0	2	0	0	0	0	0	0	0	0	0	0	0	0	0	k:Bacteria,p:Proteobacteria,c:Alphaproteobacteria,o:Rhizobiales,f:Hyphomicrobiaceae
OTU_10322	0	0	0	0	2	0	0	0	0	0	0	0	0	0	0	0	0	0	k:Bacteria
OTU_10323	0	0	0	0	2	0	0	0	0	0	0	0	0	0	0	0	0	0	k:Bacteria,p:Proteobacteria
OTU_10324	0	0	0	0	0	0	0	0	0	0	2	0	0	0	0	0	0	0	k:Bacteria
OTU_10325	0	0	2	0	0	0	0	0	0	0	0	0	0	0	0	0	0	0	k:Bacteria
OTU_10326	0	0	0	0	0	0	0	0	0	0	2	0	0	0	0	0	0	0	k:Bacteria,p:Proteobacteria,c:Gammaproteobacteria,o:Betaproteobacteriales
OTU_10327	0	0	2	0	0	0	0	0	0	0	0	0	0	0	0	0	0	0	k:Bacteria,p:Chloroflexi,c:Chloroflexia,o:Chloroflexales,f:Roseiflexaceae,g:uncultured
OTU_10328	2	0	0	1	0	0	0	0	0	0	0	0	0	2	0	0	0	0	k:Bacteria,p:Acidobacteria,c:Acidobacteriia,o:Solibacterales,f:Solibacteraceae_Subgroup_3,g:Bryobacter
OTU_10329	0	0	0	0	2	0	0	0	0	0	0	0	0	0	0	0	0	0	k:Bacteria
OTU_1033	4	0	9	2	11	0	0	0	0	0	0	0	6	2	0	0	0	0	k:Bacteria,p:Proteobacteria,c:Alphaproteobacteria,o:Micropepsales,f:Micropepsaceae
OTU_10330	0	0	0	0	0	0	0	0	0	0	0	2	0	0	0	0	0	0	k:Bacteria,p:Bacteroidetes,c:Bacteroidia,o:Sphingobacteriales
OTU_10331	0	0	0	2	0	0	0	0	0	0	0	0	0	0	0	0	0	0	k:Bacteria,p:Proteobacteria,c:Gammaproteobacteria
OTU_10332	0	0	0	0	1	0	0	0	0	0	0	0	0	1	0	0	0	0	k:Bacteria,p:Proteobacteria,c:Deltaproteobacteria,o:Myxococcales,f:Blfdi19
OTU_10333	0	2	0	2	0	0	0	0	0	2	0	3	0	3	0	0	0	0	k:Bacteria,p:Proteobacteria,c:Alphaproteobacteria,o:Rhizobiales
OTU_10334	0	2	0	0	0	0	0	0	0	0	0	0	0	0	0	0	0	0	k:Bacteria
OTU_10335	0	0	0	0	0	0	0	0	0	0	0	2	0	0	0	0	0	0	k:Bacteria
OTU_10336	0	0	1	0	1	0	0	0	0	0	1	2	0	0	0	0	0	0	k:Bacteria,p:Proteobacteria,c:Deltaproteobacteria,o:Myxococcales,f:Archangiaceae,g:Anaeromyxobacter,s:uncultured_bacterium
OTU_10337	0	0	0	0	0	0	0	0	0	0	0	2	0	0	0	0	0	0	k:Bacteria,p:Proteobacteria,c:Gammaproteobacteria,o:Diplorickettsiales,f:Diplorickettsiaceae,g:uncultured
OTU_10338	0	0	0	0	0	0	0	0	0	0	0	0	0	2	0	0	0	0	k:Bacteria,p:Proteobacteria
OTU_10339	0	0	0	0	2	0	0	0	0	0	0	0	0	0	0	0	0	0	k:Bacteria,p:Firmicutes,c:Clostridia,o:Clostridiales,f:Lachnospiraceae,g:Anaerosporobacter
OTU_1034	16	14	19	10	16	0	0	0	0	4	16	2	9	3	0	1	0	0	k:Bacteria,p:Acidobacteria,c:Acidobacteriia,o:Solibacterales,f:Solibacteraceae_Subgroup_3,g:Bryobacter
OTU_10340	1	2	0	0	0	0	0	0	0	0	0	0	1	1	0	0	0	0	k:Bacteria,p:Proteobacteria,c:Alphaproteobacteria,o:Rhodospirillales,f:uncultured
OTU_10341	0	0	0	0	0	0	0	0	0	0	0	2	0	0	0	0	0	0	k:Bacteria
OTU_10342	0	0	2	0	0	0	0	0	0	0	0	0	0	0	0	0	0	0	k:Bacteria
OTU_10343	0	0	0	0	0	0	0	0	3	0	0	0	0	0	0	0	0	0	k:Bacteria,p:Proteobacteria,c:Alphaproteobacteria
OTU_10344	1	1	0	0	0	0	0	0	2	0	0	1	1	0	0	0	0	0	k:Bacteria,p:Bacteroidetes,c:Bacteroidia,o:Sphingobacteriales,f:env.OPS_17
OTU_10345	0	0	0	2	0	0	0	0	0	0	0	0	0	0	0	0	0	0	k:Bacteria
OTU_10346	0	2	0	0	0	0	0	0	0	0	0	0	0	0	0	0	0	0	k:Bacteria,p:Actinobacteria,c:Actinobacteria,o:Propionibacteriales,f:Propionibacteriaceae
OTU_10347	2	0	0	0	0	0	0	0	0	0	0	0	0	0	0	0	0	0	k:Bacteria,p:Bacteroidetes,c:Bacteroidia,o:Chitinophagales,f:Saprospiraceae,g:uncultured,s:uncultured_bacterium
OTU_10348	0	3	0	0	0	0	0	0	0	0	0	0	0	0	0	0	0	0	k:Bacteria
OTU_10349	0	0	0	0	0	0	0	0	0	0	2	0	0	0	0	0	0	0	k:Bacteria
OTU_1035	9	15	14	9	8	0	0	0	0	14	6	16	5	16	0	0	0	2	k:Bacteria,p:Proteobacteria,c:Deltaproteobacteria,o:Myxococcales,f:BIrii41
OTU_10350	0	0	0	0	0	0	0	0	0	0	0	0	0	2	0	0	0	0	k:Bacteria,p:Proteobacteria,c:Alphaproteobacteria,o:Rhizobiales,f:Xanthobacteraceae
OTU_10351	0	0	2	0	0	0	0	0	0	0	0	0	0	0	0	0	0	0	k:Bacteria,p:Proteobacteria,c:Deltaproteobacteria
OTU_10352	0	0	0	0	2	0	0	0	0	0	0	0	0	0	0	0	0	0	k:Bacteria,p:Proteobacteria,c:Gammaproteobacteria,o:Xanthomonadales
OTU_10353	4	0	1	2	2	0	0	0	0	1	3	1	1	1	0	0	0	0	k:Bacteria,p:Verrucomicrobia,c:Verrucomicrobiae,o:Pedosphaerales,f:Pedosphaeraceae
OTU_10354	0	0	0	0	0	0	0	0	0	0	2	0	0	0	0	0	0	0	k:Bacteria,p:Proteobacteria,c:Deltaproteobacteria
OTU_10355	0	2	0	0	0	0	0	0	0	0	0	0	0	0	0	0	0	0	k:Bacteria
OTU_10356	0	0	0	2	0	0	0	0	0	0	0	0	0	0	0	0	0	0	k:Bacteria,p:Acidobacteria,c:Acidobacteriia,o:Subgroup_2
OTU_10357	0	1	0	0	0	0	0	0	0	0	1	2	1	0	0	0	0	0	k:Bacteria,p:Firmicutes
OTU_10358	0	2	0	0	0	0	0	0	0	0	0	0	0	0	0	0	0	0	k:Bacteria,p:Bacteroidetes,c:Bacteroidia,o:Sphingobacteriales,f:Sphingobacteriaceae,g:Sphingobacterium
OTU_10359	2	0	0	0	1	0	0	0	0	1	0	0	0	0	0	0	0	0	k:Bacteria,p:Proteobacteria,c:Gammaproteobacteria
OTU_1036	6	10	5	11	11	0	0	0	1	4	12	8	5	6	0	0	0	0	k:Bacteria,p:Proteobacteria,c:Alphaproteobacteria,o:Elsterales,f:uncultured
OTU_10360	0	0	0	3	0	0	0	0	0	0	0	0	0	2	0	0	0	0	k:Bacteria,p:Proteobacteria,c:Deltaproteobacteria
OTU_10361	0	0	2	0	0	0	0	0	0	0	0	2	0	0	0	0	0	0	k:Bacteria,p:Proteobacteria,c:Alphaproteobacteria,o:Sphingomonadales,f:Sphingomonadaceae
OTU_10362	0	0	0	2	0	0	0	0	0	0	0	0	0	1	0	0	0	0	k:Bacteria
OTU_10363	0	0	0	0	0	0	0	0	0	0	0	2	0	0	0	0	0	0	k:Bacteria
OTU_10364	0	0	2	0	0	0	0	0	0	0	0	0	0	0	0	0	0	0	k:Bacteria,p:Proteobacteria,c:Alphaproteobacteria,o:Sphingomonadales,f:Sphingomonadaceae
OTU_10365	4	0	0	1	1	0	0	0	0	0	0	0	0	0	0	0	0	0	k:Bacteria,p:Actinobacteria,c:Thermoleophilia,o:Solirubrobacterales,f:Solirubrobacteraceae
OTU_10366	0	0	0	0	0	0	0	0	0	0	0	0	0	2	0	0	0	0	k:Bacteria
OTU_10367	0	0	0	0	0	0	0	0	0	2	0	0	0	0	0	0	0	0	k:Bacteria
OTU_10368	0	0	0	2	0	0	0	0	0	0	0	0	1	0	0	0	0	0	k:Bacteria,p:Proteobacteria,c:Gammaproteobacteria,o:Ectothiorhodospirales,f:Thioalkalispiraceae,g:Thioalkalispira
OTU_10369	0	0	2	0	0	0	0	0	0	0	0	0	0	0	0	0	0	0	k:Bacteria,p:Chloroflexi,c:TK10
OTU_1037	4	4	2	3	3	0	0	0	0	0	2	29	0	2	0	0	0	1	k:Bacteria,p:Bacteroidetes,c:Bacteroidia,o:Sphingobacteriales,f:AKYH767
OTU_10370	0	0	0	2	0	0	0	0	0	0	0	0	0	0	0	0	0	0	k:Bacteria
OTU_10371	0	0	0	0	0	0	0	0	0	0	0	2	0	0	0	0	0	0	k:Bacteria
OTU_10372	0	2	0	0	0	0	0	0	0	0	0	0	0	1	0	0	0	0	k:Bacteria,p:Proteobacteria,c:Deltaproteobacteria,o:SAR324_cladeMarine_group_B
OTU_10373	0	0	0	2	0	0	0	0	0	0	2	0	0	0	0	0	0	0	k:Bacteria,p:Actinobacteria,c:Actinobacteria,o:Micrococcales
OTU_10374	2	0	0	0	0	0	0	0	0	0	0	0	0	0	0	0	0	0	k:Bacteria
OTU_10375	0	0	0	0	0	0	0	0	0	0	0	3	0	0	0	0	0	0	k:Bacteria,p:Proteobacteria
OTU_10376	0	0	0	0	0	0	0	0	0	2	0	0	0	0	0	0	0	0	k:Bacteria,p:Actinobacteria,c:Actinobacteria
OTU_10377	0	0	0	0	0	0	0	0	0	0	0	2	0	0	0	0	0	0	k:Bacteria
OTU_10378	0	0	0	0	0	0	0	0	0	0	0	1	0	2	0	0	0	0	k:Bacteria,p:Verrucomicrobia,c:Verrucomicrobiae,o:Pedosphaerales,f:Pedosphaeraceae
OTU_10379	0	0	0	2	0	0	0	0	0	0	0	0	0	0	0	0	0	0	k:Bacteria
OTU_1038	0	6	2	0	7	0	0	0	0	2	1	1	2	1	0	0	0	0	k:Bacteria,p:Zixibacteria
OTU_10380	0	2	0	0	0	0	0	0	0	0	0	0	0	0	0	0	0	0	k:Bacteria,p:Proteobacteria,c:Gammaproteobacteria
OTU_10381	0	2	0	0	0	0	0	0	0	0	0	0	0	0	0	0	0	0	k:Bacteria,p:Proteobacteria,c:Deltaproteobacteria,o:Myxococcales,f:Haliangiaceae,g:Haliangium,s:uncultured_bacterium
OTU_10382	0	0	0	2	0	0	0	0	0	0	0	0	0	0	0	0	0	0	k:Bacteria,p:Proteobacteria,c:Gammaproteobacteria,o:Betaproteobacteriales
OTU_10383	0	0	0	0	0	0	0	0	0	0	0	3	0	0	0	0	0	0	k:Bacteria,p:Acidobacteria,c:Acidobacteriia,o:Solibacterales,f:Solibacteraceae_Subgroup_3,g:Bryobacter
OTU_10384	2	0	0	0	0	0	0	0	0	0	0	0	0	0	0	0	0	0	k:Bacteria,p:Proteobacteria
OTU_10385	0	0	0	0	0	0	0	0	0	0	0	2	0	0	0	0	0	0	k:Bacteria,p:Chloroflexi,c:Ktedonobacteria,o:Ktedonobacterales,f:Ktedonobacteraceae,g:FCPS473,s:uncultured_Ktedonobacter_sp.
OTU_10386	0	0	0	0	0	0	0	0	0	0	0	0	0	2	0	0	0	0	k:Bacteria,p:Firmicutes
OTU_10387	0	2	1	1	1	0	0	0	0	1	0	1	0	1	0	0	0	0	k:Bacteria,p:Patescibacteria,c:Parcubacteria,o:Candidatus_Kaiserbacteria
OTU_10388	16	11	11	13	25	0	0	0	0	8	9	13	15	26	1	0	1	0	k:Bacteria,p:Chloroflexi,c:JG30-KF-CM66
OTU_10389	0	3	0	2	2	0	0	0	0	3	0	0	0	0	0	0	0	0	k:Bacteria,p:Proteobacteria,c:Alphaproteobacteria,o:Rhizobiales,f:Xanthobacteraceae
OTU_1039	6	8	20	7	28	0	0	0	0	0	3	1	10	10	0	0	0	0	k:Bacteria,p:Bacteroidetes,c:Bacteroidia,o:Chitinophagales,f:Chitinophagaceae
OTU_10390	0	2	0	0	0	0	0	0	0	0	0	0	0	1	0	0	0	0	k:Bacteria,p:Proteobacteria,c:Gammaproteobacteria,o:Betaproteobacteriales,f:Aquaspirillaceae,g:Aquaspirillum,s:Aquaspirillum_putridiconchylium
OTU_10391	0	0	0	0	0	0	0	0	0	2	0	0	0	0	0	0	0	0	k:Bacteria
OTU_10392	0	0	0	0	0	0	0	0	0	0	2	0	0	0	0	0	0	0	k:Bacteria,p:Proteobacteria,c:Gammaproteobacteria,o:Betaproteobacteriales,f:Burkholderiaceae
OTU_10393	0	0	0	0	0	0	0	0	0	0	0	3	0	0	0	0	0	0	k:Bacteria,p:Verrucomicrobia,c:Verrucomicrobiae,o:Verrucomicrobiales,f:Verrucomicrobiaceae
OTU_10394	0	0	2	0	0	0	0	0	0	0	0	0	0	0	0	0	0	0	k:Bacteria,p:Bacteroidetes,c:Bacteroidia,o:Flavobacteriales,f:Flavobacteriaceae
OTU_10395	0	0	0	0	2	0	0	0	0	0	0	0	0	0	0	0	0	0	k:Bacteria,p:Proteobacteria,c:Deltaproteobacteria
OTU_10396	0	2	0	0	0	0	0	0	0	0	2	0	0	1	0	0	0	0	k:Bacteria,p:Proteobacteria,c:Gammaproteobacteria
OTU_10397	0	0	0	3	0	0	0	0	0	0	0	0	0	0	0	0	0	0	k:Bacteria
OTU_10398	0	0	0	0	0	0	0	0	0	2	0	0	0	0	0	0	0	0	k:Bacteria,p:Proteobacteria,c:Alphaproteobacteria,o:Rickettsiales,f:SM2D12
OTU_10399	0	2	0	0	0	0	0	0	0	0	0	0	0	0	0	0	0	0	k:Bacteria
OTU_104	90	56	48	41	57	0	5	0	0	21	12	24	30	32	1	1	0	1	k:Bacteria,p:Proteobacteria,c:Gammaproteobacteria,o:Betaproteobacteriales,f:A21b
OTU_1040	8	20	18	9	20	0	0	0	0	9	7	13	11	11	1	0	0	0	k:Bacteria,p:Firmicutes,c:Bacilli,o:Bacillales,f:Paenibacillaceae,g:Brevibacillus
OTU_10400	2	0	0	0	0	0	0	0	0	0	0	0	0	0	0	0	0	0	k:Bacteria,p:Proteobacteria,c:Gammaproteobacteria
OTU_10401	0	0	0	0	0	0	0	0	0	2	0	0	0	0	0	0	0	0	k:Bacteria
OTU_10402	0	0	0	0	2	0	0	0	0	0	0	0	0	0	0	0	0	0	k:Bacteria,p:Proteobacteria,c:Alphaproteobacteria,o:Rhizobiales,f:Beijerinckiaceae,g:Methylobacterium
OTU_10403	0	0	0	2	0	0	0	0	0	0	0	0	0	0	0	0	0	0	k:Bacteria
OTU_10404	0	0	0	0	0	0	0	0	0	0	2	0	0	0	0	0	0	0	k:Bacteria
OTU_10405	0	0	0	0	0	0	0	0	0	0	0	0	0	2	0	0	0	0	k:Bacteria
OTU_10406	0	0	0	4	0	0	0	0	0	0	0	0	0	0	0	0	0	0	k:Bacteria
OTU_10408	0	2	0	0	0	0	0	0	0	0	0	0	0	0	0	0	0	0	k:Bacteria
OTU_10409	0	0	0	0	0	0	0	0	0	2	0	1	3	0	0	0	0	0	k:Bacteria,p:Proteobacteria,c:Alphaproteobacteria,o:Sphingomonadales,f:Sphingomonadaceae
OTU_1041	0	0	0	0	0	0	0	0	4	1	0	0	0	0	0	0	0	19	k:Bacteria,p:Bacteroidetes,c:Bacteroidia,o:Bacteroidales,f:Bacteroidaceae,g:Bacteroides
OTU_10410	0	2	0	0	0	0	0	0	0	0	0	0	0	0	0	0	0	0	k:Bacteria,p:Bacteroidetes,c:Rhodothermia,o:Rhodothermales,f:Rhodothermaceae,g:uncultured
OTU_10411	103	83	3	2	9	1	1	0	0	2	5	5	13	4	0	0	0	5	k:Bacteria,p:Proteobacteria,c:Gammaproteobacteria,o:Enterobacteriales,f:Enterobacteriaceae
OTU_10412	0	2	0	0	0	0	0	0	0	0	0	0	0	0	0	0	0	0	k:Bacteria
OTU_10413	0	2	0	0	0	0	0	0	0	0	0	0	0	0	0	0	0	0	k:Bacteria,p:Proteobacteria,c:Gammaproteobacteria
OTU_10414	0	0	0	2	0	0	0	0	0	0	0	0	0	0	0	0	0	0	k:Bacteria
OTU_10415	0	0	0	0	0	0	0	0	0	2	0	0	0	0	0	0	0	0	k:Bacteria
OTU_10416	0	1	0	0	1	0	0	0	0	0	0	2	0	0	0	0	0	0	k:Bacteria,p:Bacteroidetes,c:Ignavibacteria,o:OPB56
OTU_10417	0	2	0	0	0	0	0	0	0	0	0	0	0	0	0	0	0	0	k:Bacteria
OTU_10418	0	2	0	0	0	0	0	0	0	0	0	0	0	0	0	0	0	0	k:Bacteria
OTU_10419	0	0	0	0	0	0	0	4	0	0	0	0	0	0	0	0	0	0	k:Bacteria,p:Acidobacteria,c:Subgroup_25
OTU_1042	14	12	9	10	13	0	0	0	1	5	8	12	9	15	0	1	0	0	k:Bacteria,p:Proteobacteria,c:Alphaproteobacteria,o:Elsterales,f:uncultured
OTU_10420	0	2	0	0	0	0	0	0	0	0	0	0	0	0	0	0	0	0	k:Bacteria,p:Bacteroidetes,c:Ignavibacteria,o:OPB56
OTU_10421	0	2	0	0	0	0	0	0	0	0	0	0	0	0	0	0	0	0	k:Bacteria,p:Proteobacteria,c:Gammaproteobacteria,o:Betaproteobacteriales,f:Burkholderiaceae
OTU_10422	0	0	0	2	0	0	0	0	0	0	0	0	0	0	0	0	0	0	k:Bacteria
OTU_10423	0	2	0	0	0	0	0	0	0	0	0	0	0	0	0	0	0	0	k:Bacteria
OTU_10424	0	0	0	0	0	0	0	0	0	0	0	2	0	0	0	0	0	0	k:Bacteria,p:Proteobacteria,c:Gammaproteobacteria,o:Betaproteobacteriales
OTU_10425	0	2	0	0	0	0	0	0	0	0	0	0	0	0	0	0	0	0	k:Bacteria,p:Proteobacteria,c:Gammaproteobacteria,o:Betaproteobacteriales,f:Burkholderiaceae
OTU_10426	0	0	0	0	0	0	0	0	0	0	2	0	0	0	0	0	0	0	k:Bacteria
OTU_10427	0	0	0	2	0	0	0	0	0	0	0	0	0	0	0	0	0	0	k:Bacteria,p:Proteobacteria,c:Gammaproteobacteria,o:Betaproteobacteriales,f:Sulfuricellaceae,g:Sulfuriferula,s:uncultured_bacterium
OTU_10428	0	0	0	0	0	0	0	0	0	0	0	0	0	2	0	0	0	0	k:Bacteria,p:Actinobacteria,c:Acidimicrobiia,o:Microtrichales,f:Ilumatobacteraceae,g:CL500-29_marine_group,s:uncultured_bacterium
OTU_10429	0	1	0	2	0	0	0	0	0	0	0	0	1	0	0	0	0	0	k:Bacteria,p:Proteobacteria,c:Gammaproteobacteria,o:Betaproteobacteriales
OTU_1043	38	21	34	38	34	1	0	3	0	25	19	31	16	34	0	0	0	0	k:Bacteria,p:Acidobacteria,c:Acidobacteriia,o:Solibacterales,f:Solibacteraceae_Subgroup_3,g:Candidatus_Solibacter
OTU_10430	0	0	0	2	0	0	0	0	0	0	0	0	0	0	0	0	0	0	k:Bacteria
OTU_10431	0	0	0	2	0	0	0	0	0	0	0	0	0	0	0	0	0	0	k:Bacteria
OTU_10432	2	1	0	0	0	0	0	0	0	1	1	0	0	1	0	0	0	0	k:Bacteria,p:Verrucomicrobia,c:Verrucomicrobiae,o:Pedosphaerales,f:Pedosphaeraceae
OTU_10433	2	0	0	0	0	0	0	0	0	0	0	0	0	0	0	0	0	0	k:Bacteria,p:Proteobacteria,c:Gammaproteobacteria
OTU_10434	0	3	0	0	1	0	0	0	0	0	0	0	1	0	0	1	0	0	k:Bacteria,p:Proteobacteria,c:Deltaproteobacteria,o:Myxococcales,f:P3OB-42
OTU_10435	0	0	0	2	0	0	0	0	0	0	0	0	0	0	0	0	0	0	k:Bacteria,p:Proteobacteria
OTU_10436	0	1	0	0	0	0	0	0	0	2	0	0	1	5	0	0	0	0	k:Bacteria,p:Proteobacteria,c:Deltaproteobacteria,o:Oligoflexales,f:0319-6G20
OTU_10437	0	0	2	0	0	0	0	0	0	0	0	0	0	0	0	0	0	0	k:Bacteria
OTU_10438	2	0	0	0	0	0	0	0	0	0	0	0	0	0	0	0	0	0	k:Bacteria,p:Patescibacteria,c:Saccharimonadia,o:Saccharimonadales
OTU_10439	0	0	0	0	0	0	0	0	0	0	0	3	0	0	0	0	0	0	k:Bacteria
OTU_1044	9	4	4	5	14	1	1	0	0	4	2	5	5	3	0	0	0	0	k:Bacteria,p:Proteobacteria,c:Alphaproteobacteria,o:Micavibrionales,f:uncultured
OTU_10440	0	0	0	2	0	0	0	0	0	0	0	0	0	0	0	0	0	0	k:Bacteria,p:Actinobacteria
OTU_10441	2	0	0	0	0	0	0	0	0	1	1	0	0	0	0	0	0	0	k:Bacteria,p:Cyanobacteria,c:Oxyphotobacteria
OTU_10442	0	0	0	0	0	0	0	0	0	0	0	0	0	2	0	0	0	0	k:Bacteria
OTU_10443	0	0	0	2	0	0	0	0	0	0	0	0	0	0	0	0	0	0	k:Bacteria,p:Acidobacteria
OTU_10444	0	0	0	0	0	0	0	0	0	0	0	0	0	2	0	0	0	0	k:Bacteria
OTU_10445	0	0	0	0	0	0	0	0	0	2	0	0	0	0	0	0	0	0	k:Bacteria,p:Bacteroidetes,c:Bacteroidia,o:Flavobacteriales,f:Flavobacteriaceae
OTU_10446	3	0	1	0	5	0	0	0	0	1	2	2	5	4	0	0	0	1	k:Bacteria,p:Bacteroidetes,c:Bacteroidia,o:Chitinophagales,f:Chitinophagaceae,g:uncultured
OTU_10447	0	0	0	0	2	0	0	0	0	0	0	0	0	0	0	0	0	0	k:Bacteria
OTU_10449	0	0	0	2	0	0	0	0	0	0	0	0	0	0	0	0	0	0	k:Bacteria,p:Actinobacteria
OTU_1045	6	7	7	8	9	0	0	0	0	4	6	1	2	7	0	0	0	0	k:Bacteria,p:Chloroflexi,c:Chloroflexia,o:Chloroflexales,f:Chloroflexaceae,g:FFCH7168,s:uncultured_bacterium
OTU_10450	0	0	0	0	0	0	0	0	0	2	0	0	0	0	0	0	0	0	k:Bacteria
OTU_10451	0	0	0	0	2	0	0	0	0	0	0	0	0	0	0	0	0	0	k:Bacteria
OTU_10452	0	0	0	0	0	0	0	0	0	2	0	0	0	0	0	0	0	0	k:Bacteria,p:Proteobacteria,c:Alphaproteobacteria
OTU_10453	0	0	0	2	0	0	0	0	0	0	0	0	0	0	0	0	0	0	k:Bacteria,p:Proteobacteria,c:Alphaproteobacteria,o:Reyranellales,f:Reyranellaceae,g:uncultured,s:uncultured_bacterium
OTU_10454	2	1	0	0	0	0	0	0	0	0	0	0	0	0	0	0	0	0	k:Bacteria,p:Proteobacteria
OTU_10455	0	0	0	2	0	0	0	0	0	0	0	0	0	0	0	0	0	0	k:Bacteria
OTU_10456	2	0	0	2	1	0	0	0	0	0	1	0	0	0	0	0	0	0	k:Bacteria,p:Dependentiae,c:Babeliae,o:Babeliales,f:UBA12409
OTU_10458	0	0	0	0	0	0	0	0	0	0	3	0	0	0	0	0	0	0	k:Bacteria,p:Proteobacteria,c:Gammaproteobacteria
OTU_10459	2	0	0	0	0	0	0	0	0	0	0	0	0	0	0	0	0	0	k:Bacteria
OTU_1046	0	5	7	4	8	0	0	0	0	2	8	5	2	2	0	0	0	0	k:Bacteria,p:Bacteroidetes,c:Bacteroidia,o:Chitinophagales,f:Chitinophagaceae,g:Niabella
OTU_10460	0	0	0	0	0	1	0	0	0	2	0	0	0	0	0	0	0	0	k:Bacteria,p:Proteobacteria,c:Alphaproteobacteria,o:Rhizobiales,f:Methyloligellaceae,g:uncultured,s:uncultured_bacterium
OTU_10461	0	0	0	0	0	0	0	0	0	0	0	2	0	0	0	0	0	0	k:Bacteria,p:Actinobacteria,c:Thermoleophilia,o:Gaiellales
OTU_10462	0	0	0	2	0	0	0	0	0	0	0	0	0	0	0	0	0	0	k:Bacteria,p:Proteobacteria
OTU_10463	5	0	0	0	0	0	0	0	0	0	0	0	0	0	0	0	0	0	k:Bacteria,p:Bacteroidetes,c:Bacteroidia,o:Chitinophagales,f:uncultured
OTU_10464	0	0	0	0	0	0	0	0	0	0	2	0	0	0	0	0	0	0	k:Bacteria,p:Acidobacteria,c:Blastocatellia_Subgroup_4,o:11-24
OTU_10465	0	2	0	0	0	0	0	0	0	0	0	0	0	0	0	0	0	0	k:Bacteria,p:Acidobacteria,c:Acidobacteriia
OTU_10466	2	0	0	0	0	0	0	0	0	0	1	2	0	3	0	0	0	0	k:Bacteria,p:Acidobacteria,c:Acidobacteriia,o:Solibacterales,f:Solibacteraceae_Subgroup_3
OTU_10467	0	0	0	0	0	0	0	0	3	0	0	0	0	0	0	0	0	0	k:Bacteria
OTU_10468	0	0	0	1	0	0	0	0	0	0	0	0	0	1	0	0	0	0	k:Bacteria,p:Proteobacteria,c:Alphaproteobacteria,o:Micavibrionales,f:Micavibrionaceae,g:uncultured,s:uncultured_bacterium
OTU_10469	0	0	0	2	0	0	0	0	0	0	0	0	0	0	0	0	0	0	k:Bacteria,p:Proteobacteria,c:Alphaproteobacteria
OTU_1047	3	1	4	0	4	0	0	0	0	0	3	2	0	5	0	0	0	0	k:Bacteria,p:Elusimicrobia,c:Elusimicrobia,o:MVP-88
OTU_10470	0	0	0	0	0	0	0	0	0	0	2	0	0	0	0	0	0	0	k:Bacteria,p:Bacteroidetes,c:Bacteroidia,o:Chitinophagales,f:Chitinophagaceae
OTU_10471	1	0	0	0	1	0	0	0	0	6	8	8	3	0	0	0	0	0	k:Bacteria,p:Bacteroidetes,c:Bacteroidia,o:Sphingobacteriales,f:Sphingobacteriaceae
OTU_10472	0	0	0	0	0	0	0	0	0	0	0	0	0	2	0	0	0	0	k:Bacteria,p:Actinobacteria,c:Actinobacteria
OTU_10473	0	0	0	0	0	0	0	0	0	0	0	0	0	3	0	0	0	0	k:Bacteria,p:Proteobacteria,c:Gammaproteobacteria,o:Betaproteobacteriales,f:Burkholderiaceae
OTU_10474	0	2	1	2	0	0	0	0	0	2	1	2	0	0	0	0	0	0	k:Bacteria,p:Gemmatimonadetes,c:Gemmatimonadetes,o:Gemmatimonadales,f:Gemmatimonadaceae,g:uncultured
OTU_10475	0	0	0	2	0	0	0	0	0	0	0	0	0	0	0	0	0	0	k:Bacteria,p:Acidobacteria,c:Acidobacteriia,o:Subgroup_2
OTU_10476	0	2	0	0	1	0	0	0	0	0	0	0	1	1	0	0	0	0	k:Bacteria,p:Proteobacteria,c:Deltaproteobacteria,o:Oligoflexales,f:0319-6G20
OTU_10477	0	0	0	2	1	0	0	0	0	0	0	0	0	0	0	0	0	0	k:Bacteria,p:Proteobacteria,c:Alphaproteobacteria,o:Elsterales,f:Elsteraceae,g:uncultured,s:uncultured_bacterium
OTU_10478	0	2	0	0	0	0	0	0	0	0	0	0	0	0	0	0	0	0	k:Bacteria,p:Proteobacteria,c:Gammaproteobacteria,o:Betaproteobacteriales
OTU_10479	0	2	0	0	0	0	0	0	0	0	0	0	0	0	0	0	0	0	k:Bacteria,p:Acidobacteria,c:Acidobacteriia,o:Subgroup_2
OTU_1048	2	0	3	7	0	0	0	0	0	1	13	2	1	6	0	0	0	0	k:Bacteria,p:Proteobacteria
OTU_10480	0	0	0	0	0	0	0	0	2	0	0	0	0	0	0	0	0	0	k:Bacteria
OTU_10481	2	0	0	0	0	0	0	0	0	0	0	0	0	0	0	0	0	0	k:Bacteria
OTU_10482	0	0	0	0	0	0	0	0	0	0	0	0	0	2	0	0	0	0	k:Bacteria,p:Firmicutes,c:Bacilli,o:Bacillales,f:Bacillaceae,g:Bacillus
OTU_10483	0	2	0	0	0	0	0	0	0	0	0	0	0	0	0	0	0	0	k:Bacteria,p:Proteobacteria,c:Deltaproteobacteria,o:Syntrophobacterales,f:Syntrophaceae,g:uncultured,s:uncultured_bacterium
OTU_10484	0	0	0	0	0	0	0	0	0	0	0	0	0	2	0	0	0	0	k:Bacteria
OTU_10486	0	0	0	0	0	0	0	0	0	0	0	2	0	0	0	0	0	0	k:Bacteria
OTU_10487	0	2	0	0	0	0	0	0	0	0	0	0	0	0	0	0	0	0	k:Bacteria,p:Proteobacteria,c:Alphaproteobacteria
OTU_10488	0	0	0	0	0	0	0	0	0	0	0	0	0	2	0	0	0	0	k:Bacteria
OTU_10489	0	0	0	1	0	0	0	0	0	0	0	0	2	0	0	0	0	0	k:Bacteria
OTU_1049	1	0	4	4	1	0	0	0	0	1	4	11	4	3	0	0	0	0	k:Bacteria,p:Elusimicrobia
OTU_10490	0	1	1	0	0	0	0	0	0	2	0	2	1	0	0	0	0	0	k:Bacteria,p:Proteobacteria,c:Deltaproteobacteria,o:Myxococcales,f:Haliangiaceae,g:Haliangium,s:uncultured_bacterium
OTU_10491	0	0	0	0	0	0	0	0	0	0	2	0	0	0	0	0	0	0	k:Bacteria
OTU_10492	0	0	0	0	0	0	0	0	0	0	2	0	0	0	0	0	0	0	k:Bacteria
OTU_10493	1	2	3	0	0	0	0	0	0	2	0	0	1	3	0	0	0	0	k:Bacteria,p:Bacteroidetes,c:Bacteroidia,o:Sphingobacteriales,f:NS11-12_marine_group
OTU_10494	0	0	0	0	2	0	0	0	0	0	0	0	0	0	0	0	0	0	k:Bacteria
OTU_10495	0	0	0	0	0	0	0	0	0	0	0	0	0	2	0	0	0	0	k:Bacteria,p:Chlamydiae,c:Chlamydiae,o:Chlamydiales,f:Simkaniaceae,g:uncultured
OTU_10496	0	0	0	0	0	0	0	0	0	2	0	0	0	0	0	0	0	0	k:Bacteria
OTU_10497	0	0	0	0	0	0	0	0	0	2	0	0	0	0	0	0	0	0	k:Bacteria
OTU_10498	0	0	0	2	0	0	0	0	0	0	0	0	0	0	0	0	0	0	k:Bacteria
OTU_10499	0	0	0	0	2	0	0	0	0	0	0	0	0	0	0	0	0	0	k:Bacteria,p:Proteobacteria,c:Alphaproteobacteria
OTU_105	56	28	50	154	169	0	0	0	0	17	19	13	9	16	0	2	0	1	k:Bacteria,p:Acidobacteria,c:Thermoanaerobaculia,o:Thermoanaerobaculales,f:Thermoanaerobaculaceae,g:Subgroup_10,s:uncultured_bacterium
OTU_1050	24	22	12	20	6	0	0	0	1	2	20	41	4	15	0	0	0	1	k:Bacteria,p:Acidobacteria,c:Acidobacteriia,o:Subgroup_13
OTU_10500	0	0	0	2	0	0	0	0	0	0	0	0	0	0	0	0	0	0	k:Bacteria
OTU_10501	0	0	0	2	0	0	0	0	0	0	0	0	0	0	0	0	0	0	k:Bacteria,p:Acidobacteria,c:Subgroup_22
OTU_10502	7	12	24	8	9	0	1	0	0	44	172	500	48	109	1	2	0	2	k:Bacteria,p:Proteobacteria,c:Gammaproteobacteria,o:Betaproteobacteriales,f:Burkholderiaceae
OTU_10503	0	0	0	0	2	0	0	0	0	0	0	0	0	0	0	0	0	0	k:Bacteria,p:Firmicutes
OTU_10504	0	2	0	0	0	0	0	0	0	0	0	0	0	0	0	0	0	0	k:Bacteria
OTU_10505	4	0	0	0	0	0	0	0	0	0	0	0	0	0	0	0	0	0	k:Bacteria,p:Proteobacteria,c:Alphaproteobacteria
OTU_10506	2	0	0	0	0	0	0	0	0	0	0	0	0	0	0	0	0	0	k:Bacteria
OTU_10507	2	0	0	1	0	0	0	0	0	0	0	0	0	0	0	0	0	0	k:Bacteria,p:Proteobacteria,c:Gammaproteobacteria,o:Betaproteobacteriales
OTU_10508	0	0	0	0	0	0	0	0	0	0	0	0	2	0	0	0	0	0	k:Bacteria,p:Bacteroidetes,c:Bacteroidia
OTU_10509	2	0	0	0	0	0	0	0	0	0	0	0	0	0	0	0	0	0	k:Bacteria,p:Actinobacteria,c:Actinobacteria,o:Streptomycetales,f:Streptomycetaceae,g:Streptomyces
OTU_1051	2	1	3	16	1	0	0	0	0	2	0	2	3	7	0	0	0	0	k:Bacteria,p:Planctomycetes,c:vadinHA49
OTU_10510	0	2	0	0	0	0	0	0	0	0	0	0	0	0	0	0	0	0	k:Bacteria
OTU_10511	0	0	0	2	0	0	0	0	0	0	0	0	0	0	0	0	0	0	k:Bacteria
OTU_10512	0	0	0	0	0	0	2	0	0	0	0	0	0	0	0	0	0	0	k:Bacteria,p:Proteobacteria
OTU_10513	0	2	0	0	0	0	0	0	0	0	0	0	0	0	0	0	0	0	k:Bacteria,p:Acidobacteria,c:Thermoanaerobaculia,o:Thermoanaerobaculales,f:Thermoanaerobaculaceae,g:Subgroup_10,s:uncultured_bacterium
OTU_10514	0	0	2	0	0	0	0	0	0	0	0	0	0	0	0	0	0	0	k:Bacteria,p:Acidobacteria,c:Acidobacteriia
OTU_10515	1	0	0	0	0	0	0	0	0	0	0	0	0	2	0	0	0	0	k:Bacteria,p:Gemmatimonadetes,c:Longimicrobia,o:Longimicrobiales,f:Longimicrobiaceae
OTU_10516	2	3	0	0	2	0	0	0	0	0	1	0	0	0	0	0	0	0	k:Bacteria,p:Chlamydiae,c:Chlamydiae,o:Chlamydiales,f:Simkaniaceae
OTU_10518	0	0	0	2	0	0	0	0	0	0	0	0	0	0	0	0	0	0	k:Bacteria,p:Proteobacteria,c:Alphaproteobacteria
OTU_1052	3	3	2	4	10	0	0	0	0	1	0	3	1	7	0	0	0	1	k:Bacteria,p:Proteobacteria,c:Gammaproteobacteria,o:Betaproteobacteriales,f:TRA3-20
OTU_10520	0	0	2	0	0	0	0	0	0	0	0	0	0	0	0	0	0	0	k:Bacteria
OTU_10521	0	0	0	0	0	0	0	0	0	0	0	1	2	0	0	0	0	0	k:Bacteria,p:Proteobacteria,c:Alphaproteobacteria
OTU_10522	0	0	0	2	0	0	0	0	0	0	0	0	0	0	0	0	0	0	k:Bacteria
OTU_10523	0	0	0	2	0	0	0	0	0	0	0	0	0	0	0	0	0	0	k:Bacteria,p:Proteobacteria,c:Deltaproteobacteria,o:Myxococcales
OTU_10524	2	0	1	4	0	0	0	0	0	1	1	1	0	1	0	0	0	0	k:Bacteria,p:Firmicutes,c:Bacilli,o:Bacillales,f:Paenibacillaceae,g:Paenibacillus,s:Paenibacillus_sacheonensis
OTU_10525	0	0	2	0	0	0	0	0	0	0	0	0	0	0	0	0	0	0	k:Bacteria
OTU_10526	0	0	2	2	1	0	0	0	0	0	0	0	0	0	0	0	0	0	k:Bacteria,p:Acidobacteria,c:Acidobacteriia,o:Solibacterales,f:Solibacteraceae_Subgroup_3
OTU_10527	0	0	0	0	2	0	0	0	0	0	0	0	0	0	0	0	0	0	k:Bacteria,p:Actinobacteria,c:Actinobacteria,o:Pseudonocardiales,f:Pseudonocardiaceae,g:Pseudonocardia
OTU_10528	0	0	0	1	0	0	0	0	0	0	0	0	1	0	0	0	0	0	k:Bacteria,p:Proteobacteria,c:Deltaproteobacteria,o:Oligoflexales,f:Oligoflexaceae,g:uncultured
OTU_10529	2	0	0	0	0	0	0	0	0	0	0	1	0	1	0	0	0	0	k:Bacteria,p:Verrucomicrobia,c:Verrucomicrobiae,o:Pedosphaerales,f:Pedosphaeraceae
OTU_1053	0	0	3	1	2	0	0	0	0	1	8	6	1	5	0	0	0	0	k:Bacteria,p:Proteobacteria,c:Deltaproteobacteria,o:Bdellovibrionales,f:Bdellovibrionaceae,g:OM27_clade,s:uncultured_bacterium
OTU_10530	0	0	0	2	0	0	0	0	0	0	0	0	0	0	0	0	0	0	k:Bacteria,p:Chlamydiae,c:Chlamydiae,o:Chlamydiales,f:Simkaniaceae
OTU_10531	0	0	2	0	0	0	0	0	0	0	0	0	0	0	0	0	0	0	k:Bacteria,p:Proteobacteria,c:Alphaproteobacteria,o:Caulobacterales
OTU_10532	0	0	0	0	2	0	0	0	0	0	0	0	0	0	0	0	0	0	k:Bacteria
OTU_10533	0	0	2	0	0	0	0	0	0	0	0	0	0	0	0	0	0	0	k:Bacteria
OTU_10534	1	0	2	0	0	0	0	0	0	0	0	0	0	0	0	0	0	0	k:Bacteria,p:Chlamydiae,c:Chlamydiae,o:Chlamydiales
OTU_10535	0	2	3	0	0	0	0	0	0	0	0	2	2	0	0	0	0	0	k:Bacteria,p:Proteobacteria,c:Gammaproteobacteria,o:Betaproteobacteriales
OTU_10536	2	0	0	0	0	0	0	0	0	0	0	0	0	1	0	0	0	0	k:Bacteria,p:Chlamydiae,c:Chlamydiae,o:Chlamydiales
OTU_10537	0	0	2	0	0	0	0	0	0	0	0	0	0	0	0	0	0	0	k:Bacteria,p:Cyanobacteria,c:Oxyphotobacteria
OTU_10538	0	0	0	0	0	0	0	0	0	0	0	0	2	0	0	0	0	0	k:Bacteria,p:Proteobacteria,c:Gammaproteobacteria,o:Xanthomonadales,f:Xanthomonadaceae
OTU_10539	0	1	1	0	0	0	0	0	0	0	2	0	0	0	0	0	0	0	k:Bacteria,p:Planctomycetes,c:vadinHA49
OTU_1054	1	5	15	7	4	0	5	2	0	4	6	23	4	5	5	0	2	0	k:Bacteria,p:Proteobacteria,c:Alphaproteobacteria,o:Rhizobiales,f:Rhizobiaceae,g:Allorhizobium-Neorhizobium-Pararhizobium-Rhizobium
OTU_10540	0	0	1	2	0	0	0	0	0	0	0	0	0	0	0	0	0	0	k:Bacteria,p:Proteobacteria,c:Alphaproteobacteria
OTU_10541	0	0	0	0	0	0	0	0	0	0	0	0	2	0	0	0	0	0	k:Bacteria
OTU_10542	0	0	0	0	0	0	0	0	0	2	0	0	0	0	0	0	0	0	k:Bacteria,p:Bacteroidetes,c:Bacteroidia,o:Flavobacteriales,f:Weeksellaceae,g:Chryseobacterium
OTU_10543	2	0	0	0	0	0	0	0	0	0	0	0	0	0	0	0	0	0	k:Bacteria,p:Proteobacteria,c:Alphaproteobacteria
OTU_10544	0	0	0	0	0	0	0	0	0	0	2	0	0	0	0	0	0	0	k:Bacteria
OTU_10545	0	0	0	2	0	0	0	0	0	0	0	0	0	0	0	0	0	0	k:Bacteria
OTU_10546	0	0	0	0	2	0	0	0	0	0	0	0	0	0	0	0	0	0	k:Bacteria,p:Proteobacteria,c:Alphaproteobacteria,o:Rhizobiales,f:Devosiaceae
OTU_10547	0	0	0	0	0	0	0	0	0	2	0	0	0	0	0	0	0	0	k:Bacteria
OTU_10548	0	0	0	0	0	0	0	0	0	0	0	0	0	2	0	0	0	0	k:Bacteria
OTU_10549	0	0	0	0	0	0	0	0	0	0	0	0	4	0	0	0	0	0	k:Bacteria,p:Proteobacteria
OTU_1055	6	3	4	3	4	0	0	0	0	2	3	3	1	5	0	1	0	0	k:Bacteria,p:Bacteroidetes,c:Bacteroidia,o:Chitinophagales,f:uncultured
OTU_10550	0	0	2	0	0	0	0	0	0	0	0	0	0	0	0	0	0	0	k:Bacteria,p:Proteobacteria
OTU_10551	2	0	0	0	0	0	0	0	0	0	0	0	0	0	0	0	0	0	k:Bacteria
OTU_10552	2	0	0	0	0	0	0	0	0	0	0	0	0	0	0	0	0	0	k:Bacteria
OTU_10553	0	0	0	0	0	0	0	0	0	0	0	2	0	0	0	0	0	0	k:Bacteria,p:Actinobacteria
OTU_10554	0	0	3	0	0	0	0	0	0	0	0	1	0	0	0	0	0	0	k:Bacteria,p:Dependentiae,c:Babeliae,o:Babeliales,f:Vermiphilaceae
OTU_10555	0	0	0	0	0	0	0	0	0	0	0	0	2	0	0	0	0	0	k:Bacteria
OTU_10556	0	0	0	0	0	0	0	0	0	0	0	0	2	2	0	0	0	0	k:Bacteria,p:Proteobacteria,c:Deltaproteobacteria,o:Myxococcales,f:bacteriap25
OTU_10557	0	0	0	0	0	0	0	0	0	0	0	2	0	0	0	0	0	0	k:Bacteria,p:Proteobacteria,c:Gammaproteobacteria,o:Xanthomonadales,f:Xanthomonadaceae,g:Stenotrophomonas
OTU_10558	8	11	3	12	7	0	0	0	0	12	2	7	8	7	0	0	0	0	k:Bacteria,p:Proteobacteria,c:Gammaproteobacteria,o:Betaproteobacteriales,f:Nitrosomonadaceae,g:Ellin6067
OTU_1056	10	2	16	8	4	0	0	0	0	0	3	4	3	2	0	0	0	0	k:Bacteria,p:Acidobacteria,c:Acidobacteriia,o:Acidobacteriales,f:Acidobacteriaceae_Subgroup_1
OTU_10560	1	0	0	0	1	0	0	0	0	0	0	0	1	0	0	0	0	0	k:Bacteria,p:Proteobacteria,c:Gammaproteobacteria,o:Betaproteobacteriales,f:Burkholderiaceae
OTU_10561	0	0	0	2	0	0	0	0	0	0	0	0	0	0	0	0	0	0	k:Bacteria,p:Actinobacteria,c:Actinobacteria,o:Micrococcales,f:Microbacteriaceae
OTU_10562	0	0	0	0	0	0	0	0	0	0	0	0	0	0	0	2	0	0	k:Bacteria,p:Firmicutes,c:Bacilli,o:Bacillales
OTU_10563	0	0	0	0	0	0	2	0	0	0	0	0	0	0	0	0	0	0	k:Bacteria
OTU_10564	0	0	0	0	0	0	0	0	0	0	0	0	0	2	0	0	0	0	k:Bacteria
OTU_10565	0	2	0	0	0	0	0	0	0	0	0	0	0	0	0	0	0	0	k:Bacteria,p:Firmicutes
OTU_10566	0	0	0	2	0	0	0	0	0	0	0	0	0	0	0	0	0	0	k:Bacteria
OTU_10567	0	0	0	0	0	0	0	0	0	0	1	0	2	0	0	0	0	0	k:Bacteria,p:Proteobacteria,c:Gammaproteobacteria
OTU_10568	0	0	0	0	0	0	0	0	0	0	0	0	0	2	0	0	0	0	k:Bacteria
OTU_10569	0	1	5	2	4	0	0	0	0	1	2	4	1	0	0	0	0	0	k:Bacteria,p:Proteobacteria,c:Alphaproteobacteria
OTU_1057	11	16	10	21	3	0	0	0	1	17	9	5	2	3	0	0	0	0	k:Bacteria,p:Proteobacteria,c:Deltaproteobacteria,o:Myxococcales,f:Archangiaceae
OTU_10570	0	0	0	0	0	0	0	0	0	0	0	0	2	0	0	0	0	0	k:Bacteria
OTU_10571	0	2	0	0	0	0	0	0	0	0	0	0	0	0	0	0	0	0	k:Bacteria,p:Firmicutes,c:Bacilli,o:Bacillales,f:Bacillaceae
OTU_10572	0	2	0	1	1	0	0	0	0	0	0	0	0	0	0	0	0	0	k:Bacteria,p:Actinobacteria,c:Actinobacteria,o:Propionibacteriales,f:Nocardioidaceae,g:Nocardioides
OTU_10573	2	0	0	0	0	0	0	0	0	0	0	0	0	0	0	0	0	0	k:Bacteria
OTU_10574	10	9	1	10	15	0	0	0	0	8	2	4	15	13	0	2	0	0	k:Bacteria,p:Bacteroidetes,c:Bacteroidia,o:Chitinophagales,f:Chitinophagaceae,g:uncultured
OTU_10575	0	0	0	0	2	0	0	0	0	0	0	0	0	0	0	0	0	0	k:Bacteria,p:Firmicutes,c:Bacilli,o:Bacillales,f:Paenibacillaceae,g:Paenibacillus
OTU_10576	1	0	1	1	2	0	0	0	0	5	0	3	3	3	0	0	0	0	k:Bacteria,p:Proteobacteria,c:Alphaproteobacteria,o:Sphingomonadales,f:Sphingomonadaceae,g:Altererythrobacter
OTU_10577	0	0	0	0	0	0	0	0	0	0	0	2	0	0	0	0	0	0	k:Bacteria
OTU_10578	0	0	0	0	0	0	0	0	0	0	0	0	2	0	0	0	0	0	k:Bacteria
OTU_10579	0	1	0	1	0	0	0	0	0	1	0	0	1	0	0	0	0	0	k:Bacteria,p:Proteobacteria,c:Alphaproteobacteria,o:Rhizobiales,f:Rhizobiaceae
OTU_1058	15	3	4	18	10	6	1	1	1	4	12	6	4	7	1	0	0	0	k:Bacteria,p:Proteobacteria,c:Gammaproteobacteria,o:Betaproteobacteriales,f:Burkholderiaceae,g:uncultured,s:uncultured_bacterium
OTU_10580	0	0	0	0	0	0	0	0	0	2	0	0	0	0	0	0	0	0	k:Bacteria,p:Proteobacteria,c:Gammaproteobacteria
OTU_10581	2	0	0	2	0	0	0	0	0	0	0	0	0	0	0	0	0	0	k:Bacteria,p:Proteobacteria,c:Deltaproteobacteria,o:Oligoflexales,f:0319-6G20
OTU_10582	0	2	0	0	0	0	0	0	0	0	0	0	0	0	0	0	0	0	k:Bacteria,p:Acidobacteria,c:Acidobacteriia,o:Solibacterales,f:Solibacteraceae_Subgroup_3,g:Bryobacter
OTU_10584	0	0	0	0	2	0	0	0	0	0	0	0	0	0	0	0	0	0	k:Bacteria,p:Proteobacteria,c:Gammaproteobacteria
OTU_10585	0	0	0	0	2	0	0	0	0	0	0	0	0	0	0	0	0	0	k:Bacteria
OTU_10586	0	0	0	0	0	0	0	0	0	0	2	0	0	0	0	0	0	0	k:Bacteria,p:Firmicutes,c:Clostridia,o:Clostridiales,f:Clostridiaceae_1,g:Oxobacter,s:uncultured_bacterium
OTU_10587	1	0	0	1	1	0	0	0	0	0	0	0	1	0	0	0	0	0	k:Bacteria,p:Patescibacteria,c:Saccharimonadia,o:Saccharimonadales
OTU_10588	0	0	0	0	0	0	0	0	0	0	0	0	0	0	0	2	0	0	k:Bacteria
OTU_10589	0	2	0	0	0	0	0	0	0	0	0	0	0	0	0	0	0	0	k:Bacteria,p:Chloroflexi
OTU_1059	5	11	3	5	6	0	0	0	0	6	7	6	1	9	0	0	0	0	k:Bacteria,p:Firmicutes,c:Bacilli,o:Bacillales,f:Paenibacillaceae,g:Paenibacillus,s:Paenibacillus_sp._D-3
OTU_10590	0	0	0	3	1	0	0	0	0	0	0	0	0	0	0	0	0	0	k:Bacteria,p:Proteobacteria,c:Gammaproteobacteria
OTU_10591	0	0	0	0	0	0	0	0	0	0	0	0	0	0	2	0	0	0	k:Bacteria
OTU_10592	0	0	0	0	0	0	0	0	0	2	0	0	0	0	0	0	0	0	k:Bacteria,p:Actinobacteria,c:Actinobacteria
OTU_10593	0	0	0	0	0	0	0	0	0	0	0	0	0	2	0	0	0	0	k:Bacteria
OTU_10594	0	2	0	0	0	0	0	0	0	0	0	0	0	1	0	0	0	0	k:Bacteria,p:Actinobacteria,c:MB-A2-108
OTU_10595	0	0	0	2	0	0	0	0	0	0	0	0	0	0	0	0	0	0	k:Bacteria
OTU_10596	0	0	0	0	0	0	0	0	0	0	1	0	0	2	0	0	0	0	k:Bacteria,p:Proteobacteria
OTU_10597	0	0	0	2	0	0	0	0	0	0	0	0	0	0	0	0	0	0	k:Bacteria
OTU_10598	0	0	0	0	0	0	0	0	0	0	0	0	2	0	0	0	0	0	k:Bacteria
OTU_10599	0	0	0	3	0	0	0	0	0	0	0	0	0	0	0	0	0	0	k:Bacteria,p:Verrucomicrobia,c:Verrucomicrobiae,o:Pedosphaerales,f:Pedosphaeraceae
OTU_106	160	147	144	219	153	2	0	0	0	88	117	107	98	203	2	0	0	1	k:Bacteria,p:Proteobacteria,c:Alphaproteobacteria,o:Caulobacterales,f:Hyphomonadaceae,g:SWB02,s:uncultured_bacterium
OTU_1060	1	1	0	0	1	0	0	0	0	4	3	25	2	1	0	0	0	0	k:Bacteria,p:Bacteroidetes,c:Bacteroidia,o:Sphingobacteriales,f:Sphingobacteriaceae,g:Sphingobacterium
OTU_10600	5	2	0	0	0	0	0	0	0	0	0	0	0	0	0	0	0	0	k:Bacteria,p:Acidobacteria,c:Acidobacteriia,o:Subgroup_2
OTU_10601	0	0	0	0	0	0	0	0	0	0	2	0	0	0	0	0	0	0	k:Bacteria,p:Proteobacteria,c:Gammaproteobacteria,o:Pseudomonadales,f:Pseudomonadaceae,g:Pseudomonas
OTU_10602	2	0	0	0	0	0	0	0	0	0	0	0	0	0	0	0	0	0	k:Bacteria,p:Proteobacteria,c:Gammaproteobacteria
OTU_10603	1	0	1	2	0	0	0	0	0	0	0	0	0	0	0	0	0	0	k:Bacteria,p:Proteobacteria,c:Gammaproteobacteria,o:Gammaproteobacteria_Incertae_Sedis,f:Unknown_Family,g:Candidatus_Ovatusbacter,s:uncultured_bacterium
OTU_10604	0	0	0	0	2	0	0	0	0	0	0	0	0	0	0	0	0	0	k:Bacteria,p:Dependentiae,c:Babeliae,o:Babeliales
OTU_10605	2	0	0	0	0	0	0	0	0	0	0	0	0	0	0	0	0	0	k:Bacteria,p:Proteobacteria
OTU_10606	0	1	2	0	0	0	0	0	0	0	0	1	0	3	0	0	0	0	k:Bacteria,p:Bacteroidetes,c:Bacteroidia,o:Sphingobacteriales,f:env.OPS_17
OTU_10607	1	0	1	0	0	0	0	0	0	0	0	0	1	0	0	0	0	0	k:Bacteria,p:Dependentiae,c:Babeliae,o:Babeliales
OTU_10608	0	2	0	0	1	0	0	0	0	0	0	0	2	0	0	0	0	0	k:Bacteria
OTU_10609	2	0	0	0	0	0	0	0	0	0	0	0	0	0	0	0	0	0	k:Bacteria
OTU_1061	0	0	0	0	0	0	0	4	20	0	0	0	0	1	0	1	0	0	k:Bacteria,p:Proteobacteria,c:Alphaproteobacteria,o:Rhizobiales,f:Rhizobiaceae,g:Aquamicrobium,s:uncultured_bacterium
OTU_10610	3	0	0	0	0	0	0	0	0	0	0	1	0	0	0	0	0	0	k:Bacteria,p:Chloroflexi,c:TK10
OTU_10611	2	0	0	0	0	0	0	0	0	0	0	0	0	0	0	0	0	0	k:Bacteria,p:Latescibacteria,c:Latescibacteria,o:Latescibacterales,f:Latescibacteraceae
OTU_10612	0	0	0	2	0	0	0	0	0	0	0	0	0	0	0	0	0	0	k:Bacteria
OTU_10613	0	0	0	0	0	0	2	0	0	0	0	0	0	0	0	0	0	0	k:Bacteria,p:Proteobacteria
OTU_10614	2	0	1	2	0	0	0	0	0	0	0	0	0	0	0	0	1	0	k:Bacteria,p:Proteobacteria,c:Alphaproteobacteria,o:Micavibrionales,f:uncultured
OTU_10615	0	0	0	2	0	0	0	0	0	0	0	0	0	0	0	0	0	0	k:Bacteria,p:Proteobacteria,c:Gammaproteobacteria,o:Betaproteobacteriales,f:SC-I-84
OTU_10616	0	0	0	0	2	0	0	0	0	0	0	0	0	0	0	0	0	0	k:Bacteria,p:Actinobacteria
OTU_10617	0	0	0	0	0	0	0	0	0	0	0	0	0	0	0	4	0	0	k:Bacteria,p:Firmicutes,c:Clostridia,o:Clostridiales,f:Family_XII,g:Acidaminobacter
OTU_10618	0	0	0	2	0	0	0	0	0	0	0	0	0	0	0	0	0	0	k:Bacteria,p:Proteobacteria,c:Deltaproteobacteria,o:RCP2-54
OTU_10619	1	0	0	1	0	0	0	0	0	0	0	0	0	0	0	0	0	0	k:Bacteria,p:Bacteroidetes,c:Bacteroidia,o:Flavobacteriales,f:Weeksellaceae,g:Weeksella
OTU_1062	8	4	5	10	9	0	0	0	0	3	6	0	5	1	0	0	0	0	k:Bacteria,p:Proteobacteria,c:Alphaproteobacteria,o:Acetobacterales,f:Acetobacteraceae
OTU_10620	0	1	3	3	0	0	0	0	0	1	0	0	1	1	0	0	0	0	k:Bacteria,p:Proteobacteria,c:Deltaproteobacteria,o:Oligoflexales,f:0319-6G20
OTU_10621	0	1	2	0	1	0	0	0	0	1	0	0	1	0	0	0	0	0	k:Bacteria,p:Proteobacteria,c:Deltaproteobacteria,o:Oligoflexales,f:053A03-B-DI-P58
OTU_10622	0	0	1	0	0	0	0	0	0	2	0	0	0	0	0	0	0	0	k:Bacteria
OTU_10623	0	0	0	0	0	0	0	0	0	2	0	0	0	0	0	0	0	0	k:Bacteria
OTU_10624	0	0	0	0	0	0	0	0	0	0	0	0	0	2	0	0	0	0	k:Bacteria,p:Bacteroidetes,c:Bacteroidia,o:Chitinophagales,f:Chitinophagaceae,g:Chitinophaga
OTU_10625	0	0	0	2	0	0	0	0	0	0	0	0	0	0	0	0	0	0	k:Bacteria,p:Proteobacteria
OTU_10626	0	0	0	0	0	0	0	0	0	0	2	0	0	0	0	0	0	0	k:Bacteria,p:Proteobacteria,c:Alphaproteobacteria
OTU_10627	2	1	0	3	0	0	0	0	0	0	0	0	0	0	0	0	0	0	k:Bacteria,p:Verrucomicrobia,c:Verrucomicrobiae,o:Pedosphaerales,f:Pedosphaeraceae
OTU_10628	2	0	0	0	0	0	0	0	0	0	0	0	0	0	0	0	0	0	k:Bacteria,p:Proteobacteria,c:Alphaproteobacteria
OTU_10629	0	1	0	2	0	0	0	0	0	0	0	0	0	0	0	0	0	0	k:Bacteria,p:Proteobacteria
OTU_1063	10	0	4	1	4	0	0	0	0	5	8	28	1	2	0	0	0	0	k:Bacteria,p:Actinobacteria,c:Actinobacteria,o:Micrococcales,f:Microbacteriaceae,g:Leucobacter,s:uncultured_bacterium
OTU_10630	0	0	0	0	2	0	0	0	0	0	0	0	0	0	0	0	0	0	k:Bacteria
OTU_10631	0	0	0	2	0	0	0	0	0	0	0	0	0	0	0	0	0	0	k:Bacteria
OTU_10632	0	0	0	0	2	0	0	0	0	0	0	0	0	0	0	0	0	0	k:Bacteria,p:Proteobacteria,c:Alphaproteobacteria,o:Rhodospirillales,f:uncultured
OTU_10633	0	0	0	0	0	0	0	0	0	0	0	0	2	0	0	0	0	0	k:Bacteria
OTU_10634	0	0	0	0	0	0	0	0	0	0	2	0	0	0	0	0	0	0	k:Bacteria
OTU_10635	0	1	0	0	0	0	0	0	0	1	0	2	0	0	0	0	0	0	k:Bacteria,p:Proteobacteria,c:Deltaproteobacteria,o:Myxococcales,f:Haliangiaceae,g:Haliangium
OTU_10636	0	0	2	0	0	0	0	0	0	0	0	0	0	0	0	0	0	0	k:Bacteria
OTU_10637	0	0	0	0	2	0	0	0	0	0	0	0	0	0	0	0	0	0	k:Bacteria
OTU_10638	0	0	0	0	0	0	0	0	0	0	0	0	0	2	0	0	0	0	k:Bacteria
OTU_10639	0	0	0	0	0	0	0	0	0	0	0	0	0	3	0	0	0	0	k:Bacteria,p:Proteobacteria,c:Gammaproteobacteria,o:Xanthomonadales
OTU_1064	9	6	6	10	3	0	0	0	1	5	11	4	9	4	0	0	0	0	k:Bacteria,p:Planctomycetes,c:Phycisphaerae,o:Phycisphaerales,f:Phycisphaeraceae,g:SM1A02,s:metagenome
OTU_10640	0	1	0	2	0	0	0	0	0	0	0	0	0	0	0	0	0	0	k:Bacteria,p:Chloroflexi,c:Anaerolineae,o:Ardenticatenales,f:uncultured
OTU_10641	0	0	0	0	0	0	0	0	0	0	0	0	2	0	0	0	0	0	k:Bacteria,p:Patescibacteria,c:Saccharimonadia,o:Saccharimonadales
OTU_10642	0	2	0	0	0	0	0	0	0	0	0	0	0	0	0	0	0	0	k:Bacteria,p:Actinobacteria,c:Thermoleophilia
OTU_10643	0	0	0	0	0	0	0	0	0	0	0	0	2	0	0	0	0	0	k:Bacteria,p:Proteobacteria,c:Gammaproteobacteria
OTU_10644	0	0	0	0	0	0	0	0	0	0	2	0	0	0	0	0	0	0	k:Bacteria,p:Dependentiae,c:Babeliae,o:Babeliales,f:Babeliaceae
OTU_10645	0	0	0	0	0	0	0	0	0	2	0	0	0	0	0	0	0	0	k:Bacteria,p:Proteobacteria
OTU_10646	0	0	0	3	0	0	0	0	0	0	0	1	0	0	0	0	0	0	k:Bacteria,p:Chlamydiae,c:Chlamydiae,o:Chlamydiales
OTU_10647	0	0	0	0	0	0	0	0	0	0	2	0	0	0	0	0	0	0	k:Bacteria,p:Bacteroidetes,c:Bacteroidia
OTU_10648	1	0	1	1	0	0	0	0	0	0	0	0	0	0	0	0	0	0	k:Bacteria,p:Chlamydiae,c:Chlamydiae,o:Chlamydiales
OTU_10649	0	0	2	0	0	0	0	0	0	0	0	0	0	0	0	0	0	0	k:Bacteria,p:Actinobacteria,c:Actinobacteria,o:Micrococcales
OTU_1065	6	47	3	3	8	0	1	0	0	0	0	3	2	4	13	0	0	0	k:Bacteria,p:Firmicutes,c:Bacilli,o:Bacillales,f:Paenibacillaceae,g:Paenibacillus,s:Paenibacillus_sp._A1006
OTU_10650	0	0	0	0	0	0	0	0	0	0	0	3	1	1	0	0	0	0	k:Bacteria,p:Dependentiae,c:Babeliae,o:Babeliales,f:UBA12409
OTU_10651	0	0	0	0	0	0	0	0	0	0	0	0	0	0	0	2	0	0	k:Bacteria,p:Actinobacteria
OTU_10652	0	2	0	0	0	0	0	0	0	0	0	0	0	0	0	0	0	0	k:Bacteria
OTU_10653	1	3	0	2	3	0	0	0	0	1	2	2	0	3	0	0	0	0	k:Bacteria,p:Firmicutes,c:Bacilli,o:Bacillales,f:Paenibacillaceae,g:Paenibacillus
OTU_10654	0	0	2	0	0	0	0	0	0	0	0	0	0	0	0	0	0	0	k:Bacteria,p:Proteobacteria
OTU_10655	0	0	2	0	1	0	0	0	0	0	0	0	0	0	0	0	0	0	k:Bacteria
OTU_10656	0	0	0	0	0	0	0	0	0	0	1	2	0	0	0	0	0	0	k:Bacteria,p:Proteobacteria,c:Deltaproteobacteria,o:Oligoflexales,f:Oligoflexaceae,g:uncultured,s:uncultured_bacterium
OTU_10657	0	0	0	0	2	0	0	0	0	0	0	0	0	0	0	0	0	0	k:Bacteria,p:Firmicutes
OTU_10658	0	0	0	0	0	0	0	0	0	2	0	0	0	0	0	0	0	0	k:Bacteria
OTU_10659	0	0	0	0	0	0	0	0	0	0	0	0	0	2	0	0	0	0	k:Bacteria,p:Firmicutes,c:Clostridia,o:Clostridiales
OTU_1066	9	16	10	13	7	0	0	0	0	3	3	7	6	13	0	0	0	0	k:Bacteria,p:Chloroflexi,c:TK10
OTU_10660	0	0	2	0	0	0	0	0	0	0	0	0	0	0	0	0	0	0	k:Bacteria,p:Proteobacteria
OTU_10661	4	0	0	0	0	0	0	0	0	1	0	0	0	0	0	0	0	0	k:Bacteria,p:Proteobacteria,c:Alphaproteobacteria,o:Sphingomonadales,f:Sphingomonadaceae,g:Ellin6055
OTU_10662	2	0	0	0	0	0	0	0	0	0	0	0	0	0	0	0	0	0	k:Bacteria,p:Proteobacteria,c:Deltaproteobacteria,o:Bdellovibrionales,f:Bdellovibrionaceae,g:Bdellovibrio
OTU_10663	0	0	0	0	0	0	0	0	0	0	1	0	2	0	0	0	0	0	k:Bacteria,p:Proteobacteria,c:Gammaproteobacteria,o:Diplorickettsiales,f:Diplorickettsiaceae,g:uncultured
OTU_10664	0	0	0	0	0	0	0	0	0	2	0	0	0	0	0	0	0	0	k:Bacteria,p:Firmicutes,c:Clostridia,o:Clostridiales,f:Clostridiaceae_1
OTU_10665	0	2	2	1	0	0	0	0	0	0	0	0	0	0	0	0	0	0	k:Bacteria,p:Proteobacteria,c:Alphaproteobacteria,o:Rhodobacterales,f:Rhodobacteraceae,g:Rubellimicrobium
OTU_10666	0	2	0	0	0	0	0	0	0	0	0	0	0	0	0	0	0	0	k:Bacteria,p:Proteobacteria
OTU_10667	0	0	0	0	0	0	0	0	0	0	0	2	0	0	0	0	0	0	k:Bacteria,p:Bacteroidetes,c:Bacteroidia,o:Flavobacteriales,f:Flavobacteriaceae,g:Flavobacterium
OTU_10668	0	2	0	0	0	0	0	0	0	0	0	0	0	0	0	0	0	0	k:Bacteria
OTU_10669	0	0	2	0	0	0	0	0	0	0	0	0	0	0	0	0	0	0	k:Bacteria
OTU_1067	2	5	4	5	4	0	0	0	0	0	0	2	1	1	0	0	0	0	k:Bacteria,p:Chloroflexi,c:Chloroflexia,o:Kallotenuales,f:AKIW781
OTU_10670	0	0	0	0	1	0	0	0	0	0	0	0	2	0	0	0	0	0	k:Bacteria,p:Proteobacteria,c:Alphaproteobacteria,o:Rhodobacterales,f:Rhodobacteraceae,g:uncultured,s:uncultured_bacterium
OTU_10671	0	0	2	0	0	0	0	0	0	0	0	0	0	0	0	0	0	0	k:Bacteria,p:Proteobacteria,c:Gammaproteobacteria
OTU_10672	0	0	0	0	2	0	0	0	0	0	0	0	0	0	0	0	0	0	k:Bacteria
OTU_10673	0	0	0	0	0	0	0	0	0	0	0	0	2	0	0	0	0	0	k:Bacteria,p:Proteobacteria,c:Gammaproteobacteria
OTU_10674	0	1	0	2	0	0	0	0	0	0	0	0	0	1	0	0	0	0	k:Bacteria,p:Proteobacteria,c:Gammaproteobacteria,o:Coxiellales,f:Coxiellaceae,g:Coxiella
OTU_10675	0	0	0	0	2	0	0	0	0	0	0	0	0	0	0	0	0	0	k:Bacteria,p:Firmicutes,c:Bacilli
OTU_10676	0	0	0	0	0	0	0	0	0	0	0	0	0	0	0	3	0	0	k:Bacteria,p:Bacteroidetes,c:Ignavibacteria,o:Kryptoniales,f:BSV26
OTU_10677	0	0	0	0	0	0	0	0	0	0	0	0	0	0	2	0	0	0	k:Bacteria,p:Firmicutes,c:Bacilli,o:Bacillales,f:Paenibacillaceae,g:Paenibacillus
OTU_10678	0	0	0	0	0	0	0	0	0	0	0	0	0	2	0	0	0	0	k:Bacteria,p:Proteobacteria,c:Deltaproteobacteria
OTU_10679	0	2	0	0	0	0	0	0	0	0	0	0	0	0	0	0	0	0	k:Bacteria
OTU_1068	9	3	7	14	7	0	0	0	0	1	2	9	2	5	0	5	0	0	k:Bacteria,p:Acidobacteria,c:Subgroup_22
OTU_10680	0	0	0	0	0	0	0	0	0	2	0	0	0	0	0	0	0	0	k:Bacteria,p:Proteobacteria
OTU_10681	0	0	0	0	0	0	0	0	0	0	0	0	0	2	0	0	0	0	k:Bacteria,p:Proteobacteria
OTU_10682	0	0	3	0	2	0	0	0	0	1	0	0	0	2	0	0	0	0	k:Bacteria,p:Proteobacteria,c:Deltaproteobacteria,o:Bdellovibrionales,f:Bdellovibrionaceae,g:Bdellovibrio
OTU_10683	0	0	0	2	0	0	0	0	0	0	0	0	0	0	0	0	0	0	k:Bacteria
OTU_10684	0	0	0	1	0	0	0	0	0	0	1	0	2	0	0	0	0	0	k:Bacteria,p:Chlamydiae,c:Chlamydiae,o:Chlamydiales,f:Parachlamydiaceae
OTU_10685	2	0	2	1	1	0	0	0	0	0	3	1	1	0	0	0	0	0	k:Bacteria,p:Verrucomicrobia,c:Verrucomicrobiae,o:Pedosphaerales,f:Pedosphaeraceae
OTU_10687	0	1	0	0	0	0	0	0	0	0	0	0	2	0	0	0	0	0	k:Bacteria,p:Planctomycetes,c:Phycisphaerae,o:mle1-8
OTU_10688	0	0	0	0	0	0	0	0	0	2	0	0	0	0	0	0	0	0	k:Bacteria
OTU_10689	0	0	0	2	0	0	0	0	0	0	0	0	0	0	0	0	0	0	k:Bacteria,p:Armatimonadetes,c:Fimbriimonadia,o:Fimbriimonadales,f:Fimbriimonadaceae
OTU_1069	0	0	0	3	2	0	0	0	0	0	3	0	0	0	10	0	0	0	k:Bacteria,p:Actinobacteria,c:Actinobacteria,o:Frankiales,f:uncultured
OTU_10690	0	0	2	0	0	0	0	0	0	0	0	0	0	0	0	0	0	0	k:Bacteria,p:Firmicutes
OTU_10691	0	0	2	0	0	0	0	0	0	0	0	0	0	0	0	0	0	0	k:Bacteria,p:Proteobacteria,c:Alphaproteobacteria,o:Rhizobiales,f:Rhizobiaceae
OTU_10692	0	0	0	0	0	0	0	0	0	2	0	0	0	0	0	0	0	0	k:Bacteria
OTU_10693	0	0	0	2	0	0	0	0	0	0	0	0	0	0	0	0	0	0	k:Bacteria
OTU_10694	0	0	0	0	2	0	0	0	0	0	0	0	0	0	0	0	0	0	k:Bacteria,p:Nitrospirae,c:Nitrospira,o:Nitrospirales,f:Nitrospiraceae,g:Nitrospira
OTU_10695	0	0	0	0	0	0	0	0	0	0	0	0	0	2	0	0	0	0	k:Bacteria
OTU_10696	2	0	0	0	0	0	0	0	0	0	0	0	0	0	0	0	0	0	k:Bacteria
OTU_10697	0	0	0	0	0	0	0	0	0	0	0	0	2	0	0	0	0	0	k:Bacteria,p:Proteobacteria,c:Gammaproteobacteria,o:Pseudomonadales,f:Pseudomonadaceae,g:Pseudomonas
OTU_10698	0	0	2	0	0	0	0	0	0	0	0	0	0	0	0	0	0	0	k:Bacteria
OTU_10699	0	0	0	0	1	0	0	0	0	1	0	1	0	1	0	0	0	0	k:Bacteria,p:Proteobacteria,c:Deltaproteobacteria,o:Myxococcales,f:bacteriap25
OTU_107	60	60	35	55	24	0	0	0	0	42	32	66	53	36	1	0	1	1	k:Bacteria,p:Proteobacteria,c:Deltaproteobacteria,o:Myxococcales,f:Haliangiaceae,g:Haliangium,s:uncultured_delta_proteobacterium
OTU_1070	7	4	8	7	5	0	0	0	0	0	0	7	0	5	0	0	0	0	k:Bacteria,p:Acidobacteria,c:Acidobacteriia,o:Solibacterales,f:Solibacteraceae_Subgroup_3,g:Bryobacter,s:uncultured_bacterium
OTU_10700	0	0	4	1	0	0	0	0	0	0	1	0	0	0	0	0	0	0	k:Bacteria,p:Proteobacteria,c:Gammaproteobacteria
OTU_10701	0	0	0	0	0	0	0	0	0	0	0	0	2	0	0	0	0	0	k:Bacteria,p:Actinobacteria,c:Actinobacteria
OTU_10702	0	0	0	2	0	0	0	0	0	0	0	0	0	0	0	0	0	0	k:Bacteria
OTU_10703	0	0	0	0	0	0	0	0	0	2	0	0	0	0	0	0	0	0	k:Bacteria
OTU_10704	0	0	2	0	0	0	0	0	0	0	0	0	0	0	0	0	0	0	k:Bacteria,p:Bacteroidetes,c:Ignavibacteria,o:Kryptoniales,f:BSV26
OTU_10705	0	0	0	0	2	0	0	0	0	0	0	0	0	0	0	0	0	0	k:Bacteria
OTU_10706	0	0	0	0	0	0	0	0	0	0	1	0	2	0	0	0	0	0	k:Bacteria
OTU_10707	0	0	0	0	0	0	0	0	0	0	0	0	2	0	0	0	0	0	k:Bacteria,p:Proteobacteria,c:Gammaproteobacteria,o:Xanthomonadales
OTU_10708	0	0	0	2	0	0	0	0	0	0	1	0	0	0	0	0	0	0	k:Bacteria,p:Acidobacteria,c:Subgroup_17
OTU_10709	0	0	0	0	0	0	0	0	0	0	0	0	0	2	0	0	0	0	k:Bacteria,p:Patescibacteria,c:WWE3
OTU_1071	10	4	1	1	3	0	0	0	0	0	5	1	2	2	0	0	0	0	k:Bacteria,p:Patescibacteria,c:Saccharimonadia,o:Saccharimonadales
OTU_10710	0	1	0	1	0	0	0	0	0	0	0	0	0	2	0	0	0	0	k:Bacteria,p:Dependentiae,c:Babeliae,o:Babeliales
OTU_10711	0	2	0	1	0	0	0	0	0	0	0	0	0	2	0	0	0	0	k:Bacteria,p:Actinobacteria,c:Acidimicrobiia,o:IMCC26256
OTU_10712	0	0	0	0	0	0	0	0	0	0	0	0	2	0	0	0	0	0	k:Bacteria
OTU_10713	0	0	0	0	0	0	0	0	0	2	0	0	0	0	0	0	0	0	k:Bacteria,p:Proteobacteria,c:Alphaproteobacteria
OTU_10714	0	0	0	0	0	0	0	0	0	0	0	0	0	0	0	2	0	0	k:Bacteria
OTU_10715	0	0	0	2	0	0	0	0	0	0	0	0	0	0	0	0	0	0	k:Bacteria
OTU_10716	0	0	0	0	3	0	0	0	0	0	0	0	0	0	0	0	0	0	k:Bacteria,p:Proteobacteria,c:Gammaproteobacteria
OTU_10717	2	0	0	0	0	0	0	0	0	0	0	0	0	0	0	0	0	0	k:Bacteria,p:Proteobacteria,c:Gammaproteobacteria,o:Betaproteobacteriales
OTU_10718	0	0	2	0	0	0	0	0	0	0	1	0	0	0	0	0	0	0	k:Bacteria,p:Chloroflexi,c:Dehalococcoidia,o:S085
OTU_10719	2	0	0	0	0	0	0	0	0	0	0	0	0	0	0	0	0	0	k:Bacteria,p:Bacteroidetes,c:Ignavibacteria,o:OPB56
OTU_1072	0	2	2	1	2	1	22	0	0	0	0	0	0	1	1	0	0	0	k:Bacteria,p:Proteobacteria,c:Alphaproteobacteria,o:Tistrellales,f:Tistrellaceae,g:Skermanella,s:Skermanella_sp._R224-3
OTU_10720	0	2	0	0	2	0	0	0	0	0	0	0	0	0	0	0	0	0	k:Bacteria,p:Proteobacteria
OTU_10722	0	0	0	0	0	0	0	0	0	0	0	0	0	2	0	0	0	0	k:Bacteria,p:Actinobacteria,c:Actinobacteria
OTU_10723	0	0	2	0	0	0	0	0	0	0	0	0	0	0	0	0	0	0	k:Bacteria
OTU_10725	0	0	2	0	0	0	0	0	0	0	0	0	0	0	0	0	0	0	k:Bacteria,p:Proteobacteria
OTU_10726	2	0	0	0	0	0	0	0	0	0	0	0	0	0	0	0	0	0	k:Bacteria
OTU_10727	2	0	0	0	0	0	0	0	0	0	0	0	0	0	0	0	0	0	k:Bacteria,p:Proteobacteria,c:Gammaproteobacteria
OTU_10728	0	0	0	0	0	0	0	1	0	0	0	0	0	0	2	0	0	0	k:Bacteria,p:Proteobacteria,c:Deltaproteobacteria,o:Myxococcales,f:bacteriap25
OTU_10729	0	0	0	0	2	0	0	0	0	0	0	0	0	0	0	0	0	0	k:Bacteria
OTU_1073	6	2	5	2	1	0	0	0	0	5	5	2	2	3	0	0	0	0	k:Bacteria,p:Proteobacteria,c:Deltaproteobacteria,o:Myxococcales,f:Haliangiaceae,g:Haliangium
OTU_10730	0	0	0	1	0	0	0	0	0	1	0	0	0	2	0	0	0	0	k:Bacteria,p:Proteobacteria
OTU_10731	0	0	0	0	0	0	0	0	0	0	0	0	2	0	0	0	0	0	k:Bacteria
OTU_10732	0	0	0	2	0	0	0	0	0	0	0	0	0	0	0	0	0	0	k:Bacteria,p:Proteobacteria
OTU_10733	0	0	0	2	0	0	0	0	0	0	0	0	0	0	0	0	0	0	k:Bacteria,p:Actinobacteria
OTU_10734	0	0	0	2	0	0	0	0	0	0	0	0	0	0	0	0	0	0	k:Bacteria
OTU_10735	3	5	0	0	0	0	0	0	0	0	0	3	0	1	0	0	0	0	k:Bacteria,p:Verrucomicrobia,c:Verrucomicrobiae,o:Pedosphaerales,f:Pedosphaeraceae
OTU_10736	0	0	0	0	0	0	0	0	0	2	0	0	0	0	0	0	0	0	k:Bacteria,p:Proteobacteria
OTU_10737	0	0	0	3	0	0	0	0	0	0	0	0	0	0	0	0	0	0	k:Bacteria
OTU_10738	0	2	0	0	0	0	0	0	0	0	0	0	0	0	0	0	0	0	k:Bacteria,p:Acidobacteria,c:Subgroup_5
OTU_10739	0	0	0	0	0	0	0	0	0	0	0	2	0	0	0	0	0	0	k:Bacteria
OTU_1074	4	1	10	6	2	0	0	0	0	3	5	3	0	6	0	0	0	0	k:Bacteria,p:Chloroflexi,c:Chloroflexia,o:Chloroflexales,f:Roseiflexaceae,g:uncultured
OTU_10740	2	0	0	0	0	0	0	0	0	0	0	0	0	0	0	0	0	0	k:Bacteria
OTU_10741	0	0	0	0	0	0	0	0	0	0	0	2	0	0	0	0	0	0	k:Bacteria
OTU_10742	1	4	1	1	5	0	0	0	0	1	2	0	0	2	0	0	0	0	k:Bacteria,p:Verrucomicrobia,c:Verrucomicrobiae,o:Pedosphaerales,f:Pedosphaeraceae
OTU_10743	0	0	0	2	0	0	0	0	0	0	0	0	0	0	0	0	0	0	k:Bacteria
OTU_10744	0	0	0	0	0	0	0	0	0	0	0	0	2	0	0	0	0	0	k:Bacteria,p:Bacteroidetes,c:Bacteroidia,o:Flavobacteriales,f:Flavobacteriaceae,g:Flavobacterium
OTU_10745	0	0	0	0	0	0	0	0	0	2	0	0	0	0	0	0	0	0	k:Bacteria,p:Proteobacteria,c:Gammaproteobacteria,o:Betaproteobacteriales,f:Burkholderiaceae,g:Burkholderia-Caballeronia-Paraburkholderia
OTU_10746	0	0	0	0	1	0	0	0	0	0	0	0	1	0	0	0	0	0	k:Bacteria,p:Proteobacteria,c:Alphaproteobacteria
OTU_10747	0	0	0	2	0	1	0	0	0	0	0	0	0	0	0	0	0	0	k:Bacteria,p:Proteobacteria,c:Deltaproteobacteria,o:Desulfovibrionales,f:Desulfovibrionaceae,g:uncultured,s:uncultured_bacterium
OTU_10748	0	0	0	0	0	0	0	0	0	0	0	2	0	0	0	0	0	0	k:Bacteria,p:Planctomycetes,c:OM190
OTU_10749	0	2	0	0	0	0	0	0	0	0	0	0	0	0	0	0	0	0	k:Bacteria
OTU_1075	8	1	1	0	5	0	3	0	0	1	4	6	4	1	0	0	0	0	k:Bacteria,p:Patescibacteria,c:Saccharimonadia,o:Saccharimonadales
OTU_10750	2	0	0	0	0	0	0	0	0	0	0	0	0	0	0	0	0	0	k:Bacteria
OTU_10751	2	1	2	0	0	0	0	0	0	0	0	0	0	0	0	0	0	0	k:Bacteria,p:Chloroflexi
OTU_10752	0	0	0	0	2	0	0	0	0	0	0	0	0	0	0	0	0	0	k:Bacteria
OTU_10753	0	0	2	0	0	0	0	0	0	0	0	0	0	0	0	0	0	0	k:Bacteria,p:Proteobacteria,c:Deltaproteobacteria,o:Myxococcales,f:Nannocystaceae,g:Nannocystis
OTU_10754	0	0	0	2	0	0	0	0	0	0	0	0	0	0	0	0	0	0	k:Bacteria
OTU_10755	0	2	0	0	0	0	0	0	0	0	0	0	0	0	0	0	0	0	k:Bacteria
OTU_10756	0	0	0	0	0	0	0	0	0	0	0	2	0	0	0	0	0	0	k:Bacteria,p:Dependentiae,c:Babeliae,o:Babeliales,f:UBA12409
OTU_10757	0	1	1	0	1	0	0	0	0	0	0	0	0	0	0	0	0	0	k:Bacteria,p:Proteobacteria,c:Alphaproteobacteria,o:Rhodospirillales,f:uncultured
OTU_10758	0	0	0	2	0	0	0	0	0	0	0	0	0	0	0	0	0	0	k:Bacteria,p:Proteobacteria,c:Gammaproteobacteria,o:Betaproteobacteriales,f:Burkholderiaceae
OTU_10759	0	0	0	0	0	0	0	0	0	0	0	0	2	0	0	0	0	0	k:Bacteria,p:Proteobacteria
OTU_10760	0	0	0	2	0	0	0	0	0	0	0	0	0	0	0	0	0	0	k:Bacteria,p:Proteobacteria,c:Alphaproteobacteria
OTU_10761	2	0	0	0	0	0	0	0	0	0	0	0	0	0	0	0	0	0	k:Bacteria
OTU_10762	0	0	0	0	0	0	0	0	0	5	0	0	3	0	0	0	0	0	k:Bacteria,p:Bacteroidetes,c:Bacteroidia,o:Flavobacteriales,f:Flavobacteriaceae,g:Flavobacterium
OTU_10763	7	1	0	0	1	0	0	0	0	1	0	0	1	3	0	0	0	0	k:Bacteria,p:Chloroflexi,c:TK10
OTU_10764	0	0	0	0	3	0	0	0	0	0	0	0	0	0	0	0	0	0	k:Bacteria,p:Proteobacteria,c:Alphaproteobacteria,o:Rhodospirillales,f:uncultured
OTU_10765	0	0	0	0	0	0	0	0	0	2	0	0	0	0	0	0	0	0	k:Bacteria,p:Proteobacteria,c:Deltaproteobacteria
OTU_10766	0	0	1	0	1	0	0	0	0	1	1	0	0	0	0	0	0	0	k:Bacteria,p:Proteobacteria,c:Deltaproteobacteria,o:Oligoflexales,f:0319-6G20
OTU_10767	0	2	0	0	0	0	0	0	0	0	0	0	0	0	0	0	0	0	k:Bacteria,p:Proteobacteria
OTU_10768	0	0	0	3	0	0	0	0	0	0	0	0	0	0	0	0	0	0	k:Bacteria
OTU_10769	0	0	2	0	0	0	0	0	0	1	0	0	2	3	0	0	0	0	k:Bacteria,p:Proteobacteria,c:Deltaproteobacteria,o:Bdellovibrionales,f:Bdellovibrionaceae,g:Bdellovibrio
OTU_1077	18	9	11	11	19	0	0	0	0	2	5	7	0	10	0	0	1	1	k:Bacteria,p:Proteobacteria,c:Alphaproteobacteria,o:Sphingomonadales,f:Sphingomonadaceae,g:Novosphingobium
OTU_10770	0	0	2	0	0	0	0	0	0	0	0	0	0	0	0	0	0	0	k:Bacteria
OTU_10771	0	0	0	0	0	0	0	0	0	0	0	2	0	0	0	0	0	0	k:Bacteria,p:Bacteroidetes,c:Bacteroidia,o:Flavobacteriales,f:Flavobacteriaceae
OTU_10772	0	0	0	2	0	0	0	0	0	0	0	0	0	0	0	0	0	0	k:Bacteria
OTU_10773	0	0	0	5	0	0	0	0	0	0	0	0	0	1	0	0	0	0	k:Bacteria,p:Patescibacteria,c:Saccharimonadia,o:Saccharimonadales
OTU_10774	0	0	0	2	0	0	0	0	0	0	0	1	0	0	0	0	0	0	k:Bacteria,p:Proteobacteria,c:Gammaproteobacteria,o:Steroidobacterales,f:Steroidobacteraceae
OTU_10775	0	0	0	0	0	0	0	0	0	0	2	0	0	0	0	0	0	0	k:Bacteria,p:Verrucomicrobia,c:Verrucomicrobiae,o:Pedosphaerales,f:Pedosphaeraceae
OTU_10776	0	0	0	0	0	0	0	0	0	2	0	0	0	0	0	0	0	0	k:Bacteria,p:Bacteroidetes,c:Bacteroidia,o:Flavobacteriales
OTU_10777	0	0	0	2	0	0	0	0	0	0	0	0	0	0	0	0	0	0	k:Bacteria
OTU_10778	0	2	0	0	0	0	0	0	0	0	0	0	0	0	0	0	0	0	k:Bacteria,p:Proteobacteria
OTU_10779	0	0	0	0	0	0	0	0	0	0	0	0	2	0	0	0	0	0	k:Bacteria
OTU_1078	7	2	9	0	3	0	1	0	0	2	6	0	2	6	0	0	0	0	k:Bacteria,p:Proteobacteria,c:Alphaproteobacteria,o:Sphingomonadales,f:Sphingomonadaceae,g:Sphingomonas
OTU_10780	0	0	2	0	0	0	0	0	0	0	0	0	0	0	0	0	0	0	k:Bacteria
OTU_10781	1	0	0	0	0	0	0	0	0	2	0	0	0	0	0	0	0	0	k:Bacteria,p:Fibrobacteres,c:Chitinivibrionia,o:uncultured
OTU_10782	0	2	0	0	0	0	0	0	0	0	0	0	0	0	0	0	0	0	k:Bacteria
OTU_10783	0	0	0	0	0	0	0	0	0	0	0	0	2	0	0	0	0	0	k:Bacteria
OTU_10784	0	0	0	0	0	0	0	0	0	0	0	0	2	0	0	0	0	0	k:Bacteria,p:Acidobacteria
OTU_10785	0	0	0	0	0	0	0	0	0	0	0	0	5	0	0	0	0	0	k:Bacteria,p:Bacteroidetes,c:Bacteroidia,o:Flavobacteriales
OTU_10786	0	3	0	0	0	0	0	0	0	0	0	0	0	0	0	0	0	0	k:Bacteria
OTU_10787	0	0	0	0	0	0	0	0	0	0	0	0	3	0	0	0	0	0	k:Bacteria
OTU_10788	0	2	0	0	0	0	0	0	0	0	0	0	0	0	0	0	0	0	k:Bacteria,p:Proteobacteria
OTU_10789	2	0	0	0	0	0	0	0	0	0	0	0	0	0	0	0	0	0	k:Bacteria,p:Proteobacteria,c:Gammaproteobacteria
OTU_1079	8	1	3	4	5	0	0	0	0	4	4	3	2	3	0	0	0	2	k:Bacteria,p:Acidobacteria,c:Acidobacteriia,o:Solibacterales,f:Solibacteraceae_Subgroup_3,g:Bryobacter,s:uncultured_Acidobacteria_bacterium
OTU_10790	2	0	0	0	0	0	0	0	0	0	0	0	0	0	0	0	0	0	k:Bacteria,p:Proteobacteria,c:Alphaproteobacteria,o:Rhizobiales
OTU_10791	0	0	1	0	2	0	0	0	0	0	0	0	0	0	0	0	0	0	k:Bacteria,p:Proteobacteria,c:Alphaproteobacteria,o:Rickettsiales,f:SM2D12
OTU_10792	0	0	2	0	0	0	0	0	0	0	0	0	0	0	0	0	0	0	k:Bacteria,p:Dependentiae,c:Babeliae,o:Babeliales
OTU_10794	0	0	0	0	0	0	0	0	0	0	0	0	0	0	2	0	0	0	k:Bacteria,p:Firmicutes,c:Bacilli,o:Bacillales,f:Bacillaceae,g:Oceanobacillus
OTU_10795	0	0	2	0	0	0	0	0	0	0	0	0	0	0	0	0	0	0	k:Bacteria,p:Actinobacteria,c:Actinobacteria,o:Catenulisporales,f:Catenulisporaceae,g:Catenulispora
OTU_10796	0	0	0	2	0	0	0	0	0	0	0	0	0	0	0	0	0	0	k:Bacteria
OTU_10797	0	0	2	0	0	0	0	0	0	0	0	1	0	0	0	0	0	0	k:Bacteria,p:Proteobacteria,c:Alphaproteobacteria,o:Rhizobiales
OTU_10798	0	2	0	0	0	0	0	0	0	0	0	0	0	0	0	0	0	0	k:Bacteria
OTU_10799	0	0	0	0	0	0	0	0	0	0	0	0	2	0	0	0	0	0	k:Bacteria,p:Bacteroidetes,c:Bacteroidia
OTU_108	136	142	202	144	93	0	1	1	1	136	164	144	125	206	3	5	4	1	k:Bacteria,p:Proteobacteria,c:Gammaproteobacteria,o:Xanthomonadales,f:Xanthomonadaceae
OTU_1080	7	3	13	8	3	0	0	0	0	0	2	4	4	3	0	0	0	0	k:Bacteria,p:Chloroflexi,c:TK10
OTU_10800	0	0	0	1	0	0	0	0	0	0	0	0	2	0	0	0	0	0	k:Bacteria,p:Proteobacteria,c:Alphaproteobacteria,o:Rhizobiales,f:A0839
OTU_10801	0	2	0	0	0	0	0	0	0	0	0	0	0	0	0	0	0	0	k:Bacteria
OTU_10802	0	0	0	2	0	0	0	0	0	0	0	0	0	0	0	0	0	0	k:Bacteria,p:Proteobacteria,c:Deltaproteobacteria,o:Myxococcales,f:Sandaracinaceae,g:uncultured
OTU_10804	3	0	0	0	0	0	0	0	0	0	0	0	0	0	0	0	0	0	k:Bacteria
OTU_10805	0	0	0	0	0	0	0	0	0	0	0	0	0	0	3	0	0	0	k:Bacteria
OTU_10806	2	0	0	0	0	0	0	0	0	0	0	0	0	0	0	0	0	0	k:Bacteria
OTU_10807	7	5	3	5	2	0	0	0	2	2	3	9	4	1	0	0	0	0	k:Bacteria,p:Proteobacteria,c:Gammaproteobacteria,o:Betaproteobacteriales,f:Rhodocyclaceae,g:Azospira
OTU_10808	0	0	0	0	0	0	2	0	0	0	0	0	0	0	0	0	0	0	k:Bacteria
OTU_10809	0	0	0	0	0	0	0	0	0	0	0	2	0	0	0	0	0	0	k:Bacteria,p:Cyanobacteria,c:Oxyphotobacteria
OTU_1081	1	0	0	0	0	0	0	0	0	0	8	9	1	3	0	0	0	0	k:Bacteria,p:Bacteroidetes,c:Ignavibacteria,o:OPB56
OTU_10810	0	0	0	0	0	0	0	0	0	0	0	0	0	3	0	1	0	0	k:Bacteria,p:Dependentiae,c:Babeliae,o:Babeliales
OTU_10811	0	0	0	0	0	0	0	0	0	0	0	2	0	0	0	0	0	0	k:Bacteria,p:Proteobacteria
OTU_10812	0	0	0	0	0	0	0	0	0	0	0	0	0	2	0	0	0	0	k:Bacteria
OTU_10813	0	2	0	0	0	0	0	0	0	0	0	0	0	0	0	0	0	0	k:Bacteria,p:Acidobacteria,c:Acidobacteriia,o:Acidobacteriales,f:uncultured
OTU_10814	0	0	0	2	0	0	0	0	0	0	0	0	0	0	0	0	0	0	k:Bacteria
OTU_10815	2	0	0	0	0	0	0	0	0	0	0	0	0	0	0	0	0	0	k:Bacteria,p:Bacteroidetes,c:Bacteroidia,o:Chitinophagales,f:Chitinophagaceae,g:uncultured,s:uncultured_bacterium
OTU_10816	0	0	0	0	0	0	0	0	0	0	0	0	0	0	0	3	0	0	k:Bacteria,p:Margulisbacteria
OTU_10817	0	0	0	0	0	0	0	0	0	0	0	0	0	2	0	0	0	0	k:Bacteria,p:Acidobacteria,c:Blastocatellia_Subgroup_4
OTU_10818	0	0	0	0	0	0	0	0	1	2	0	0	0	0	0	0	0	0	k:Bacteria
OTU_10819	0	0	0	0	0	0	0	0	0	0	0	0	2	0	0	0	0	0	k:Bacteria,p:Proteobacteria,c:Deltaproteobacteria,o:Myxococcales,f:P3OB-42
OTU_1082	4	0	3	0	1	0	0	0	0	3	0	3	1	0	0	49	0	1	k:Bacteria,p:Chloroflexi,c:Anaerolineae,o:SJA-15
OTU_10820	0	0	0	0	0	0	0	1	0	0	0	0	2	0	0	0	0	0	k:Bacteria,p:Proteobacteria,c:Deltaproteobacteria,o:Bdellovibrionales,f:Bdellovibrionaceae,g:Bdellovibrio,s:uncultured_bacterium
OTU_10821	0	0	0	0	2	0	0	0	0	0	0	0	0	0	0	0	0	0	k:Bacteria
OTU_10822	0	0	0	0	0	0	0	0	0	0	0	0	2	0	0	0	0	0	k:Bacteria,p:Proteobacteria,c:Alphaproteobacteria
OTU_10823	0	0	2	0	0	0	0	0	0	0	0	0	0	0	0	0	0	0	k:Bacteria,p:Cyanobacteria,c:Oxyphotobacteria
OTU_10824	0	0	0	2	0	0	0	0	0	0	0	0	0	0	0	0	0	0	k:Bacteria
OTU_10825	0	0	0	0	2	0	0	0	0	0	0	0	0	0	0	0	0	0	k:Bacteria
OTU_10826	0	0	0	0	0	0	0	0	0	0	0	0	0	2	0	0	0	0	k:Bacteria
OTU_10827	0	0	0	0	0	0	0	0	0	0	0	0	2	0	0	0	0	0	k:Bacteria,p:Proteobacteria,c:Alphaproteobacteria,o:Sphingomonadales,f:Sphingomonadaceae
OTU_10828	0	0	0	0	0	0	0	0	0	0	0	0	2	0	0	0	0	0	k:Bacteria,p:Actinobacteria
OTU_10829	0	2	0	0	0	0	0	0	0	0	0	0	0	0	0	0	0	0	k:Bacteria,p:Actinobacteria,c:Thermoleophilia,o:Gaiellales
OTU_1083	8	8	2	6	5	0	0	0	0	0	8	3	4	3	0	0	0	0	k:Bacteria,p:Patescibacteria,c:Saccharimonadia,o:Saccharimonadales
OTU_10830	0	0	0	0	0	0	0	0	0	2	0	0	0	0	0	0	0	0	k:Bacteria,p:Proteobacteria,c:Gammaproteobacteria,o:Betaproteobacteriales,f:Burkholderiaceae
OTU_10831	0	0	0	2	0	0	0	0	0	0	0	0	0	0	0	0	0	0	k:Bacteria
OTU_10832	0	0	0	0	0	0	0	0	0	0	0	0	4	0	0	0	0	0	k:Bacteria,p:Proteobacteria,c:Gammaproteobacteria,o:Diplorickettsiales,f:Diplorickettsiaceae,g:Aquicella
OTU_10833	0	0	0	0	0	0	0	0	0	0	0	0	2	0	0	0	0	0	k:Bacteria
OTU_10834	1	1	1	0	0	0	0	0	0	1	0	2	0	0	0	0	0	0	k:Bacteria,p:Chloroflexi,c:Chloroflexia,o:Chloroflexales,f:Roseiflexaceae,g:uncultured,s:uncultured_bacterium
OTU_10835	0	0	0	0	0	0	0	0	0	3	0	0	0	0	0	0	0	0	k:Bacteria,p:Proteobacteria,c:Deltaproteobacteria,o:TX1A-33
OTU_10836	0	0	0	0	0	0	0	0	0	0	0	2	0	0	0	0	0	0	k:Bacteria
OTU_10837	0	0	2	0	0	0	0	0	0	0	0	0	0	0	0	0	0	0	k:Bacteria
OTU_10838	0	0	0	0	0	0	0	0	0	0	2	0	0	0	0	0	0	0	k:Bacteria,p:Bacteroidetes,c:Bacteroidia,o:Chitinophagales,f:Chitinophagaceae
OTU_10839	0	0	0	0	0	0	0	0	0	0	2	0	0	0	0	0	0	0	k:Bacteria
OTU_1084	5	2	3	2	5	0	0	0	0	9	0	3	2	0	0	0	0	0	k:Bacteria,p:Proteobacteria,c:Gammaproteobacteria
OTU_10840	0	0	0	0	1	0	0	0	0	2	0	0	1	0	0	0	0	0	k:Bacteria,p:Proteobacteria,c:Gammaproteobacteria
OTU_10841	0	2	0	0	0	0	0	0	0	0	0	0	0	0	0	0	0	0	k:Bacteria,p:Proteobacteria,c:Deltaproteobacteria
OTU_10842	2	0	0	0	0	0	0	0	0	0	0	0	0	0	0	0	0	0	k:Bacteria
OTU_10843	0	0	0	2	0	0	0	0	0	0	0	0	0	0	0	0	0	0	k:Bacteria
OTU_10844	0	0	0	0	2	0	0	0	0	0	0	0	0	0	0	0	0	0	k:Bacteria
OTU_10845	2	0	0	0	0	0	0	0	0	0	0	0	0	0	0	0	0	0	k:Bacteria
OTU_10846	0	0	0	2	0	0	0	0	0	0	0	0	0	0	0	0	0	0	k:Bacteria,p:Bacteroidetes,c:Bacteroidia,o:Flavobacteriales,f:Flavobacteriaceae
OTU_10847	2	1	0	0	0	0	0	0	0	0	0	0	0	0	0	0	0	0	k:Bacteria,p:Proteobacteria,c:Alphaproteobacteria
OTU_10848	0	0	0	0	0	0	0	0	0	0	0	0	2	0	0	0	0	0	k:Bacteria
OTU_10849	0	0	2	0	0	0	0	0	0	0	0	0	0	0	0	0	0	0	k:Bacteria,p:Firmicutes,c:Bacilli,o:Bacillales,f:Bacillaceae
OTU_1085	17	7	12	13	20	3	0	1	0	24	22	18	12	10	0	0	0	1	k:Bacteria,p:Proteobacteria,c:Alphaproteobacteria,o:Rhizobiales,f:Rhizobiales_Incertae_Sedis,g:Nordella
OTU_10850	0	2	0	0	0	0	0	0	0	0	0	0	0	0	0	0	0	0	k:Bacteria,p:Proteobacteria
OTU_10851	0	2	0	0	0	0	0	0	0	0	0	0	0	0	0	0	0	0	k:Bacteria
OTU_10852	0	1	0	0	0	0	0	0	0	0	0	1	0	0	0	0	0	0	k:Bacteria,p:Firmicutes,c:Bacilli,o:Bacillales,f:Paenibacillaceae,g:Ammoniibacillus,s:uncultured_compost_bacterium
OTU_10853	0	0	0	0	0	0	0	0	0	2	0	0	0	0	0	0	0	0	k:Bacteria,p:Proteobacteria,c:Alphaproteobacteria
OTU_10854	0	0	0	0	0	0	0	0	0	0	0	0	0	2	0	0	0	0	k:Bacteria,p:Proteobacteria
OTU_10855	4	0	0	2	3	0	0	0	0	1	2	5	4	1	0	0	0	0	k:Bacteria,p:Verrucomicrobia,c:Verrucomicrobiae,o:Pedosphaerales,f:Pedosphaeraceae
OTU_10856	0	0	0	0	0	0	0	0	0	2	0	0	0	0	0	0	0	0	k:Bacteria,p:Proteobacteria,c:Deltaproteobacteria,o:Myxococcales,f:Haliangiaceae,g:Haliangium
OTU_10857	0	0	0	2	0	0	0	0	0	0	0	0	0	0	0	0	0	0	k:Bacteria
OTU_1086	4	6	5	4	6	0	0	0	0	1	3	7	7	1	0	0	0	0	k:Bacteria,p:Proteobacteria,c:Deltaproteobacteria
OTU_1087	2	8	0	2	3	0	0	0	0	5	2	0	4	1	0	0	0	0	k:Bacteria,p:Chlamydiae,c:Chlamydiae,o:Chlamydiales,f:Simkaniaceae
OTU_1088	1	2	3	0	0	0	0	0	0	0	2	4	0	18	0	0	0	0	k:Bacteria,p:Dependentiae,c:Babeliae,o:Babeliales
OTU_109	22	28	10	10	27	1	0	5	1	76	92	78	65	30	2	2	1	7	k:Bacteria,p:Proteobacteria,c:Alphaproteobacteria,o:Sphingomonadales,f:Sphingomonadaceae,g:Sphingobium
OTU_1090	2	2	2	1	9	0	0	0	0	2	5	1	1	3	0	0	0	0	k:Bacteria,p:Bacteroidetes,c:Bacteroidia,o:Chitinophagales,f:Chitinophagaceae,g:uncultured
OTU_1091	1	0	1	0	1	0	0	0	0	0	1	2	14	0	0	6	0	0	k:Bacteria,p:Bacteroidetes,c:Bacteroidia,o:Sphingobacteriales,f:Sphingobacteriaceae,g:Sphingobacterium,s:Flavobacterium_sp._MH51
OTU_1092	0	0	1	0	1	0	0	0	0	0	0	1	0	0	16	0	0	0	k:Bacteria,p:Proteobacteria,c:Gammaproteobacteria,o:Betaproteobacteriales
OTU_1093	6	7	4	6	8	0	0	0	0	1	2	2	4	2	0	2	1	0	k:Bacteria,p:Proteobacteria,c:Alphaproteobacteria,o:Rhizobiales,f:Rhizobiales_Incertae_Sedis,g:uncultured,s:uncultured_bacterium
OTU_1094	2	3	1	4	0	0	0	0	0	7	1	1	7	6	0	0	0	0	k:Bacteria,p:Planctomycetes,c:Phycisphaerae,o:Phycisphaerales,f:Phycisphaeraceae,g:SM1A02
OTU_1095	6	3	5	2	7	0	0	0	0	1	2	6	2	3	0	0	0	1	k:Bacteria,p:Proteobacteria,c:Deltaproteobacteria,o:Myxococcales,f:Sandaracinaceae,g:uncultured,s:uncultured_delta_proteobacterium
OTU_1096	4	2	6	5	7	0	0	0	0	0	2	5	5	8	0	0	0	0	k:Bacteria,p:Proteobacteria,c:Deltaproteobacteria,o:RCP2-54
OTU_1097	2	4	3	4	2	0	0	0	0	4	1	0	4	4	0	1	0	0	k:Bacteria,p:Actinobacteria,c:Thermoleophilia,o:Gaiellales,f:uncultured
OTU_1098	4	2	1	2	3	0	0	0	0	3	1	2	0	1	2	0	0	0	k:Bacteria,p:Chlamydiae,c:Chlamydiae,o:Chlamydiales
OTU_1099	7	8	11	18	7	0	0	0	0	22	7	9	24	31	0	6	0	0	k:Bacteria,p:Proteobacteria,c:Gammaproteobacteria,o:Cellvibrionales,f:Halieaceae,g:OM60NOR5_clade,s:uncultured_soil_bacterium
OTU_11	384	705	853	1150	620	2	7	3	6	501	358	356	542	940	12	15	4	5	k:Bacteria,p:Proteobacteria,c:Gammaproteobacteria,o:Betaproteobacteriales,f:Rhodocyclaceae,g:Azovibrio,s:Azovibrio sp.
OTU_110	54	71	103	96	60	39	18	1	0	77	56	62	44	74	0	19	7	11	k:Bacteria,p:Proteobacteria,c:Gammaproteobacteria,o:Betaproteobacteriales,f:Burkholderiaceae
OTU_1100	10	3	4	8	4	0	0	0	0	15	5	5	9	5	0	0	0	0	k:Bacteria,p:Actinobacteria,c:Acidimicrobiia,o:Microtrichales,f:Microtrichaceae,g:uncultured,s:uncultured_bacterium
OTU_1102	4	7	13	4	16	0	0	0	0	9	11	11	14	16	0	0	0	0	k:Bacteria,p:Proteobacteria,c:Deltaproteobacteria,o:Myxococcales,f:Blfdi19
OTU_1103	2	0	10	4	3	0	0	0	0	0	6	15	2	4	0	0	0	1	k:Bacteria,p:Proteobacteria,c:Gammaproteobacteria,o:Ga0077536
OTU_1104	6	5	0	3	0	0	0	0	0	2	0	1	1	5	0	0	0	0	k:Bacteria,p:Proteobacteria,c:Deltaproteobacteria,o:Myxococcales,f:Haliangiaceae,g:Haliangium,s:uncultured_Kofleria_sp.
OTU_1105	0	1	0	0	1	0	12	0	0	0	0	0	0	2	0	0	0	2	k:Bacteria,p:Proteobacteria,c:Alphaproteobacteria,o:Rhodobacterales,f:Rhodobacteraceae,g:Paracoccus,s:uncultured_bacterium
OTU_1106	5	3	1	4	7	0	0	0	0	3	4	3	8	2	0	0	0	0	k:Bacteria,p:Proteobacteria,c:Alphaproteobacteria,o:Rhodospirillales,f:Rhodopirillaceae,g:Defluviicoccus
OTU_1107	2	2	4	6	1	0	0	0	0	0	1	7	2	2	0	0	0	0	k:Bacteria,p:Armatimonadetes,c:Fimbriimonadia,o:Fimbriimonadales,f:Fimbriimonadaceae
OTU_1108	2	5	7	14	3	0	0	0	0	3	19	1	4	7	0	1	0	0	k:Bacteria,p:Proteobacteria,c:Gammaproteobacteria,o:Betaproteobacteriales,f:Rhodocyclaceae
OTU_1109	8	8	6	9	6	0	0	0	0	5	9	1	1	5	0	0	0	0	k:Bacteria,p:Bacteroidetes,c:Bacteroidia,o:Chitinophagales,f:Saprospiraceae,g:uncultured,s:uncultured_bacterium
OTU_111	13	3	7	5	6	2	0	1	4	7	6	6	11	3	1	271	1	0	k:Bacteria,p:Proteobacteria,c:Gammaproteobacteria,o:Methylococcales,f:Methylomonaceae,g:Crenothrix,s:uncultured_bacterium
OTU_1110	8	4	4	6	6	0	0	1	0	4	4	6	4	9	0	0	0	0	k:Bacteria,p:Proteobacteria,c:Alphaproteobacteria,o:Tistrellales,f:Geminicoccaceae,g:Candidatus_Alysiosphaera
OTU_1111	14	5	4	6	4	0	0	0	0	4	7	7	4	9	0	0	0	0	k:Bacteria,p:Proteobacteria,c:Alphaproteobacteria,o:Elsterales,f:uncultured
OTU_1112	4	3	1	6	3	0	0	0	0	2	3	3	1	3	0	0	0	0	k:Bacteria,p:Acidobacteria,c:Subgroup_6
OTU_1113	36	32	13	29	16	0	0	0	0	4	3	18	1	16	0	0	0	0	k:Bacteria,p:Acidobacteria,c:Acidobacteriia,o:Subgroup_2
OTU_1114	18	33	23	35	13	0	0	0	0	11	11	5	14	24	0	0	0	1	k:Bacteria,p:Actinobacteria,c:Thermoleophilia,o:Gaiellales,f:uncultured
OTU_1115	3	8	4	1	1	0	0	0	0	2	2	1	1	2	0	0	0	0	k:Bacteria,p:Chlamydiae,c:Chlamydiae,o:Chlamydiales,f:Parachlamydiaceae
OTU_1116	20	20	13	14	10	0	0	0	0	9	9	7	4	7	0	0	0	0	k:Bacteria,p:Proteobacteria,c:Deltaproteobacteria
OTU_1117	2	2	6	2	1	0	0	0	0	8	1	0	4	2	0	0	0	0	k:Bacteria,p:Bacteroidetes,c:Ignavibacteria,o:OPB56
OTU_1118	7	2	5	7	4	0	0	0	0	2	1	3	0	5	2	0	0	0	k:Bacteria,p:Proteobacteria,c:Gammaproteobacteria,o:CCM19a
OTU_1119	5	2	4	1	3	0	0	0	0	6	1	13	12	10	0	0	0	0	k:Bacteria,p:Proteobacteria,c:Deltaproteobacteria,o:Myxococcales,f:Sandaracinaceae,g:uncultured
OTU_112	71	164	98	150	50	1	0	0	2	66	91	88	46	122	4	3	0	3	k:Bacteria,p:Proteobacteria,c:Gammaproteobacteria,o:Betaproteobacteriales,f:Burkholderiaceae
OTU_1120	8	4	2	4	4	0	0	0	0	2	1	1	1	0	0	0	0	0	k:Bacteria,p:Chlamydiae,c:Chlamydiae,o:Chlamydiales
OTU_1121	30	22	20	36	14	0	3	1	0	14	13	11	8	21	1	0	0	1	k:Bacteria,p:Actinobacteria,c:Actinobacteria,o:Micrococcales,f:Intrasporangiaceae,g:Oryzihumus,s:Oryzihumus_sp._GT-L20
OTU_1122	2	2	5	4	0	0	0	0	0	0	7	0	0	4	0	0	0	0	k:Bacteria,p:Acetothermia,c:Acetothermiia
OTU_1123	1	0	4	15	0	0	0	0	0	2	5	8	2	1	0	2	0	0	k:Bacteria,p:Bacteroidetes,c:Bacteroidia,o:Bacteroidetes_VC2.1_Bac22
OTU_1124	0	2	1	0	21	0	0	0	0	0	0	2	1	0	0	0	0	0	k:Bacteria,p:Chlamydiae,c:Chlamydiae,o:Chlamydiales
OTU_1125	16	5	9	15	7	0	0	0	0	6	10	7	3	11	0	3	0	0	k:Bacteria,p:Verrucomicrobia,c:Verrucomicrobiae,o:Pedosphaerales,f:Pedosphaeraceae
OTU_1126	1	1	7	6	8	0	0	0	0	2	0	1	3	2	0	0	0	0	k:Bacteria,p:Proteobacteria,c:Alphaproteobacteria,o:Rhizobiales
OTU_1127	6	1	7	0	2	0	0	0	1	0	2	0	0	8	0	0	1	0	k:Bacteria,p:Verrucomicrobia,c:Verrucomicrobiae,o:Pedosphaerales,f:Pedosphaeraceae
OTU_1128	2	7	4	1	12	0	0	0	0	0	4	10	8	4	0	0	0	0	k:Bacteria,p:Bacteroidetes,c:Bacteroidia,o:Chitinophagales,f:Chitinophagaceae
OTU_1129	0	0	0	0	0	0	0	0	1	0	0	0	0	0	13	0	0	0	k:Bacteria,p:Epsilonbacteraeota,c:Campylobacteria,o:Campylobacterales,f:Sulfurospirillaceae,g:Sulfurospirillum
OTU_113	99	47	45	109	171	3	3	1	0	99	99	98	89	96	2	4	2	5	k:Bacteria,p:Proteobacteria,c:Alphaproteobacteria,o:Sphingomonadales,f:Sphingomonadaceae,g:Sphingobium
OTU_1130	4	3	2	5	1	0	0	0	0	0	1	1	3	7	0	0	0	0	k:Bacteria,p:Bacteroidetes,c:Ignavibacteria,o:Kryptoniales,f:BSV26
OTU_1131	0	4	4	0	5	0	0	0	0	0	0	0	4	2	0	1	0	0	k:Bacteria,p:Patescibacteria,c:Saccharimonadia,o:Saccharimonadales
OTU_1132	0	0	0	1	0	0	0	0	0	0	2	0	2	0	0	36	0	0	k:Bacteria,p:Proteobacteria,c:Gammaproteobacteria,o:Betaproteobacteriales,f:Burkholderiaceae,g:uncultured,s:uncultured_bacterium
OTU_1133	2	2	3	2	6	0	0	0	0	1	5	5	5	4	0	0	0	0	k:Bacteria,p:Proteobacteria,c:Alphaproteobacteria,o:uncultured
OTU_1134	0	1	1	20	0	0	0	0	0	0	0	2	1	0	0	0	0	0	k:Bacteria,p:Chlamydiae,c:Chlamydiae,o:Chlamydiales,f:Simkaniaceae
OTU_1135	2	7	7	3	2	0	0	0	0	0	2	5	4	2	1	0	0	0	k:Bacteria,p:Proteobacteria,c:Deltaproteobacteria,o:Myxococcales,f:Sandaracinaceae,g:Sandaracinus,s:uncultured_Myxococcales_bacterium
OTU_1136	1	0	1	0	27	0	0	0	0	0	0	0	0	0	0	0	0	0	k:Bacteria,p:Proteobacteria,c:Gammaproteobacteria,o:Alteromonadales,f:Idiomarinaceae,g:Idiomarina,s:Idiomarina_baltica
OTU_1137	3	0	5	1	4	0	0	0	0	5	9	5	2	9	0	0	0	0	k:Bacteria,p:Proteobacteria,c:Gammaproteobacteria,o:Salinisphaerales,f:Solimonadaceae,g:uncultured,s:uncultured_bacterium
OTU_1138	4	4	10	4	11	0	0	0	2	1	1	3	1	14	0	1	0	0	k:Bacteria,p:Actinobacteria,c:Thermoleophilia,o:Gaiellales,f:Gaiellaceae,g:Gaiella,s:uncultured_bacterium
OTU_1139	5	5	2	6	6	0	0	0	0	1	6	3	8	1	0	3	0	0	k:Bacteria,p:Chloroflexi,c:Chloroflexia,o:Chloroflexales,f:Roseiflexaceae,g:uncultured,s:uncultured_bacterium
OTU_114	61	65	65	69	68	0	0	0	1	47	73	59	48	83	2	4	1	0	k:Bacteria,p:Gemmatimonadetes,c:Gemmatimonadetes,o:Gemmatimonadales,f:Gemmatimonadaceae,g:uncultured,s:uncultured_bacterium
OTU_1140	7	6	0	1	2	0	0	0	0	3	0	1	0	5	0	0	0	0	k:Bacteria,p:Chloroflexi,c:Ktedonobacteria,o:Ktedonobacterales,f:JG30-KF-AS9
OTU_1141	1	2	4	14	1	0	0	0	0	7	50	9	12	11	0	0	0	0	k:Bacteria,p:Bacteroidetes,c:Bacteroidia,o:Flavobacteriales,f:Flavobacteriaceae,g:Flavobacterium
OTU_1142	4	5	4	1	1	0	0	0	0	0	16	1	2	6	0	0	0	0	k:Bacteria,p:Patescibacteria,c:Saccharimonadia,o:Saccharimonadales
OTU_1143	3	4	3	2	5	0	0	0	0	2	0	2	9	10	0	0	0	0	k:Bacteria,p:Proteobacteria,c:Alphaproteobacteria,o:Acetobacterales,f:Acetobacteraceae,g:uncultured,s:uncultured_bacterium
OTU_1144	1	3	3	5	4	0	0	0	0	1	1	3	4	2	0	0	0	0	k:Bacteria,p:Bacteroidetes,c:Bacteroidia,o:Chitinophagales,f:Saprospiraceae,g:uncultured
OTU_1145	0	7	5	1	10	0	0	0	0	5	4	7	1	0	0	0	0	0	k:Bacteria,p:Firmicutes,c:Bacilli,o:Bacillales
OTU_1146	12	2	8	3	0	0	0	0	0	0	11	1	1	6	0	0	0	0	k:Bacteria
OTU_1147	2	0	6	3	3	0	0	0	0	6	3	2	2	1	0	0	0	0	k:Bacteria,p:Chloroflexi,c:Chloroflexia,o:Chloroflexales,f:Chloroflexaceae,g:Oscillochloris,s:uncultured_Chloroflexi_bacterium
OTU_1148	5	8	9	18	8	0	0	0	0	9	6	5	4	10	0	0	0	0	k:Bacteria,p:Actinobacteria,c:Acidimicrobiia,o:IMCC26256
OTU_1149	4	4	0	0	5	0	0	0	0	5	11	1	2	0	0	0	0	0	k:Bacteria,p:Proteobacteria,c:Alphaproteobacteria,o:Rickettsiales,f:SM2D12
OTU_115	50	55	40	51	59	0	0	5	0	74	40	47	76	91	1	1	3	3	k:Bacteria,p:Proteobacteria,c:Gammaproteobacteria,o:Xanthomonadales,f:Xanthomonadaceae,g:Arenimonas
OTU_1150	0	0	0	0	0	0	0	0	0	0	3	17	1	0	0	0	0	0	k:Bacteria,p:Bacteroidetes,c:Bacteroidia,o:Flavobacteriales,f:Crocinitomicaceae,g:Fluviicola,s:uncultured_bacterium
OTU_1151	3	4	9	7	3	0	0	0	0	5	3	0	2	0	0	0	0	0	k:Bacteria,p:Bacteroidetes,c:Ignavibacteria
OTU_1152	5	4	1	2	0	0	0	0	0	1	1	4	0	0	0	0	0	0	k:Bacteria,p:Dependentiae,c:Babeliae,o:Babeliales,f:Vermiphilaceae
OTU_1153	2	10	7	6	1	0	0	0	0	4	6	6	10	7	0	0	0	0	k:Bacteria,p:Proteobacteria,c:Deltaproteobacteria,o:Myxococcales,f:Haliangiaceae,g:Haliangium
OTU_1154	7	0	2	2	1	0	0	0	0	2	8	3	1	2	0	0	0	0	k:Bacteria,p:Proteobacteria,c:Deltaproteobacteria,o:Myxococcales,f:Nannocystaceae,g:Nannocystis,s:uncultured_bacterium
OTU_1155	5	4	4	8	6	0	0	0	0	2	4	0	3	3	0	0	0	0	k:Bacteria,p:Acidobacteria,c:Acidobacteriia,o:Acidobacteriales,f:uncultured
OTU_1156	2	5	11	0	6	0	0	0	0	4	2	5	5	2	0	0	0	0	k:Bacteria,p:Proteobacteria,c:Alphaproteobacteria,o:Acetobacterales,f:Acetobacteraceae,g:Acidicaldus,s:uncultured_bacterium
OTU_1157	0	3	4	4	5	0	0	0	0	0	6	1	0	5	1	0	0	0	k:Bacteria
OTU_1158	0	0	2	0	1	0	0	0	0	0	1	1	0	0	0	26	0	0	k:Bacteria,p:Bacteroidetes,c:Ignavibacteria,o:Ignavibacteriales,f:Ignavibacteriaceae,g:Ignavibacterium,s:uncultured_bacterium
OTU_1159	0	3	3	0	1	0	0	0	0	2	6	10	22	5	0	0	0	0	k:Bacteria,p:Bacteroidetes,c:Bacteroidia,o:Sphingobacteriales,f:Sphingobacteriaceae,g:Pedobacter
OTU_116	39	44	23	31	35	0	0	0	0	13	35	55	127	8	0	0	0	0	k:Bacteria,p:Bacteroidetes,c:Bacteroidia,o:Chitinophagales,f:Chitinophagaceae,g:Ginsengibacter,s:Ginsengibacter sp.
OTU_1160	4	5	9	0	4	0	0	0	0	0	0	8	2	5	0	0	0	0	k:Bacteria,p:Chlamydiae,c:Chlamydiae,o:Chlamydiales
OTU_1161	18	8	9	14	12	0	0	0	1	4	6	11	2	5	1	0	0	0	k:Bacteria,p:Acidobacteria,c:Acidobacteriia,o:Solibacterales,f:Solibacteraceae_Subgroup_3,g:Bryobacter
OTU_1162	5	2	5	16	3	1	0	0	0	5	3	1	6	1	0	0	0	0	k:Bacteria,p:Patescibacteria,c:Saccharimonadia,o:Saccharimonadales
OTU_1163	29	22	16	35	25	0	1	1	0	25	12	17	16	32	0	0	0	0	k:Bacteria,p:Chloroflexi,c:TK10
OTU_1164	0	1	0	0	1	0	15	0	0	0	3	2	17	3	0	0	0	0	k:Bacteria,p:Bacteroidetes,c:Bacteroidia,o:Flavobacteriales,f:Crocinitomicaceae,g:Fluviicola
OTU_1165	2	7	3	5	7	0	0	0	0	2	1	1	1	2	0	0	0	1	k:Bacteria,p:Actinobacteria,c:Actinobacteria,o:Frankiales,f:uncultured
OTU_1166	7	6	1	6	7	0	0	0	1	1	2	3	0	1	0	0	0	0	k:Bacteria,p:Chloroflexi,c:JG30-KF-CM66
OTU_1167	1	0	1	1	1	0	0	0	0	1	2	9	4	0	0	0	0	0	k:Bacteria,p:Actinobacteria,c:MB-A2-108
OTU_1168	14	21	82	287	7	0	0	1	1	55	94	38	40	248	5	0	0	0	k:Bacteria,p:Bacteroidetes,c:Bacteroidia,o:Flavobacteriales,f:Flavobacteriaceae,g:Flavobacterium
OTU_1169	6	0	2	10	1	0	0	0	0	4	10	2	10	6	0	0	0	3	k:Bacteria,p:Bacteroidetes,c:Bacteroidia,o:Sphingobacteriales,f:env.OPS_17
OTU_117	76	27	34	40	53	0	0	0	0	56	50	81	67	32	0	3	0	1	k:Bacteria,p:Bacteroidetes,c:Ignavibacteria,o:Ignavibacteriales,f:Ignavibacteriaceae,g:Ignavibacterium,s:uncultured_bacterium
OTU_1170	0	0	1	0	0	0	0	0	0	0	0	0	0	0	0	18	0	0	k:Bacteria,p:Planctomycetes,c:vadinHA49
OTU_1171	7	5	2	5	3	0	0	0	0	3	1	3	2	4	0	0	0	0	k:Bacteria,p:Firmicutes,c:Clostridia,o:Clostridiales,f:Clostridiaceae_1,g:Clostridium_sensu_stricto_8,s:uncultured_bacterium
OTU_1172	7	4	4	2	4	0	0	0	0	3	0	5	2	1	0	0	0	0	k:Bacteria,p:Proteobacteria,c:Gammaproteobacteria,o:Betaproteobacteriales,f:B1-7BS
OTU_1173	1	0	0	1	9	0	0	0	0	3	0	1	0	1	0	0	0	0	k:Bacteria,p:Acidobacteria,c:Acidobacteriia,o:Solibacterales,f:Solibacteraceae_Subgroup_3,g:Paludibaculum,s:uncultured_soil_bacterium
OTU_1174	0	9	1	4	0	0	0	0	0	0	1	5	1	0	0	0	0	0	k:Bacteria,p:Chlamydiae,c:Chlamydiae,o:Chlamydiales,f:Simkaniaceae
OTU_1175	7	7	6	17	11	2	0	0	0	7	3	4	4	13	0	3	0	0	k:Bacteria,p:Proteobacteria,c:Alphaproteobacteria,o:Rhizobiales,f:A0839
OTU_1176	11	4	7	12	6	0	0	0	0	0	2	2	1	3	0	5	0	0	k:Bacteria,p:Acidobacteria,c:Acidobacteriia
OTU_1178	1	0	3	4	1	0	0	0	0	0	3	1	0	2	0	0	0	0	k:Bacteria,p:Proteobacteria,c:Alphaproteobacteria,o:Rickettsiales,f:AB1
OTU_1179	5	3	12	3	2	0	0	0	0	8	9	3	0	0	0	0	0	0	k:Bacteria,p:Dependentiae,c:Babeliae,o:Babeliales,f:Vermiphilaceae
OTU_118	34	32	38	153	30	2	2	1	4	77	104	38	65	31	5	0	1	2	k:Bacteria,p:Proteobacteria,c:Gammaproteobacteria,o:Aeromonadales,f:Aeromonadaceae,g:Aeromonas
OTU_1180	0	0	0	0	0	0	0	0	0	0	0	0	0	0	0	17	0	0	k:Bacteria,p:Kiritimatiellaeota,c:Kiritimatiellae,o:WCHB1-41
OTU_1181	6	6	3	3	11	2	0	0	0	0	9	1	1	11	0	0	0	2	k:Bacteria,p:Gemmatimonadetes,c:Gemmatimonadetes,o:Gemmatimonadales,f:Gemmatimonadaceae,g:uncultured
OTU_1182	1	0	1	0	0	0	0	0	22	0	0	2	0	0	16	0	0	0	k:Bacteria,p:Firmicutes,c:Clostridia,o:Clostridiales,f:Eubacteriaceae,g:Acetobacterium
OTU_1183	18	36	40	15	13	0	0	0	0	7	11	6	3	13	0	0	1	0	k:Bacteria,p:Firmicutes,c:Bacilli,o:Bacillales,f:Paenibacillaceae,g:Paenibacillus
OTU_1184	1	2	1	6	11	0	0	0	0	2	3	2	2	9	0	0	0	0	k:Bacteria,p:Chloroflexi,c:AD3
OTU_1185	18	3	0	0	2	0	0	0	0	1	1	0	1	2	1	0	0	0	k:Bacteria,p:Chlamydiae,c:Chlamydiae,o:Chlamydiales,f:cvE6
OTU_1186	11	4	2	15	13	0	0	0	1	2	3	10	6	7	0	0	0	0	k:Bacteria,p:Proteobacteria,c:Alphaproteobacteria,o:uncultured
OTU_1187	0	1	0	2	0	0	0	0	0	0	8	0	0	2	0	0	0	0	k:Bacteria,p:Proteobacteria,c:Alphaproteobacteria,o:Caulobacterales,f:Caulobacteraceae,g:Caulobacter,s:uncultured_Caulobacter_sp.
OTU_1188	2	22	2	2	2	0	0	0	0	0	0	4	3	1	1	0	0	0	k:Bacteria,p:Bacteroidetes,c:Bacteroidia,o:Cytophagales,f:Microscillaceae,g:uncultured,s:uncultured_bacterium
OTU_1189	11	10	2	8	5	0	0	0	0	0	11	5	3	4	0	0	0	1	k:Bacteria,p:Proteobacteria,c:Gammaproteobacteria,o:Xanthomonadales,f:Xanthomonadaceae
OTU_119	94	223	154	84	94	10	4	1	0	109	51	74	66	68	19	2	2	6	k:Bacteria,p:Proteobacteria,c:Gammaproteobacteria,o:Betaproteobacteriales,f:Burkholderiaceae,g:Massilia
OTU_1190	9	5	7	11	8	1	0	0	0	5	7	12	4	8	0	0	0	0	k:Bacteria,p:Acidobacteria,c:Blastocatellia_Subgroup_4,o:11-24
OTU_1191	5	11	6	12	13	0	0	0	0	2	2	7	4	8	0	0	0	0	k:Bacteria,p:Acidobacteria,c:Acidobacteriia,o:Solibacterales,f:Solibacteraceae_Subgroup_3,g:Bryobacter
OTU_1192	4	4	2	6	0	0	0	0	0	4	2	3	3	3	0	0	0	0	k:Bacteria,p:Acidobacteria,c:Acidobacteriia,o:Solibacterales,f:Solibacteraceae_Subgroup_3,g:Candidatus_Solibacter,s:uncultured_bacterium
OTU_1193	6	5	7	4	8	0	0	0	0	3	3	5	4	5	0	0	0	0	k:Bacteria,p:Acidobacteria,c:Holophagae,o:Subgroup_7
OTU_1194	6	3	3	3	0	0	0	0	0	7	7	2	0	1	0	0	0	0	k:Bacteria,p:Proteobacteria,c:Alphaproteobacteria,o:Rhizobiales,f:Kaistiaceae,g:Kaistia
OTU_1195	0	0	0	0	0	0	0	0	0	0	0	0	0	0	14	0	0	0	k:Bacteria,p:Nitrospirae,c:Nitrospira,o:Nitrospirales,f:Nitrospiraceae,g:Nitrospira
OTU_1196	15	0	0	2	3	0	1	0	0	1	1	1	6	2	0	0	0	0	k:Bacteria,p:Bacteroidetes,c:Bacteroidia,o:Flavobacteriales,f:NS9_marine_group
OTU_1197	3	6	4	3	4	0	0	0	0	10	1	3	9	2	0	0	0	0	k:Bacteria,p:Bacteroidetes,c:Ignavibacteria,o:SJA-28
OTU_1198	1	2	4	4	2	0	0	0	0	2	1	1	0	2	0	0	0	0	k:Bacteria,p:Chloroflexi,c:Chloroflexia,o:Chloroflexales,f:Roseiflexaceae
OTU_1199	4	9	7	4	2	0	0	0	0	5	5	6	11	5	0	0	0	0	k:Bacteria,p:Proteobacteria,c:Alphaproteobacteria,o:Caulobacterales,f:Caulobacteraceae
OTU_120	71	50	113	20	159	0	2	1	0	16	19	33	28	32	0	1	4	3	k:Bacteria,p:Proteobacteria,c:Alphaproteobacteria,o:Acetobacterales,f:Acetobacteraceae
OTU_1200	7	3	8	4	3	0	0	0	0	6	3	3	0	3	0	0	0	0	k:Bacteria,p:Firmicutes,c:Clostridia,o:Clostridiales,f:Clostridiaceae_1,g:Clostridium_sensu_stricto_13
OTU_1201	6	10	2	3	1	0	0	0	0	0	2	8	0	1	0	2	0	0	k:Bacteria,p:Bacteroidetes,c:Ignavibacteria,o:Kryptoniales,f:BSV26
OTU_1202	26	21	14	22	23	13	23	24	13	20	12	19	7	13	80	8	1	37	k:Bacteria,p:Firmicutes,c:Bacilli,o:Bacillales,f:Bacillaceae,g:Bacillus
OTU_1203	6	6	11	10	7	0	0	0	0	0	8	3	2	3	8	0	0	0	k:Bacteria,p:Actinobacteria,c:Thermoleophilia,o:Solirubrobacterales,f:Solirubrobacteraceae,g:uncultured,s:uncultured_Rubrobacteria_bacterium
OTU_1204	22	5	4	9	11	0	0	0	0	14	11	12	9	12	0	19	0	2	k:Bacteria,p:Proteobacteria,c:Gammaproteobacteria,o:Betaproteobacteriales,f:Rhodocyclaceae
OTU_1205	0	3	2	2	3	0	0	0	0	0	11	2	4	0	1	0	0	0	k:Bacteria,p:Bacteroidetes,c:Bacteroidia,o:Chitinophagales,f:Chitinophagaceae,g:uncultured,s:uncultured_soil_bacterium
OTU_1206	2	5	3	10	6	0	0	0	0	1	5	1	3	3	0	0	0	0	k:Bacteria,p:Proteobacteria,c:Alphaproteobacteria,o:Azospirillales,f:Azospirillaceae,g:uncultured,s:metagenome
OTU_1207	6	3	10	7	10	0	0	0	0	3	5	6	1	7	0	2	0	0	k:Bacteria,p:Verrucomicrobia,c:Verrucomicrobiae,o:Pedosphaerales,f:Pedosphaeraceae
OTU_1208	5	3	6	9	1	0	0	0	0	5	2	1	3	1	0	0	0	0	k:Bacteria,p:Bacteroidetes,c:Ignavibacteria,o:OPB56
OTU_1209	5	11	14	20	8	0	0	0	0	15	21	29	11	13	0	0	0	2	k:Bacteria,p:Proteobacteria,c:Alphaproteobacteria,o:Reyranellales,f:Reyranellaceae,g:Reyranella
OTU_121	76	50	90	52	101	2	13	2	5	130	236	228	120	208	42	34	5	3	k:Bacteria,p:Proteobacteria,c:Gammaproteobacteria,o:Betaproteobacteriales,f:Methylophilaceae
OTU_1210	0	0	2	0	2	1	1	27	2	0	2	0	1	0	13	3	1	0	k:Bacteria,p:Actinobacteria,c:Actinobacteria,o:Corynebacteriales,f:Corynebacteriaceae,g:Corynebacterium_1,s:uncultured_bacterium
OTU_1211	4	6	5	14	11	0	0	0	0	2	4	5	2	4	0	0	0	0	k:Bacteria,p:Firmicutes,c:Bacilli,o:Bacillales,f:Paenibacillaceae
OTU_1212	5	3	1	0	2	0	0	0	0	1	2	3	5	1	0	0	0	0	k:Bacteria,p:Proteobacteria,c:Gammaproteobacteria,o:Nitrococcales,f:Nitrococcaceae,g:Nitrococcus,s:uncultured_bacterium
OTU_1213	5	2	4	5	2	0	0	0	0	3	0	1	2	1	0	0	0	0	k:Bacteria,p:Acidobacteria,c:Holophagae,o:Holophagales,f:Holophagaceae
OTU_1214	0	1	2	2	13	0	0	0	0	1	2	2	4	0	0	0	0	0	k:Bacteria,p:Patescibacteria,c:Saccharimonadia,o:Saccharimonadales
OTU_1215	0	0	0	0	0	0	0	1	0	0	0	1	0	0	0	13	0	0	k:Bacteria,p:Patescibacteria,c:Parcubacteria,o:Candidatus_Staskawiczbacteria
OTU_1216	0	0	1	1	3	0	0	0	0	0	0	0	0	0	0	22	0	0	k:Bacteria,p:Proteobacteria,c:Gammaproteobacteria,o:Competibacterales,f:Competibacteraceae,g:Candidatus_Competibacter,s:uncultured_gamma_proteobacterium
OTU_1217	4	3	3	6	6	0	0	0	0	1	3	2	3	6	0	0	0	0	k:Bacteria,p:Proteobacteria,c:Alphaproteobacteria,o:uncultured
OTU_1218	1	5	4	6	5	0	0	0	0	2	5	0	6	4	1	0	0	0	k:Bacteria,p:Proteobacteria,c:Alphaproteobacteria
OTU_1219	12	6	24	2	11	0	0	0	0	6	3	4	1	3	0	0	0	1	k:Bacteria,p:Proteobacteria,c:Deltaproteobacteria,o:RCP2-54
OTU_122	12	0	11	5	315	1	0	0	0	1	0	3	0	2	0	3	0	2	k:Bacteria,p:Proteobacteria,c:Alphaproteobacteria
OTU_1220	9	3	7	1	1	0	0	0	0	0	1	1	2	5	0	0	0	0	k:Bacteria,p:Proteobacteria,c:Alphaproteobacteria,o:Acetobacterales,f:Acetobacteraceae
OTU_1221	4	2	6	8	12	0	0	0	0	1	0	5	0	2	0	0	0	0	k:Bacteria,p:Actinobacteria,c:Thermoleophilia,o:Gaiellales,f:uncultured
OTU_1222	2	1	0	2	2	0	0	0	0	0	2	0	0	2	0	24	0	0	k:Bacteria,p:Proteobacteria,c:Gammaproteobacteria,o:Betaproteobacteriales,f:Rhodocyclaceae
OTU_1223	3	1	0	19	0	0	0	0	0	0	0	0	0	0	0	0	0	0	k:Bacteria,p:Chlamydiae,c:Chlamydiae,o:Chlamydiales,f:Simkaniaceae
OTU_1224	0	0	0	0	0	0	0	0	0	0	1	21	4	0	0	0	0	0	k:Bacteria,p:Bacteroidetes,c:Bacteroidia,o:Cytophagales,f:Spirosomaceae,g:Leadbetterella
OTU_1225	4	1	1	3	5	0	0	0	0	0	0	4	0	1	0	0	0	0	k:Bacteria,p:Patescibacteria,c:Saccharimonadia,o:Saccharimonadales
OTU_1226	6	7	5	6	2	0	0	0	0	1	6	3	2	8	0	0	0	0	k:Bacteria,p:Actinobacteria,c:Actinobacteria,o:Frankiales,f:Cryptosporangiaceae,g:Fodinicola,s:uncultured_bacterium
OTU_1227	3	4	3	0	3	0	0	1	0	6	3	6	1	4	0	0	1	0	k:Bacteria,p:Proteobacteria,c:Alphaproteobacteria,o:Rhizobiales,f:A0839
OTU_1228	2	2	13	2	1	0	0	0	0	0	3	8	1	5	0	0	0	0	k:Bacteria,p:Elusimicrobia,c:Lineage_IIb
OTU_1229	2	0	0	17	1	0	7	0	0	5	0	1	1	2	0	0	0	0	k:Bacteria,p:Verrucomicrobia,c:Verrucomicrobiae,o:Pedosphaerales,f:Pedosphaeraceae
OTU_123	61	44	36	57	28	3	1	1	1	27	38	46	38	37	0	1	0	1	k:Bacteria,p:Proteobacteria,c:Gammaproteobacteria,o:Betaproteobacteriales,f:Nitrosomonadaceae,g:Ellin6067,s:uncultured_bacterium
OTU_1230	6	15	9	14	20	0	0	0	2	12	12	15	10	18	0	0	0	0	k:Bacteria,p:Actinobacteria,c:Actinobacteria,o:Propionibacteriales,f:Nocardioidaceae,g:Marmoricola
OTU_1231	3	0	3	1	1	0	0	0	1	1	0	3	1	4	0	0	0	0	k:Bacteria,p:Chloroflexi,c:Chloroflexia,o:Chloroflexales,f:Roseiflexaceae,g:uncultured,s:uncultured_bacterium
OTU_1232	9	7	7	3	3	0	0	0	0	2	0	3	8	4	0	0	0	1	k:Bacteria,p:Proteobacteria,c:Alphaproteobacteria,o:Rhizobiales,f:Beijerinckiaceae,g:Methylobacterium
OTU_1233	2	2	4	11	9	0	0	0	0	1	5	4	3	1	0	0	0	0	k:Bacteria,p:Firmicutes,c:Bacilli,o:Bacillales,f:Thermoactinomycetaceae
OTU_1234	2	4	3	8	8	0	0	0	0	2	2	5	0	2	0	0	0	0	k:Bacteria,p:Proteobacteria,c:Alphaproteobacteria,o:uncultured
OTU_1235	4	0	0	0	7	0	0	0	0	2	3	3	0	0	0	0	0	0	k:Bacteria,p:Dependentiae,c:Babeliae,o:Babeliales
OTU_1236	10	0	1	4	0	0	0	1	0	0	4	1	4	5	0	0	0	0	k:Bacteria,p:Bacteroidetes,c:Bacteroidia,o:Sphingobacteriales,f:env.OPS_17
OTU_1237	3	4	2	6	3	0	0	0	0	1	4	3	2	7	0	0	0	0	k:Bacteria,p:Proteobacteria,c:Deltaproteobacteria,o:Myxococcales,f:Haliangiaceae,g:Haliangium
OTU_1238	1	0	0	0	0	1	8	6	1	1	2	0	0	0	11	0	1	0	k:Bacteria,p:Actinobacteria,c:Actinobacteria,o:Corynebacteriales,f:Corynebacteriaceae,g:Corynebacterium_1
OTU_1239	7	2	3	2	9	0	0	0	0	2	3	0	0	2	0	0	0	0	k:Bacteria,p:Nitrospirae,c:Nitrospira,o:Nitrospirales,f:Nitrospiraceae,g:Leptospirillum,s:uncultured_bacterium
OTU_124	147	110	112	84	128	1	1	3	3	90	84	115	80	126	4	2	3	0	k:Bacteria,p:Chlamydiae,c:Chlamydiae,o:Chlamydiales,f:Simkaniaceae,g:uncultured,s:uncultured_bacterium
OTU_1240	7	4	4	4	4	0	0	0	0	0	2	1	2	2	0	0	0	0	k:Bacteria
OTU_1241	4	4	4	2	5	0	1	0	0	4	1	6	2	5	0	0	0	0	k:Bacteria,p:Patescibacteria,c:Saccharimonadia,o:Saccharimonadales
OTU_1242	0	1	2	3	4	0	0	0	0	3	3	2	1	0	0	0	0	0	k:Bacteria,p:Chloroflexi,c:Chloroflexia,o:Chloroflexales,f:Chloroflexaceae,g:FFCH7168,s:uncultured_bacterium
OTU_1243	5	7	5	4	6	0	0	0	0	0	4	2	2	3	0	0	0	0	k:Bacteria,p:Chloroflexi,c:SHA-26
OTU_1244	0	0	0	0	0	3	0	0	0	0	0	0	0	0	0	0	0	10	k:Bacteria,p:Firmicutes,c:Bacilli,o:Bacillales,f:Bacillaceae,g:Bacillus,s:uncultured_compost_bacterium_4-28
OTU_1245	0	0	0	0	0	0	0	3	11	0	0	0	0	0	0	3	0	4	k:Bacteria,p:Actinobacteria,c:Actinobacteria,o:Corynebacteriales,f:Dietziaceae,g:Dietzia
OTU_1246	0	7	6	5	0	0	0	0	0	2	3	7	4	7	0	0	0	0	k:Bacteria,p:Chloroflexi,c:Chloroflexia,o:Chloroflexales,f:Roseiflexaceae,g:uncultured
OTU_1247	2	1	7	4	2	0	0	0	0	3	4	3	2	8	0	0	0	0	k:Bacteria,p:Planctomycetes,c:Phycisphaerae,o:Phycisphaerales,f:Phycisphaeraceae,g:SM1A02,s:metagenome
OTU_1248	0	1	7	1	1	0	0	0	0	2	5	14	0	2	0	0	0	0	k:Bacteria,p:Verrucomicrobia,c:Verrucomicrobiae,o:Pedosphaerales,f:Pedosphaeraceae
OTU_1249	0	0	0	0	0	0	0	0	0	8	3	0	2	14	0	0	0	0	k:Bacteria,p:Bacteroidetes,c:Bacteroidia,o:Flavobacteriales,f:Weeksellaceae,g:Elizabethkingia
OTU_125	29	49	63	37	9	1	5	1	0	110	359	120	98	195	1	0	3	6	k:Bacteria,p:Bacteroidetes,c:Bacteroidia,o:Flavobacteriales,f:Flavobacteriaceae,g:Flavobacterium
OTU_1250	1	2	8	4	3	0	0	0	0	3	0	4	1	1	0	1	0	0	k:Bacteria,p:Chloroflexi,c:TK10
OTU_1251	4	1	3	0	0	0	0	0	0	0	3	9	0	3	0	0	0	0	k:Bacteria,p:Proteobacteria,c:Gammaproteobacteria
OTU_1252	3	9	12	19	3	0	0	0	0	14	59	30	8	19	0	0	0	0	k:Bacteria,p:Proteobacteria,c:Deltaproteobacteria,o:Bdellovibrionales,f:Bacteriovoracaceae,g:Peredibacter
OTU_1253	2	0	4	1	2	0	0	0	0	0	2	8	3	1	0	0	0	0	k:Bacteria,p:Acidobacteria,c:Acidobacteriia,o:Acidobacteriales,f:uncultured
OTU_1254	2	8	5	5	2	0	0	0	0	0	3	10	1	1	0	0	0	0	k:Bacteria,p:Proteobacteria,c:Deltaproteobacteria,o:Bdellovibrionales,f:Bdellovibrionaceae,g:OM27_clade,s:metagenome
OTU_1255	0	18	0	0	2	0	0	0	0	0	0	0	0	0	0	0	0	0	k:Bacteria,p:Patescibacteria,c:Saccharimonadia,o:Saccharimonadales
OTU_1256	0	5	0	0	2	0	0	0	0	2	1	1	3	3	0	0	0	0	k:Bacteria,p:Bacteroidetes,c:Bacteroidia,o:Cytophagales,f:Cyclobacteriaceae,g:uncultured,s:uncultured_Bacteroidetes_bacterium
OTU_1257	11	4	9	9	8	0	0	0	0	2	3	5	2	15	0	0	0	0	k:Bacteria
OTU_1258	0	0	0	0	0	0	0	0	0	0	0	0	0	0	13	0	0	0	k:Bacteria,p:Bacteroidetes,c:Bacteroidia,o:Bacteroidales,f:Bacteroidaceae,g:Bacteroides,s:Bacteroides_salanitronis_DSM_18170
OTU_126	5	5	5	5	11	1	0	2	2	5	5	8	7	7	5	212	0	2	k:Bacteria,p:Proteobacteria,c:Gammaproteobacteria,o:Betaproteobacteriales,f:Hydrogenophilaceae,g:Thiobacillus
OTU_1260	21	16	13	12	13	0	0	0	0	13	2	8	4	11	0	0	0	0	k:Bacteria,p:Chloroflexi,c:TK10
OTU_1261	5	5	0	3	0	0	0	0	0	11	12	11	6	7	0	0	0	0	k:Bacteria,p:Bacteroidetes,c:Bacteroidia,o:Flavobacteriales,f:Flavobacteriaceae,g:Flavobacterium
OTU_1262	1	3	5	1	1	0	0	0	0	2	3	4	1	3	0	0	0	0	k:Bacteria,p:Proteobacteria,c:Alphaproteobacteria,o:uncultured
OTU_1263	18	9	2	9	8	1	1	0	0	8	7	1	7	6	0	0	0	0	k:Bacteria,p:Firmicutes,c:Bacilli,o:Bacillales,f:Bacillaceae,g:Bacillus
OTU_1264	9	10	14	21	29	0	0	3	0	14	9	12	9	10	0	0	0	0	k:Bacteria,p:Actinobacteria,c:Actinobacteria,o:Micrococcales,f:Microbacteriaceae,g:uncultured,s:uncultured_Microbacteriaceae_bacterium
OTU_1265	1	1	0	0	0	0	0	0	0	0	9	18	2	0	0	0	0	0	k:Bacteria,p:Bacteroidetes,c:Bacteroidia,o:Sphingobacteriales,f:Sphingobacteriaceae,g:Sphingobacterium
OTU_1266	7	6	6	12	5	0	0	0	0	0	7	4	2	9	0	0	0	0	k:Bacteria,p:Chloroflexi,c:TK10
OTU_1267	3	4	1	6	0	0	0	0	0	1	0	2	1	8	0	0	0	0	k:Bacteria,p:Chlamydiae,c:Chlamydiae,o:Chlamydiales
OTU_1268	5	6	4	10	11	0	0	0	0	3	4	4	0	3	0	0	0	0	k:Bacteria,p:Proteobacteria,c:Deltaproteobacteria,o:MBNT15
OTU_1269	0	0	0	0	0	0	1	0	0	0	0	0	0	1	0	0	0	13	k:Bacteria,p:Bacteroidetes,c:Bacteroidia,o:Bacteroidales
OTU_127	34	38	46	58	25	0	1	0	0	17	24	48	28	47	0	0	2	1	k:Bacteria,p:Verrucomicrobia,c:Verrucomicrobiae,o:Pedosphaerales,f:Pedosphaeraceae
OTU_1270	0	0	0	0	0	0	1	0	0	0	0	0	0	1	0	15	0	0	k:Bacteria,p:Proteobacteria,c:Gammaproteobacteria,o:Nitrosococcales,f:Nitrosococcaceae,g:CI75cm.2.12,s:uncultured_bacterium
OTU_1271	9	2	0	1	3	0	0	0	0	2	2	0	3	0	0	0	0	0	k:Bacteria,p:Chlamydiae,c:Chlamydiae,o:Chlamydiales,f:Simkaniaceae
OTU_1272	19	6	0	0	0	0	0	0	0	1	7	0	1	0	0	0	0	0	k:Bacteria,p:Patescibacteria,c:Saccharimonadia,o:Saccharimonadales
OTU_1273	1	1	3	8	3	0	0	0	0	0	1	2	0	5	0	0	0	0	k:Bacteria,p:Verrucomicrobia,c:Verrucomicrobiae,o:Pedosphaerales,f:Pedosphaeraceae
OTU_1274	5	3	3	2	2	0	0	0	0	2	2	1	1	7	0	0	0	0	k:Bacteria,p:Chloroflexi,c:TK10
OTU_1275	2	0	3	2	5	0	0	0	0	1	1	1	2	1	0	0	0	0	k:Bacteria,p:Actinobacteria,c:Acidimicrobiia,o:IMCC26256
OTU_1276	4	2	7	3	10	0	0	0	0	2	3	3	2	1	0	0	0	0	k:Bacteria,p:Firmicutes,c:Clostridia,o:Clostridiales,f:Clostridiaceae_1,g:Clostridium_sensu_stricto_9,s:uncultured_bacterium
OTU_1277	0	0	0	0	3	0	0	0	0	1	0	0	1	0	0	34	0	0	k:Bacteria,p:Omnitrophicaeota
OTU_1278	2	6	6	3	2	0	0	0	0	0	3	2	1	2	0	0	0	0	k:Bacteria,p:Chloroflexi,c:TK10
OTU_1279	6	6	6	16	3	0	0	0	0	1	6	2	4	12	0	0	0	0	k:Bacteria,p:Proteobacteria,c:Deltaproteobacteria,o:Myxococcales,f:Sandaracinaceae,g:uncultured,s:uncultured_bacterium
OTU_128	31	23	35	57	60	0	1	0	0	88	33	27	41	51	0	0	1	0	k:Bacteria,p:Proteobacteria,c:Alphaproteobacteria,o:Sphingomonadales,f:Sphingomonadaceae
OTU_1280	22	13	18	29	17	2	0	0	0	8	15	14	7	8	0	0	0	0	k:Bacteria,p:Verrucomicrobia,c:Verrucomicrobiae,o:Pedosphaerales,f:Pedosphaeraceae
OTU_1281	1	8	4	1	2	0	0	0	0	10	10	4	2	6	0	0	0	0	k:Bacteria,p:Proteobacteria,c:Deltaproteobacteria,o:Bdellovibrionales,f:Bdellovibrionaceae,g:Bdellovibrio
OTU_1282	9	19	17	19	4	0	0	0	0	9	10	8	12	18	0	1	0	0	k:Bacteria,p:Proteobacteria,c:Deltaproteobacteria,o:Myxococcales,f:Vulgatibacteraceae,g:Vulgatibacter,s:uncultured_bacterium
OTU_1283	4	13	3	4	7	0	0	1	0	2	3	0	0	1	0	0	0	0	k:Bacteria,p:Firmicutes,c:Bacilli,o:Bacillales,f:Family_XII,g:Exiguobacterium
OTU_1284	2	2	2	5	2	0	1	0	0	2	3	3	11	1	0	0	0	0	k:Bacteria,p:Proteobacteria,c:Deltaproteobacteria,o:Myxococcales,f:Eel-36e1D6
OTU_1285	3	1	3	8	0	0	0	0	1	2	0	2	1	1	0	0	0	0	k:Bacteria,p:Chloroflexi,c:TK10
OTU_1286	7	7	1	2	2	0	0	0	0	0	4	6	2	1	0	0	0	0	k:Bacteria,p:Fibrobacteres,c:Chitinivibrionia,o:uncultured
OTU_1287	3	7	0	1	1	0	0	0	0	1	0	3	4	5	0	0	0	0	k:Bacteria,p:Proteobacteria,c:Deltaproteobacteria,o:NB1-j
OTU_1288	3	3	5	5	1	2	0	0	0	0	1	2	2	3	0	0	0	0	k:Bacteria,p:Spirochaetes,c:Spirochaetia,o:Spirochaetales,f:Spirochaetaceae,g:Salinispira,s:metagenome
OTU_1289	5	3	2	0	2	0	0	0	0	1	4	3	1	0	0	0	0	0	k:Bacteria,p:Proteobacteria,c:Gammaproteobacteria,o:Ectothiorhodospirales,f:Ectothiorhodospiraceae,g:uncultured,s:uncultured_bacterium
OTU_129	39	59	46	62	33	1	0	1	1	47	25	36	34	39	1	0	1	0	k:Bacteria,p:Proteobacteria,c:Alphaproteobacteria,o:Sphingomonadales,f:Sphingomonadaceae
OTU_1290	8	1	3	6	3	0	0	0	0	0	0	2	0	2	0	0	0	0	k:Bacteria,p:Acidobacteria,c:Acidobacteriia,o:Solibacterales,f:Solibacteraceae_Subgroup_3,g:PAUC26f,s:uncultured_Holophaga_sp.
OTU_1291	0	5	1	2	0	0	0	0	0	0	0	1	5	3	0	0	0	0	k:Bacteria,p:Chlamydiae,c:Chlamydiae,o:Chlamydiales
OTU_1292	5	6	4	8	19	0	8	8	1	9	4	7	3	2	0	0	0	0	k:Bacteria,p:Proteobacteria,c:Alphaproteobacteria,o:Sphingomonadales,f:Sphingomonadaceae
OTU_1293	1	0	2	0	10	0	0	0	0	0	0	0	0	3	0	0	0	0	k:Bacteria,p:Bacteroidetes,c:Ignavibacteria,o:OPB56
OTU_1294	6	2	2	2	12	0	0	0	0	1	0	3	4	2	0	0	0	0	k:Bacteria,p:Gemmatimonadetes,c:Gemmatimonadetes,o:Gemmatimonadales,f:Gemmatimonadaceae,g:uncultured
OTU_1295	3	3	1	2	19	0	0	0	0	0	2	1	8	0	0	0	0	0	k:Bacteria,p:Firmicutes,c:Bacilli,o:Bacillales,f:Paenibacillaceae,g:Paenibacillus
OTU_1296	15	8	11	7	10	0	0	0	0	2	4	14	4	4	0	0	0	0	k:Bacteria,p:Proteobacteria,c:Alphaproteobacteria,o:Sphingomonadales,f:Sphingomonadaceae
OTU_1297	1	1	0	0	0	0	0	0	0	0	1	0	0	0	0	34	0	0	k:Bacteria,p:Planctomycetes,c:Phycisphaerae,o:MSBL9,f:KCLunmb-38-53
OTU_1298	8	0	7	3	4	0	0	0	0	0	0	0	5	1	0	0	0	0	k:Bacteria,p:Chloroflexi
OTU_1299	14	11	2	10	3	0	0	4	0	41	41	50	16	11	0	20	0	4	k:Bacteria,p:Proteobacteria,c:Gammaproteobacteria,o:Betaproteobacteriales,f:Burkholderiaceae
OTU_13	310	223	391	341	419	2	3	3	4	353	352	270	344	341	5	10	4	7	k:Bacteria,p:Proteobacteria,c:Alphaproteobacteria,o:Sphingomonadales,f:Sphingomonadaceae
OTU_130	29	11	54	14	147	0	0	0	1	6	11	9	11	23	0	1	2	0	k:Bacteria,p:Proteobacteria,c:Gammaproteobacteria,o:Betaproteobacteriales,f:TRA3-20
OTU_1301	4	0	1	1	4	0	0	0	0	0	2	2	3	3	0	0	0	0	k:Bacteria,p:Chloroflexi,c:Ktedonobacteria,o:Ktedonobacterales,f:JG30-KF-AS9
OTU_1302	4	2	6	4	8	0	0	0	0	2	2	4	0	7	0	0	0	0	k:Bacteria,p:Proteobacteria,c:Alphaproteobacteria,o:uncultured
OTU_1303	4	2	7	4	4	0	0	0	0	1	1	4	2	1	0	0	0	0	k:Bacteria,p:Proteobacteria,c:Deltaproteobacteria,o:Desulfarculales,f:Desulfarculaceae,g:uncultured,s:uncultured_bacterium
OTU_1304	5	3	0	2	0	0	0	0	0	0	2	4	3	1	0	9	0	0	k:Bacteria,p:Bacteroidetes,c:Bacteroidia,o:Chitinophagales,f:Chitinophagaceae,g:Dinghuibacter,s:uncultured_bacterium
OTU_1305	3	1	2	3	12	0	0	0	0	5	1	1	0	6	0	0	0	0	k:Bacteria,p:Dependentiae,c:Babeliae,o:Babeliales
OTU_1306	11	15	14	15	9	0	0	0	0	36	5	3	10	10	0	1	0	0	k:Bacteria,p:Acidobacteria,c:Thermoanaerobaculia,o:Thermoanaerobaculales,f:Thermoanaerobaculaceae,g:Subgroup_10
OTU_1307	7	7	6	9	5	0	0	0	0	4	5	3	2	4	0	0	0	0	k:Bacteria,p:Firmicutes,c:Bacilli,o:Bacillales,f:Bacillaceae,g:Halobacillus
OTU_1308	11	7	2	1	3	1	1	0	1	3	2	3	7	1	0	0	0	0	k:Bacteria,p:Gemmatimonadetes,c:Gemmatimonadetes,o:Gemmatimonadales,f:Gemmatimonadaceae,g:Gemmatimonas
OTU_1309	0	1	3	4	0	0	0	0	0	4	2	1	4	3	0	5	0	0	k:Bacteria,p:Proteobacteria,c:Alphaproteobacteria,o:Rhizobiales,f:Beijerinckiaceae
OTU_131	72	87	74	79	122	1	0	1	0	40	40	61	45	47	0	1	0	0	k:Bacteria,p:Actinobacteria,c:Actinobacteria,o:Frankiales,f:Frankiaceae,g:Jatrophihabitans,s:uncultured_bacterium
OTU_1310	2	6	9	1	3	0	0	0	0	0	5	6	3	1	0	0	0	0	k:Bacteria,p:Proteobacteria,c:Alphaproteobacteria
OTU_1311	4	1	4	1	2	0	0	0	0	1	3	3	1	4	0	0	0	0	k:Bacteria,p:Chloroflexi,c:Dehalococcoidia,o:SAR202_clade
OTU_1312	4	9	2	4	2	0	0	0	0	2	2	0	1	5	0	0	0	0	k:Bacteria,p:Chloroflexi,c:SHA-26
OTU_1313	9	7	9	10	5	1	4	0	0	4	8	2	2	8	0	0	0	0	k:Bacteria,p:Proteobacteria,c:Deltaproteobacteria,o:Myxococcales,f:Haliangiaceae,g:Haliangium
OTU_1314	4	3	9	4	0	0	0	0	0	2	1	4	0	6	0	0	0	0	k:Bacteria,p:Acidobacteria,c:Acidobacteriia,o:Subgroup_12
OTU_1315	0	4	1	3	0	0	0	0	0	1	0	15	1	0	0	0	0	0	k:Bacteria,p:Actinobacteria,c:Actinobacteria,o:Catenulisporales,f:Actinospicaceae,g:Actinospica,s:uncultured_bacterium
OTU_1316	3	3	7	3	3	0	0	0	0	3	1	7	1	4	0	0	0	0	k:Bacteria,p:Proteobacteria,c:Alphaproteobacteria,o:Rhodospirillales,f:Rhodospirillaceae,g:uncultured
OTU_1317	8	6	18	17	22	0	0	0	0	3	4	3	3	10	0	0	0	0	k:Bacteria,p:Firmicutes,c:Bacilli,o:Bacillales,f:Paenibacillaceae
OTU_1318	1	7	4	3	2	0	0	0	0	2	8	2	4	7	0	0	0	0	k:Bacteria,p:FCPU426
OTU_1319	22	7	2	22	5	0	2	0	0	10	16	10	13	9	0	0	0	0	k:Bacteria,p:Proteobacteria,c:Deltaproteobacteria,o:Desulfuromonadales,f:Geobacteraceae,g:Geobacter,s:uncultured_bacterium
OTU_132	249	171	368	129	267	0	2	0	0	116	114	161	151	131	1	4	2	4	k:Bacteria,p:Acidobacteria,c:Acidobacteriia,o:Subgroup_13
OTU_1320	3	2	2	5	7	0	0	0	0	0	1	2	1	2	0	0	0	0	k:Bacteria,p:Proteobacteria,c:Alphaproteobacteria,o:Micropepsales,f:Micropepsaceae
OTU_1321	2	7	2	2	4	0	0	0	0	2	2	2	4	1	0	0	0	0	k:Bacteria,p:Chlamydiae,c:Chlamydiae,o:Chlamydiales
OTU_1322	7	10	3	4	6	0	0	0	0	1	7	3	4	5	0	0	0	0	k:Bacteria,p:Nitrospirae,c:Nitrospira,o:Nitrospirales,f:Nitrospiraceae,g:Nitrospira
OTU_1323	0	2	6	0	1	0	0	2	0	1	1	2	1	4	0	0	0	0	k:Bacteria,p:Proteobacteria,c:Alphaproteobacteria,o:Sphingomonadales,f:Sphingomonadaceae
OTU_1324	6	3	3	12	1	0	0	0	0	1	4	1	0	14	0	0	0	0	k:Bacteria,p:Proteobacteria,c:Gammaproteobacteria,o:Betaproteobacteriales,f:Rhodocyclaceae,g:Uliginosibacterium
OTU_1325	10	8	4	7	6	0	0	0	0	1	1	6	5	3	0	0	0	0	k:Bacteria,p:Proteobacteria,c:Alphaproteobacteria,o:uncultured
OTU_1326	3	1	2	2	3	0	0	0	0	3	0	0	0	4	0	0	0	0	k:Bacteria,p:Acidobacteria,c:Acidobacteriia,o:Solibacterales,f:Solibacteraceae_Subgroup_3,g:Bryobacter
OTU_1327	1	6	1	6	0	0	0	0	0	1	0	0	0	6	0	0	0	0	k:Bacteria,p:Proteobacteria,c:Alphaproteobacteria
OTU_1328	6	2	5	4	1	0	0	0	0	8	6	8	1	9	0	0	0	0	k:Bacteria,p:Proteobacteria,c:Deltaproteobacteria,o:Myxococcales,f:mle1-27
OTU_1329	4	10	4	7	8	0	1	0	0	1	7	4	1	3	1	0	0	0	k:Bacteria,p:Gemmatimonadetes,c:BD2-11_terrestrial_group
OTU_133	17	41	11	13	29	1	0	0	3	22	28	22	61	29	0	0	0	0	k:Bacteria,p:Patescibacteria,c:Saccharimonadia,o:Saccharimonadales
OTU_1330	7	2	0	8	3	0	0	1	0	4	2	7	2	17	0	0	0	0	k:Bacteria,p:Proteobacteria,c:Gammaproteobacteria,o:Betaproteobacteriales,f:Burkholderiaceae
OTU_1331	27	13	18	35	19	0	0	1	0	14	12	19	13	34	3	0	1	1	k:Bacteria,p:Proteobacteria,c:Alphaproteobacteria,o:Elsterales,f:uncultured
OTU_1332	125	124	48	73	149	1	2	1	2	21	116	102	140	92	1	1	0	0	k:Bacteria,p:Bacteroidetes,c:Bacteroidia,o:Chitinophagales,f:Chitinophagaceae,g:UTBCD1,s:uncultured_bacterium
OTU_1333	3	5	5	4	9	0	0	0	0	1	2	3	2	2	0	0	0	0	k:Bacteria,p:Dependentiae,c:Babeliae,o:Babeliales,f:UBA12409
OTU_1334	7	13	1	6	4	0	0	0	0	1	7	5	13	3	0	0	0	0	k:Bacteria,p:Patescibacteria,c:Saccharimonadia,o:Saccharimonadales
OTU_1335	3	2	2	12	1	0	0	0	0	1	0	0	0	4	0	0	0	0	k:Bacteria,p:Firmicutes,c:Clostridia,o:Clostridiales,f:Peptostreptococcaceae,g:Paraclostridium
OTU_1336	3	6	10	4	2	0	0	0	0	4	2	2	1	7	0	0	0	0	k:Bacteria,p:Proteobacteria,c:Alphaproteobacteria,o:Rhizobiales,f:Xanthobacteraceae,g:Rhodoplanes
OTU_1337	7	1	3	8	1	0	0	0	0	2	5	1	1	6	0	0	0	0	k:Bacteria,p:Bacteroidetes,c:Bacteroidia,o:Flavobacteriales,f:NS9_marine_group
OTU_1338	14	5	6	13	5	0	0	0	0	9	9	4	1	2	0	0	0	2	k:Bacteria,p:Proteobacteria,c:Alphaproteobacteria,o:Sphingomonadales,f:Sphingomonadaceae,g:Sphingomonas
OTU_1339	2	1	1	0	0	0	0	0	0	6	5	2	7	0	0	1	0	0	k:Bacteria,p:Proteobacteria,c:Gammaproteobacteria,o:Cellvibrionales
OTU_134	150	152	165	175	238	0	2	1	2	136	135	154	151	156	3	8	0	1	k:Bacteria,p:Proteobacteria,c:Gammaproteobacteria,o:Betaproteobacteriales,f:SC-I-84
OTU_1340	1	5	1	0	9	0	0	0	0	1	3	0	2	2	0	0	0	0	k:Bacteria,p:Actinobacteria,c:Actinobacteria
OTU_1341	0	3	0	2	2	0	0	0	0	1	7	1	5	1	0	11	2	0	k:Bacteria,p:Bacteroidetes,c:Bacteroidia,o:Cytophagales,f:Spirosomaceae,g:Emticicia
OTU_1342	5	11	0	1	5	0	0	0	0	3	2	1	4	5	0	0	0	0	k:Bacteria,p:Gemmatimonadetes,c:Gemmatimonadetes,o:Gemmatimonadales,f:Gemmatimonadaceae,g:Gemmatimonas
OTU_1343	0	0	0	2	0	0	0	0	1	0	0	1	0	1	11	0	0	0	k:Bacteria,p:Chloroflexi,c:Chloroflexia,o:Chloroflexales,f:Chloroflexaceae,g:Chloronema
OTU_1344	23	18	24	17	26	4	10	7	7	22	10	23	28	24	18	6	8	14	k:Bacteria,p:Chloroflexi,c:AD3
OTU_1345	2	3	0	1	2	0	0	0	0	0	0	3	1	1	0	0	0	0	k:Bacteria,p:Chlamydiae,c:Chlamydiae,o:Chlamydiales
OTU_1346	4	1	2	0	1	0	0	0	0	0	11	0	1	0	0	0	0	0	k:Bacteria,p:Dependentiae,c:Babeliae,o:Babeliales
OTU_1347	8	5	2	8	2	0	0	0	0	0	8	5	3	2	0	0	0	0	k:Bacteria
OTU_1348	8	3	2	0	3	0	0	0	0	2	0	2	1	6	0	0	0	0	k:Bacteria,p:Patescibacteria,c:Saccharimonadia,o:Saccharimonadales
OTU_1349	2	2	3	1	0	0	0	0	0	0	2	4	0	1	0	0	0	0	k:Bacteria,p:Bacteroidetes,c:Bacteroidia,o:Sphingobacteriales
OTU_135	55	269	114	83	63	0	3	1	0	165	185	123	132	152	5	6	1	0	k:Bacteria,p:Proteobacteria,c:Gammaproteobacteria,o:Pseudomonadales,f:Pseudomonadaceae,g:Pseudomonas
OTU_1350	0	1	14	2	1	0	0	0	0	0	0	0	0	0	0	0	0	0	k:Bacteria,p:Proteobacteria,c:Deltaproteobacteria,o:RCP2-54
OTU_1351	0	0	0	0	0	0	0	0	0	0	0	0	2	0	13	0	0	0	k:Bacteria,p:Firmicutes,c:Clostridia,o:Clostridiales,f:Clostridiaceae_1,g:Clostridium_sensu_stricto_11,s:Clostridium_pasteurianum
OTU_1352	7	2	2	0	9	0	0	0	0	1	10	3	4	1	0	0	0	0	k:Bacteria,p:Dependentiae,c:Babeliae,o:Babeliales,f:UBA12409
OTU_1353	0	0	0	0	0	0	0	0	2	0	0	0	0	0	0	0	0	10	k:Bacteria,p:Actinobacteria,c:Acidimicrobiia,o:Actinomarinales,f:uncultured
OTU_1354	1	0	7	0	3	0	0	0	0	0	2	3	0	0	0	0	0	0	k:Bacteria,p:Chloroflexi,c:Ktedonobacteria,o:Ktedonobacterales,f:JG30-KF-AS9
OTU_1355	1	1	0	0	2	0	0	0	0	0	3	2	8	1	0	0	0	0	k:Bacteria,p:Bacteroidetes,c:Bacteroidia,o:Chitinophagales,f:uncultured
OTU_1356	0	1	1	0	0	0	0	0	0	0	0	17	0	0	0	0	0	0	k:Bacteria,p:Chloroflexi,c:Ktedonobacteria,o:Ktedonobacterales,f:JG30-KF-AS9
OTU_1357	9	4	7	3	6	0	0	0	0	1	1	2	1	0	0	0	0	0	k:Bacteria,p:Proteobacteria,c:Deltaproteobacteria,o:Myxococcales
OTU_1358	0	2	14	8	5	0	0	0	0	2	5	3	1	10	0	0	0	0	k:Bacteria,p:Dependentiae,c:Babeliae,o:Babeliales
OTU_1359	1	0	3	2	6	0	0	0	0	1	4	6	1	1	0	0	0	0	k:Bacteria,p:Proteobacteria,c:Gammaproteobacteria,o:Betaproteobacteriales,f:TRA3-20
OTU_136	103	56	97	99	104	2	1	0	0	34	66	92	12	65	0	1	0	1	k:Bacteria,p:Chloroflexi,c:Dehalococcoidia,o:S085
OTU_1360	16	15	26	27	21	0	0	0	0	6	6	9	13	11	0	0	0	0	k:Bacteria,p:Actinobacteria,c:Acidimicrobiia,o:uncultured
OTU_1361	17	9	13	10	16	0	0	2	0	6	7	15	4	9	0	0	0	0	k:Bacteria,p:Proteobacteria,c:Alphaproteobacteria,o:Rhizobiales,f:Rhizobiaceae,g:Mesorhizobium
OTU_1362	1	4	4	5	0	0	0	0	0	0	0	4	0	4	0	0	0	0	k:Bacteria,p:Acidobacteria,c:Acidobacteriia,o:Acidobacteriales,f:uncultured
OTU_1363	7	0	6	8	14	1	0	0	0	1	4	0	1	1	1	0	3	0	k:Bacteria,p:Proteobacteria,c:Alphaproteobacteria,o:Rhodospirillales,f:uncultured
OTU_1364	5	1	1	2	1	0	0	0	0	3	1	2	4	7	0	0	0	0	k:Bacteria,p:Proteobacteria,c:Deltaproteobacteria,o:Bdellovibrionales,f:Bdellovibrionaceae,g:OM27_clade,s:uncultured_bacterium
OTU_1365	0	0	0	0	0	0	0	0	0	0	0	0	0	0	12	0	1	0	k:Bacteria,p:Actinobacteria
OTU_1366	4	7	2	6	4	0	0	0	0	4	4	5	0	2	1	0	0	0	k:Bacteria,p:Chloroflexi,c:Ktedonobacteria,o:Ktedonobacterales
OTU_1367	4	2	1	9	0	0	0	1	0	6	5	0	1	3	0	0	0	0	k:Bacteria,p:Actinobacteria,c:Acidimicrobiia,o:IMCC26256
OTU_1368	10	9	3	1	10	0	4	0	0	5	12	11	8	10	0	0	0	0	k:Bacteria,p:Proteobacteria,c:Gammaproteobacteria,o:Betaproteobacteriales,f:Chitinimonadaceae,g:Chitinimonas
OTU_1369	5	2	28	3	5	0	0	0	1	1	12	8	0	3	0	1	0	0	k:Bacteria,p:Actinobacteria,c:Actinobacteria,o:Pseudonocardiales,f:Pseudonocardiaceae,g:Saccharothrix
OTU_137	79	68	81	71	87	0	1	0	0	55	49	40	51	78	15	1	1	5	k:Bacteria,p:Actinobacteria,c:Actinobacteria,o:Corynebacteriales,f:Mycobacteriaceae,g:Mycobacterium
OTU_1371	1	3	2	6	2	0	0	0	0	2	2	2	4	2	0	1	0	0	k:Bacteria,p:Actinobacteria,c:Actinobacteria,o:Streptomycetales,f:Streptomycetaceae,g:Streptomyces
OTU_1372	0	1	0	3	0	0	0	1	0	5	2	1	3	4	0	0	0	0	k:Bacteria,p:Bacteroidetes,c:Bacteroidia,o:Chitinophagales,f:Saprospiraceae,g:uncultured,s:uncultured_bacterium
OTU_1373	22	21	16	19	9	0	0	0	0	1	9	5	8	23	1	0	0	0	k:Bacteria,p:Chloroflexi,c:TK10
OTU_1374	1	3	4	2	4	0	0	0	0	2	13	2	4	16	0	0	0	0	k:Bacteria,p:Bacteroidetes,c:Bacteroidia,o:Cytophagales,f:Microscillaceae,g:uncultured,s:uncultured_bacterium
OTU_1375	0	5	1	2	3	0	0	0	0	3	0	4	0	3	0	0	0	0	k:Bacteria,p:Bacteroidetes,c:Bacteroidia,o:Sphingobacteriales,f:AKYH767
OTU_1376	4	1	3	3	0	0	0	0	0	2	1	1	0	7	1	0	0	0	k:Bacteria,p:Actinobacteria,c:Actinobacteria,o:Micrococcales,f:Microbacteriaceae,g:Rhodoluna
OTU_1377	0	0	0	0	0	0	0	0	1	0	0	0	0	0	0	2	0	10	k:Bacteria,p:Actinobacteria,c:Actinobacteria,o:Micrococcales,f:Micrococcaceae,g:Kocuria
OTU_1378	9	6	4	4	11	0	0	0	0	4	6	4	1	5	0	0	0	0	k:Bacteria,p:Proteobacteria,c:Alphaproteobacteria,o:Acetobacterales,f:Acetobacteraceae
OTU_1379	10	4	6	4	2	0	0	0	0	1	3	6	1	6	0	1	0	0	k:Bacteria,p:Acidobacteria,c:Acidobacteriia,o:Acidobacteriales,f:uncultured
OTU_138	90	88	79	73	73	0	0	3	1	32	59	52	58	91	2	2	1	1	k:Bacteria,p:Proteobacteria,c:Alphaproteobacteria,o:Caulobacterales,f:Hyphomonadaceae,g:SWB02
OTU_1380	10	5	4	8	3	0	0	0	0	1	2	4	2	1	0	0	0	0	k:Bacteria,p:Proteobacteria,c:Deltaproteobacteria,o:NB1-j
OTU_1381	1	1	5	0	1	0	0	0	0	2	3	2	0	4	0	0	0	0	k:Bacteria,p:Bacteroidetes,c:Bacteroidia,o:Sphingobacteriales,f:env.OPS_17
OTU_1382	0	0	0	0	0	0	0	0	0	0	0	0	0	0	0	13	0	0	k:Bacteria,p:Chloroflexi,c:Anaerolineae,o:SBR1031
OTU_1383	3	3	0	2	0	0	0	0	0	1	0	1	1	6	0	0	0	0	k:Bacteria,p:Proteobacteria,c:Alphaproteobacteria,o:Rhizobiales,f:Beijerinckiaceae,g:Microvirga
OTU_1384	1	1	1	0	21	0	0	0	0	2	0	1	0	0	0	1	0	0	k:Bacteria,p:Dependentiae,c:Babeliae,o:Babeliales,f:UBA12409
OTU_1385	2	4	12	1	14	0	0	0	0	1	4	0	0	0	0	0	0	0	k:Bacteria,p:Acidobacteria,c:Acidobacteriia,o:Acidobacteriales,f:Acidobacteriaceae_Subgroup_1,g:uncultured
OTU_1386	4	2	3	1	7	0	0	0	0	3	6	0	0	1	0	0	0	0	k:Bacteria,p:Proteobacteria,c:Alphaproteobacteria,o:Azospirillales,f:Inquilinaceae,g:Inquilinus
OTU_1387	5	2	1	3	4	0	0	0	0	2	0	2	0	8	0	0	0	1	k:Bacteria,p:Acidobacteria,c:Acidobacteriia,o:Solibacterales,f:Solibacteraceae_Subgroup_3,g:Bryobacter
OTU_1388	0	4	1	5	6	0	0	0	0	1	5	1	2	2	0	0	0	0	k:Bacteria,p:Planctomycetes,c:Phycisphaerae,o:Phycisphaerales,f:Phycisphaeraceae,g:SM1A02,s:uncultured_anaerobic_ammonium-oxidizing_bacterium
OTU_1389	9	16	1	8	10	0	0	0	0	7	10	15	7	16	0	0	0	0	k:Bacteria,p:Chlamydiae,c:Chlamydiae,o:Chlamydiales,f:cvE6
OTU_139	38	37	49	41	31	1	0	0	0	36	26	30	20	42	0	1	0	1	k:Bacteria,p:Proteobacteria,c:Gammaproteobacteria,o:Betaproteobacteriales,f:Nitrosomonadaceae,g:mle1-7
OTU_1390	1	3	7	1	0	0	0	0	0	3	0	0	2	0	0	0	0	0	k:Bacteria,p:Dependentiae,c:Babeliae,o:Babeliales,f:Vermiphilaceae
OTU_1391	1	2	1	6	4	0	0	0	0	0	4	3	0	1	0	0	0	0	k:Bacteria,p:Planctomycetes,c:Phycisphaerae,o:Phycisphaerales,f:Phycisphaeraceae,g:SM1A02,s:uncultured_bacterium
OTU_1392	3	1	3	6	5	0	0	0	0	2	4	3	2	6	0	0	0	0	k:Bacteria,p:Gemmatimonadetes,c:Gemmatimonadetes,o:Gemmatimonadales,f:Gemmatimonadaceae,g:Gemmatimonas
OTU_1393	13	9	13	7	6	0	0	0	0	13	5	7	9	13	0	0	0	1	k:Bacteria,p:Proteobacteria,c:Alphaproteobacteria,o:Elsterales,f:uncultured
OTU_1394	2	2	2	4	4	0	0	0	0	1	5	5	3	14	0	0	0	0	k:Bacteria,p:Elusimicrobia,c:Lineage_IIa
OTU_1395	0	0	4	4	1	0	0	0	0	0	0	1	0	3	0	0	0	0	k:Bacteria,p:Elusimicrobia,c:Elusimicrobia,o:MVP-88
OTU_1396	1	1	5	4	3	0	0	0	0	0	0	2	1	0	0	0	0	0	k:Bacteria,p:Proteobacteria,c:Deltaproteobacteria
OTU_1397	6	7	2	3	1	0	0	0	0	9	6	1	4	7	0	0	0	0	k:Bacteria,p:Proteobacteria,c:Deltaproteobacteria,o:Myxococcales,f:Nannocystaceae,g:Nannocystis
OTU_1398	17	0	0	0	0	0	0	0	0	0	0	0	1	0	0	0	0	0	k:Bacteria,p:Actinobacteria,c:Actinobacteria
OTU_1399	0	0	0	0	0	0	0	0	0	1	1	0	19	0	0	0	0	0	k:Bacteria,p:Bacteroidetes,c:Bacteroidia,o:Sphingobacteriales,f:Sphingobacteriaceae,g:Pedobacter,s:Pedobacter_sp._EN12
OTU_14	15	16	12	13	14	8	19	3	1	18	11	13	14	14	8	1902	4	35	k:Bacteria,p:Firmicutes,c:Bacilli,o:Bacillales,f:Pasteuriaceae,g:Pasteuria
OTU_140	20	29	41	21	57	0	1	0	0	24	12	28	16	27	1	1	0	0	k:Bacteria,p:Chlamydiae,c:Chlamydiae,o:Chlamydiales
OTU_1400	7	1	4	3	6	0	0	0	0	0	0	1	1	2	0	0	0	0	k:Bacteria
OTU_1401	4	3	0	1	1	0	0	0	0	2	1	0	1	1	0	0	0	0	k:Bacteria,p:Patescibacteria,c:Saccharimonadia,o:Saccharimonadales
OTU_1402	6	7	0	8	4	0	0	0	0	47	38	103	65	11	1	0	2	0	k:Bacteria,p:Bacteroidetes,c:Bacteroidia,o:Flavobacteriales,f:Flavobacteriaceae,g:Flavobacterium
OTU_1403	16	21	15	25	65	3	0	0	0	24	49	25	13	16	0	0	1	2	k:Bacteria,p:Proteobacteria,c:Gammaproteobacteria,o:Betaproteobacteriales,f:Burkholderiaceae,g:Noviherbaspirillum
OTU_1404	3	6	5	4	4	0	0	0	0	3	1	0	4	5	0	0	0	0	k:Bacteria,p:Acidobacteria,c:Acidobacteriia,o:Solibacterales,f:Solibacteraceae_Subgroup_3,g:Candidatus_Solibacter
OTU_1405	16	36	20	13	25	2	0	0	0	13	7	15	16	23	0	1	0	0	k:Bacteria,p:Firmicutes,c:Bacilli,o:Bacillales,f:Paenibacillaceae,g:Paenibacillus,s:Paenibacillus_pectinilyticus
OTU_1406	0	0	0	0	0	0	0	13	0	0	0	0	0	0	0	0	0	0	k:Bacteria,p:Chloroflexi,c:Chloroflexia,o:Kallotenuales,f:AKIW781
OTU_1407	2	3	0	2	3	0	0	0	0	1	4	2	1	2	0	0	0	0	k:Bacteria,p:Chloroflexi,c:TK10
OTU_1408	2	3	4	5	4	0	0	0	0	2	4	7	2	1	0	0	0	0	k:Bacteria,p:Acidobacteria,c:Acidobacteriia,o:Solibacterales,f:Solibacteraceae_Subgroup_3,g:Candidatus_Solibacter
OTU_1409	3	0	5	0	1	0	0	0	0	1	12	2	0	8	0	0	0	0	k:Bacteria,p:Bacteroidetes,c:Bacteroidia,o:Chitinophagales,f:Saprospiraceae,g:uncultured
OTU_141	32	17	16	14	44	0	0	0	0	34	43	33	38	21	0	0	0	0	k:Bacteria,p:Gemmatimonadetes,c:Gemmatimonadetes,o:Gemmatimonadales,f:Gemmatimonadaceae,g:uncultured,s:Gemmatimonadetes_bacterium_WWH24
OTU_1410	3	2	5	4	1	0	0	0	0	2	4	0	3	3	0	0	0	0	k:Bacteria,p:Chloroflexi
OTU_1411	6	2	5	4	2	0	0	0	0	0	2	2	2	4	0	0	0	0	k:Bacteria,p:Chloroflexi
OTU_1412	1	0	2	2	1	0	0	0	0	3	0	5	1	1	0	2	1	0	k:Bacteria,p:Proteobacteria,c:Deltaproteobacteria,o:Bdellovibrionales,f:Bdellovibrionaceae,g:Bdellovibrio,s:Bdellovibrio_sp._HEA
OTU_1413	15	1	10	0	18	0	0	0	0	1	0	1	0	2	1	0	0	0	k:Bacteria,p:Proteobacteria,c:Gammaproteobacteria,o:Betaproteobacteriales,f:Burkholderiaceae,g:Ottowia,s:uncultured_beta_proteobacterium
OTU_1414	5	8	8	5	3	0	0	0	0	5	3	7	11	8	0	0	0	0	k:Bacteria,p:Bacteroidetes,c:Bacteroidia,o:Sphingobacteriales,f:env.OPS_17
OTU_1415	0	0	0	0	0	0	0	0	0	0	0	0	0	0	15	0	0	0	k:Bacteria,p:Actinobacteria,c:Actinobacteria,o:Micrococcales,f:Promicromonosporaceae,g:Isoptericola
OTU_1416	6	6	5	5	2	0	0	0	0	4	2	3	10	5	0	0	0	0	k:Bacteria,p:Proteobacteria,c:Alphaproteobacteria,o:Rhodospirillales,f:Rhodospirillaceae,g:uncultured,s:metagenome
OTU_1417	4	9	2	3	5	0	0	0	0	2	1	2	3	5	0	0	0	0	k:Bacteria,p:Bacteroidetes,c:Bacteroidia,o:Sphingobacteriales
OTU_1418	8	7	1	0	3	0	0	1	0	0	2	1	2	3	0	0	0	0	k:Bacteria,p:Patescibacteria,c:Microgenomatia
OTU_1419	0	0	0	0	0	0	0	0	0	0	0	0	0	0	12	0	0	0	k:Bacteria,p:Proteobacteria,c:Deltaproteobacteria,o:Bdellovibrionales,f:Bdellovibrionaceae,g:Bdellovibrio
OTU_142	110	51	50	85	70	1	0	1	1	15	42	54	20	124	4	2	1	3	k:Bacteria,p:Proteobacteria,c:Alphaproteobacteria,o:uncultured
OTU_1420	0	0	0	0	0	0	0	0	0	0	0	0	0	0	11	0	0	6	k:Bacteria,p:Bacteroidetes,c:Bacteroidia,o:Bacteroidales,f:Bacteroidaceae,g:Bacteroides,s:uncultured_bacterium
OTU_1421	2	4	1	3	5	0	0	1	0	1	3	2	6	5	0	0	0	0	k:Bacteria,p:Proteobacteria,c:Alphaproteobacteria,o:Rhizobiales,f:Rhizobiaceae
OTU_1422	2	4	3	3	1	0	0	0	0	1	0	4	4	0	0	0	0	0	k:Bacteria,p:Proteobacteria,c:Gammaproteobacteria,o:Betaproteobacteriales
OTU_1423	2	3	4	4	4	0	0	0	0	1	5	1	1	5	0	0	0	0	k:Bacteria,p:Proteobacteria,c:Alphaproteobacteria
OTU_1424	2	0	5	2	0	0	0	1	0	1	7	6	0	1	0	0	0	0	k:Bacteria,p:Proteobacteria,c:Deltaproteobacteria,o:Myxococcales,f:Nannocystaceae,g:Nannocystis
OTU_1425	2	13	0	5	2	0	0	0	0	0	1	0	0	0	0	0	0	0	k:Bacteria,p:Patescibacteria,c:Saccharimonadia,o:Saccharimonadales
OTU_1426	2	3	4	2	1	0	0	0	0	1	0	2	5	5	0	2	0	0	k:Bacteria,p:Actinobacteria,c:Actinobacteria,o:Streptosporangiales,f:Thermomonosporaceae,g:Actinomadura
OTU_1427	2	0	5	1	0	0	0	0	0	0	3	4	1	3	0	0	0	0	k:Bacteria,p:Chlamydiae,c:Chlamydiae,o:Chlamydiales,f:Simkaniaceae
OTU_1428	3	1	2	5	6	0	0	0	0	6	4	1	0	0	0	0	0	0	k:Bacteria,p:Acidobacteria,c:Acidobacteriia,o:Solibacterales,f:Solibacteraceae_Subgroup_3
OTU_1429	5	4	2	13	10	0	0	1	0	8	3	10	4	3	0	0	0	0	k:Bacteria,p:Actinobacteria,c:Actinobacteria,o:Pseudonocardiales,f:Pseudonocardiaceae,g:Pseudonocardia
OTU_143	68	44	54	85	57	1	0	0	2	39	42	41	37	53	3	0	1	1	k:Bacteria,p:Proteobacteria,c:Alphaproteobacteria,o:Rhizobiales,f:Methyloligellaceae,g:uncultured
OTU_1430	0	1	0	5	0	0	0	0	0	0	0	0	1	5	0	0	0	0	k:Bacteria,p:Bacteroidetes,c:Bacteroidia,o:Sphingobacteriales,f:Sphingobacteriaceae
OTU_1431	8	4	0	3	8	0	0	0	0	3	2	4	2	8	0	0	0	0	k:Bacteria,p:Proteobacteria,c:Alphaproteobacteria
OTU_1432	0	1	0	3	0	0	0	0	0	1	0	0	4	7	0	0	0	0	k:Bacteria,p:Patescibacteria,c:Saccharimonadia,o:Saccharimonadales
OTU_1433	0	0	0	0	0	0	10	0	0	0	0	0	0	0	0	0	0	0	k:Bacteria,p:Bacteroidetes,c:Bacteroidia,o:Bacteroidales,f:Bacteroidaceae,g:Bacteroides,s:uncultured_bacterium
OTU_1434	7	3	4	4	3	0	0	0	0	2	2	25	0	3	0	0	0	0	k:Bacteria,p:Bacteroidetes,c:Bacteroidia,o:Sphingobacteriales,f:AKYH767
OTU_1435	0	2	5	2	3	0	0	0	0	2	0	1	0	0	0	0	0	0	k:Bacteria,p:Proteobacteria,c:Alphaproteobacteria,o:Tistrellales,f:Geminicoccaceae,g:Candidatus_Alysiosphaera
OTU_1436	0	2	7	7	10	0	0	0	0	4	3	7	3	1	0	0	0	0	k:Bacteria,p:Proteobacteria,c:Deltaproteobacteria,o:Myxococcales,f:BIrii41
OTU_1437	9	2	6	1	5	0	0	0	0	0	2	3	1	3	0	0	0	0	k:Bacteria,p:Chloroflexi,c:Ktedonobacteria,o:Ktedonobacterales,f:JG30-KF-AS9
OTU_1438	0	0	0	1	1	0	2	2	3	1	1	0	0	0	27	3	0	0	k:Bacteria,p:Firmicutes,c:Clostridia,o:Clostridiales,f:Clostridiaceae_1,g:Caloramator
OTU_1439	8	3	2	4	9	1	0	0	0	0	2	7	4	2	0	0	0	0	k:Bacteria,p:Proteobacteria,c:Alphaproteobacteria,o:Rhodospirillales,f:Magnetospiraceae,g:uncultured,s:uncultured_bacterium
OTU_144	35	39	55	17	17	11	0	0	0	82	42	61	39	23	0	0	0	0	k:Bacteria,p:Actinobacteria,c:Actinobacteria,o:Micrococcales,f:Microbacteriaceae,g:Microbacterium
OTU_1440	2	1	2	3	0	0	0	1	0	4	6	29	0	0	0	0	0	0	k:Bacteria,p:Proteobacteria,c:Alphaproteobacteria,o:Rhodobacterales,f:Rhodobacteraceae
OTU_1441	9	1	1	1	1	0	0	0	1	0	0	5	0	0	0	0	0	0	k:Bacteria,p:Acidobacteria,c:Blastocatellia_Subgroup_4,o:11-24
OTU_1442	4	9	4	9	4	0	1	0	1	0	5	3	1	6	0	0	0	0	k:Bacteria,p:Proteobacteria,c:Deltaproteobacteria,o:NB1-j
OTU_1443	10	5	7	15	18	0	0	0	0	6	1	6	3	9	0	2	0	0	k:Bacteria,p:Acidobacteria,c:Acidobacteriia,o:Solibacterales,f:Solibacteraceae_Subgroup_3,g:Candidatus_Solibacter
OTU_1444	2	0	3	0	0	0	0	0	0	4	1	2	2	6	0	0	0	0	k:Bacteria,p:Bacteroidetes,c:Bacteroidia,o:Flavobacteriales,f:Flavobacteriaceae
OTU_1445	2	7	5	9	3	0	0	0	0	5	8	9	4	4	0	0	0	0	k:Bacteria,p:Proteobacteria,c:Alphaproteobacteria,o:Rhizobiales,f:Xanthobacteraceae
OTU_1446	0	0	0	0	0	0	0	0	0	0	0	0	0	0	12	0	0	0	k:Bacteria,p:Bacteroidetes,c:Bacteroidia,o:Bacteroidales,f:Tannerellaceae,g:Parabacteroides
OTU_1447	16	2	1	3	10	0	0	0	0	7	7	1	5	3	2	0	0	0	k:Bacteria,p:Dependentiae,c:Babeliae,o:Babeliales
OTU_1448	4	1	7	8	3	0	0	0	0	4	2	3	2	5	0	0	0	0	k:Bacteria,p:Acidobacteria,c:Thermoanaerobaculia,o:Thermoanaerobaculales,f:Thermoanaerobaculaceae,g:Subgroup_10,s:uncultured_Acidobacteria_bacterium
OTU_1449	9	7	1	6	3	0	0	0	0	5	5	7	1	4	0	0	0	0	k:Bacteria,p:Gemmatimonadetes,c:Gemmatimonadetes,o:Gemmatimonadales,f:Gemmatimonadaceae,g:Gemmatimonas
OTU_145	12	20	20	12	14	0	0	0	0	17	270	9	18	5	0	2	0	0	k:Bacteria,p:Proteobacteria,c:Gammaproteobacteria,o:Betaproteobacteriales
OTU_1450	1	0	0	0	0	0	0	0	0	1	2	2	12	0	0	0	0	0	k:Bacteria,p:Bacteroidetes,c:Bacteroidia,o:Chitinophagales,f:Chitinophagaceae
OTU_1451	1	0	4	6	0	0	0	0	0	2	3	1	1	1	0	0	0	0	k:Bacteria,p:Bacteroidetes,c:Bacteroidia,o:Sphingobacteriales,f:env.OPS_17
OTU_1452	4	2	1	0	7	0	0	0	0	2	2	5	1	4	0	0	0	0	k:Bacteria,p:Firmicutes,c:Bacilli,o:Bacillales,f:Sporolactobacillaceae
OTU_1453	7	0	3	2	1	0	0	0	0	3	2	5	2	7	0	0	0	0	k:Bacteria,p:Proteobacteria,c:Gammaproteobacteria,o:Betaproteobacteriales
OTU_1454	8	3	5	6	3	0	0	0	0	0	5	0	5	5	0	0	0	0	k:Bacteria,p:Proteobacteria,c:Deltaproteobacteria,o:Myxococcales,f:P3OB-42
OTU_1455	6	3	0	2	1	0	0	0	0	0	0	0	2	0	0	0	0	0	k:Bacteria,p:Gemmatimonadetes,c:Gemmatimonadetes,o:Gemmatimonadales,f:Gemmatimonadaceae
OTU_1456	15	14	25	11	25	0	0	0	0	11	4	10	6	5	0	0	0	0	k:Bacteria,p:Actinobacteria,c:Acidimicrobiia
OTU_1457	5	1	0	5	0	0	0	0	0	1	2	0	3	4	0	1	0	0	k:Bacteria,p:Bacteroidetes,c:Bacteroidia,o:Cytophagales,f:Cytophagaceae,g:Cytophaga
OTU_1458	0	0	1	3	2	0	0	0	0	0	3	5	0	3	0	1	0	0	k:Bacteria,p:Proteobacteria,c:Alphaproteobacteria,o:Rhodospirillales,f:uncultured
OTU_1459	1	1	1	5	7	0	0	0	0	0	5	3	2	3	1	0	0	0	k:Bacteria,p:Proteobacteria,c:Gammaproteobacteria,o:Betaproteobacteriales,f:A21b
OTU_146	5	2	5	9	3	17	64	42	40	4	9	6	6	3	109	105	17	98	k:Bacteria,p:Actinobacteria,c:Actinobacteria,o:Propionibacteriales,f:Propionibacteriaceae,g:Cutibacterium,s:Cutibacterium acnes
OTU_1460	0	0	4	5	1	0	0	0	0	1	5	6	3	7	0	0	0	0	k:Bacteria,p:Cyanobacteria,c:Sericytochromatia
OTU_1461	2	1	2	2	8	0	0	0	0	0	4	2	8	6	0	0	0	0	k:Bacteria,p:Bacteroidetes,c:Bacteroidia,o:Sphingobacteriales,f:AKYH767
OTU_1462	4	6	2	1	5	0	0	0	0	0	2	1	1	4	0	0	0	0	k:Bacteria,p:Deinococcus-Thermus,c:Deinococci,o:Deinococcales,f:Trueperaceae,g:Truepera,s:uncultured_Deinococci_bacterium
OTU_1463	0	0	0	0	1	0	0	0	0	0	0	0	0	2	10	0	0	0	k:Bacteria,p:Proteobacteria,c:Gammaproteobacteria,o:Diplorickettsiales,f:Diplorickettsiaceae,g:uncultured
OTU_1464	0	0	2	1	4	0	0	0	0	0	3	7	2	0	0	0	0	0	k:Bacteria,p:Proteobacteria,c:Gammaproteobacteria,o:Oceanospirillales,f:SS1-B-06-26
OTU_1465	9	4	2	0	1	0	0	0	0	2	6	8	4	12	0	0	0	0	k:Bacteria,p:Proteobacteria,c:Gammaproteobacteria,o:Betaproteobacteriales,f:Chromobacteriaceae,g:Crenobacter
OTU_1466	0	0	0	0	1	0	1	0	0	0	0	0	0	0	0	0	0	12	k:Bacteria,p:Bacteroidetes,c:Bacteroidia,o:Bacteroidales,f:Tannerellaceae
OTU_1467	0	2	0	1	0	0	0	0	0	1	0	1	3	7	0	0	0	0	k:Bacteria,p:Planctomycetes,c:Phycisphaerae,o:Phycisphaerales,f:Phycisphaeraceae,g:SM1A02,s:uncultured_bacterium
OTU_1468	5	7	8	2	8	0	0	0	0	2	3	2	3	5	0	0	0	0	k:Bacteria,p:Firmicutes,c:Clostridia,o:Clostridiales,f:Clostridiaceae_1,g:Clostridium_sensu_stricto_12,s:Clostridium_magnum
OTU_1469	7	5	0	1	5	0	0	0	0	1	3	2	0	3	0	0	0	0	k:Bacteria,p:Chloroflexi,c:JG30-KF-CM66
OTU_147	57	41	68	55	80	0	0	0	1	38	30	63	26	50	3	1	2	0	k:Bacteria,p:Chloroflexi,c:TK10
OTU_1470	0	0	0	0	1	0	1	0	0	0	0	0	0	0	7	2	0	0	k:Bacteria,p:Proteobacteria,c:Gammaproteobacteria,o:Betaproteobacteriales,f:Hydrogenophilaceae,g:Tepidiphilus,s:Tepidiphilus_succinatimandens
OTU_1471	4	0	0	0	0	0	0	0	0	0	0	0	0	0	0	12	0	0	k:Bacteria,p:Bacteroidetes,c:Bacteroidia,o:Bacteroidales,f:Bacteroidetes_vadinHA17
OTU_1472	2	7	1	6	0	0	0	0	0	1	1	0	0	1	0	0	2	0	k:Bacteria,p:Elusimicrobia,c:Elusimicrobia,o:Lineage_IV
OTU_1473	9	5	3	0	2	0	0	0	0	1	0	3	0	0	0	0	0	0	k:Bacteria,p:Gemmatimonadetes,c:Gemmatimonadetes,o:Gemmatimonadales,f:Gemmatimonadaceae,g:uncultured
OTU_1474	4	14	16	14	4	1	0	0	0	7	21	7	6	12	0	0	0	0	k:Bacteria,p:Proteobacteria,c:Deltaproteobacteria,o:Myxococcales,f:Polyangiaceae,g:uncultured,s:uncultured_soil_bacterium
OTU_1475	6	0	0	3	2	0	0	0	0	0	2	0	0	3	0	0	0	0	k:Bacteria,p:Proteobacteria,c:Alphaproteobacteria,o:Rhizobiales
OTU_1476	1	1	4	7	0	0	0	0	0	1	0	3	3	0	0	0	0	0	k:Bacteria,p:Chlamydiae,c:Chlamydiae,o:Chlamydiales
OTU_1477	2	1	1	5	3	0	0	0	0	0	4	8	2	5	0	0	0	0	k:Bacteria,p:Verrucomicrobia,c:Verrucomicrobiae,o:Pedosphaerales,f:Pedosphaeraceae
OTU_1478	9	7	4	9	6	0	0	0	0	2	4	5	4	3	0	0	0	0	k:Bacteria,p:Actinobacteria,c:Thermoleophilia,o:Gaiellales,f:uncultured
OTU_1479	3	1	11	3	7	0	0	0	0	3	4	4	5	11	0	0	0	0	k:Bacteria,p:Actinobacteria,c:Acidimicrobiia,o:Microtrichales,f:Ilumatobacteraceae,g:uncultured,s:uncultured_bacterium
OTU_148	20	42	38	32	32	0	0	0	0	9	15	15	36	34	0	0	0	0	k:Bacteria,p:Chloroflexi,c:Chloroflexia,o:Chloroflexales,f:Roseiflexaceae,g:uncultured
OTU_1480	25	21	10	8	21	0	0	0	0	11	7	2	9	7	2	0	0	0	k:Bacteria,p:Firmicutes,c:Bacilli,o:Bacillales,f:Paenibacillaceae,g:Ammoniphilus,s:uncultured_bacterium
OTU_1481	1	0	1	0	0	0	0	0	0	0	0	0	0	0	0	13	0	0	k:Bacteria,p:Proteobacteria,c:Deltaproteobacteria,o:Sva0485
OTU_1482	1	4	3	8	3	0	0	0	0	0	2	0	0	5	0	0	0	0	k:Bacteria,p:Proteobacteria,c:Alphaproteobacteria,o:uncultured
OTU_1483	1	1	0	1	2	0	0	0	0	0	1	1	2	5	0	0	0	0	k:Bacteria,p:Proteobacteria,c:Deltaproteobacteria,o:SAR324_cladeMarine_group_B
OTU_1484	0	0	0	0	0	0	0	0	0	0	0	0	0	0	0	11	0	0	k:Bacteria,p:Patescibacteria,c:WWE3
OTU_1485	1	5	0	1	2	0	0	0	0	1	5	2	7	1	0	0	0	0	k:Bacteria,p:Bacteroidetes,c:Bacteroidia,o:Sphingobacteriales,f:env.OPS_17
OTU_1486	0	0	2	1	0	1	0	0	0	5	0	3	3	1	0	0	0	0	k:Bacteria,p:Proteobacteria,c:Alphaproteobacteria,o:Rhizobiales,f:Rhizobiaceae,g:Allorhizobium-Neorhizobium-Pararhizobium-Rhizobium,s:uncultured_alpha_proteobacterium
OTU_1487	0	0	0	0	0	0	0	1	0	0	5	10	15	0	0	0	0	0	k:Bacteria,p:Bacteroidetes,c:Bacteroidia,o:Sphingobacteriales,f:Sphingobacteriaceae,g:Pedobacter
OTU_1488	23	14	24	27	22	0	0	0	1	29	30	24	35	15	1	1	0	0	k:Bacteria,p:Bacteroidetes,c:Bacteroidia,o:Flavobacteriales,f:Flavobacteriaceae,g:Flavobacterium
OTU_1489	6	5	12	8	5	0	0	0	0	3	10	7	6	12	1	0	0	0	k:Bacteria,p:Elusimicrobia,c:Lineage_IIa
OTU_149	56	47	43	55	33	1	1	0	1	28	44	34	22	35	1	1	0	0	k:Bacteria,p:Proteobacteria,c:Alphaproteobacteria,o:Rhizobiales,f:A0839
OTU_1490	9	4	5	7	9	0	1	0	0	10	9	11	8	7	1	0	0	0	k:Bacteria,p:Armatimonadetes,c:Fimbriimonadia,o:Fimbriimonadales,f:Fimbriimonadaceae
OTU_1491	6	2	9	5	7	0	0	0	0	3	6	15	5	10	0	0	0	0	k:Bacteria,p:Verrucomicrobia,c:Verrucomicrobiae,o:Pedosphaerales,f:Pedosphaeraceae
OTU_1492	2	2	2	7	7	1	0	0	0	4	2	3	4	8	0	0	0	0	k:Bacteria,p:Actinobacteria,c:Thermoleophilia,o:Gaiellales,f:uncultured
OTU_1493	3	1	1	12	0	0	0	0	0	0	1	2	4	0	0	3	0	0	k:Bacteria,p:Proteobacteria,c:Gammaproteobacteria,o:Betaproteobacteriales,f:Rhodocyclaceae
OTU_1494	0	0	2	1	0	0	0	0	0	0	1	0	0	2	0	8	0	0	k:Bacteria,p:Actinobacteria,c:Thermoleophilia,o:Gaiellales,f:uncultured
OTU_1495	5	5	4	6	5	0	0	0	0	2	2	8	3	10	0	0	0	0	k:Bacteria,p:Proteobacteria,c:Alphaproteobacteria,o:Sphingomonadales,f:Sphingomonadaceae
OTU_1496	14	0	2	11	0	0	0	0	0	24	0	2	1	1	0	0	0	0	k:Bacteria,p:Proteobacteria,c:Alphaproteobacteria,o:Rhizobiales,f:Devosiaceae,g:Devosia
OTU_1497	7	5	3	0	0	0	0	0	0	0	4	7	1	3	0	0	0	0	k:Bacteria,p:Proteobacteria,c:Deltaproteobacteria,o:Myxococcales,f:bacteriap25
OTU_1498	2	0	1	2	0	0	0	0	0	0	4	2	0	4	0	0	0	0	k:Bacteria,p:Chloroflexi,c:Ktedonobacteria,o:C0119
OTU_1499	3	1	0	2	0	0	0	0	0	3	0	0	2	0	0	0	0	0	k:Bacteria,p:Dependentiae,c:Babeliae,o:Babeliales
OTU_150	22	25	10	9	61	1	130	0	1	10	64	16	33	33	1	1	1	0	k:Bacteria,p:Bacteroidetes,c:Bacteroidia,o:Chitinophagales,f:Chitinophagaceae
OTU_1500	5	1	5	7	7	0	0	0	0	2	5	3	1	0	0	0	0	0	k:Bacteria,p:Actinobacteria,c:Acidimicrobiia,o:Microtrichales,f:uncultured
OTU_1501	9	0	0	9	1	0	0	0	0	0	0	3	0	0	0	0	0	0	k:Bacteria,p:Proteobacteria,c:Deltaproteobacteria,o:Desulfuromonadales,f:Geobacteraceae,g:Geobacter
OTU_1502	6	0	4	3	0	0	2	0	0	4	0	0	4	2	0	0	0	1	k:Bacteria,p:Actinobacteria,c:Thermoleophilia,o:Solirubrobacterales,f:Solirubrobacteraceae
OTU_1503	3	3	4	3	0	0	0	0	0	0	0	2	2	1	0	0	0	0	k:Bacteria,p:Actinobacteria,c:Actinobacteria,o:Micrococcales,f:Microbacteriaceae,g:Microbacterium
OTU_1504	6	4	8	4	4	1	0	0	0	0	0	3	2	0	0	0	0	1	k:Bacteria,p:Proteobacteria,c:Gammaproteobacteria,o:Betaproteobacteriales,f:Nitrosomonadaceae,g:mle1-7,s:uncultured_bacterium
OTU_1505	2	6	2	1	0	0	0	0	0	0	0	0	1	2	0	0	0	0	k:Bacteria,p:Omnitrophicaeota
OTU_1506	0	0	10	2	8	0	0	0	0	0	0	0	0	1	0	0	0	0	k:Bacteria,p:Acidobacteria,c:Acidobacteriia,o:Acidobacteriales,f:Acidobacteriaceae_Subgroup_1,g:Granulicella,s:Edaphobacter_sp.
OTU_1507	2	3	4	5	5	0	1	0	0	5	4	6	2	6	0	0	0	0	k:Bacteria,p:Planctomycetes,c:Phycisphaerae,o:Phycisphaerales,f:Phycisphaeraceae,g:SM1A02
OTU_1509	0	0	0	0	0	0	0	0	0	1	0	0	0	0	13	0	0	0	k:Bacteria,p:Armatimonadetes,c:Fimbriimonadia,o:Fimbriimonadales,f:Fimbriimonadaceae
OTU_151	38	49	47	60	37	0	0	1	0	21	36	32	13	32	0	2	2	0	k:Bacteria,p:Chloroflexi,c:Chloroflexia,o:Chloroflexales,f:Roseiflexaceae,g:uncultured,s:uncultured_bacterium
OTU_1510	2	2	0	0	6	0	0	0	0	3	4	1	11	2	2	0	0	1	k:Bacteria,p:Gemmatimonadetes,c:Gemmatimonadetes,o:Gemmatimonadales,f:Gemmatimonadaceae
OTU_1511	1	4	0	0	3	0	0	0	0	0	2	2	0	4	0	0	0	0	k:Bacteria,p:Verrucomicrobia,c:Verrucomicrobiae,o:Pedosphaerales,f:Pedosphaeraceae
OTU_1512	9	14	20	10	5	0	0	0	0	8	16	4	7	26	0	0	0	0	k:Bacteria,p:Proteobacteria,c:Gammaproteobacteria,o:Salinisphaerales,f:Solimonadaceae
OTU_1513	4	3	6	6	1	1	0	0	0	2	4	3	4	6	0	0	0	0	k:Bacteria,p:Chloroflexi,c:Ktedonobacteria,o:Ktedonobacterales,f:JG30-KF-AS9
OTU_1514	9	6	3	0	3	0	0	0	0	1	3	0	0	7	0	1	0	0	k:Bacteria,p:Chlamydiae,c:Chlamydiae,o:Chlamydiales
OTU_1515	7	5	1	14	2	1	0	0	0	2	2	6	1	0	0	0	0	0	k:Bacteria,p:Chlamydiae,c:Chlamydiae,o:Chlamydiales,f:cvE6
OTU_1516	2	1	2	5	19	0	0	0	0	3	3	2	6	6	0	0	0	0	k:Bacteria,p:Actinobacteria,c:Actinobacteria,o:Catenulisporales,f:Catenulisporaceae,g:Catenulispora
OTU_1517	1	1	0	1	3	0	0	0	0	1	4	1	0	3	0	0	0	0	k:Bacteria,p:Chloroflexi,c:Chloroflexia,o:Chloroflexales,f:Roseiflexaceae,g:uncultured
OTU_1518	2	0	0	1	1	0	0	0	0	24	8	5	4	2	0	0	0	0	k:Bacteria,p:Actinobacteria,c:Actinobacteria,o:Micromonosporales,f:Micromonosporaceae,g:Catenuloplanes
OTU_1519	1	2	10	7	5	0	0	0	0	3	3	2	2	9	0	1	0	0	k:Bacteria,p:Elusimicrobia,c:Lineage_IIa
OTU_152	34	71	39	30	34	0	0	0	0	29	24	16	43	35	0	0	0	0	k:Bacteria,p:Chloroflexi,c:Chloroflexia,o:Chloroflexales,f:Roseiflexaceae
OTU_1520	1	1	1	0	12	0	0	0	0	0	1	0	0	3	0	0	0	0	k:Bacteria,p:Proteobacteria,c:Gammaproteobacteria
OTU_1521	1	4	1	1	1	0	0	0	0	0	1	1	5	6	0	0	0	0	k:Bacteria,p:Acidobacteria,c:Acidobacteriia,o:Solibacterales,f:Solibacteraceae_Subgroup_3
OTU_1522	10	2	6	12	10	1	2	1	6	5	14	11	10	11	0	0	1	7	k:Bacteria,p:Proteobacteria,c:Alphaproteobacteria,o:Rhizobiales,f:Xanthobacteraceae
OTU_1523	8	2	1	3	3	0	0	0	1	0	1	0	2	10	0	0	0	0	k:Bacteria,p:Bacteroidetes,c:Bacteroidia,o:Cytophagales,f:Microscillaceae,g:uncultured,s:uncultured_Sphingobacteriales_bacterium
OTU_1524	0	0	0	0	0	0	0	0	0	0	0	0	0	0	0	13	0	0	k:Bacteria,p:Bacteroidetes,c:Bacteroidia,o:Sphingobacteriales
OTU_1525	0	0	2	1	10	0	0	0	0	0	0	0	0	5	0	0	0	0	k:Bacteria,p:Proteobacteria,c:Alphaproteobacteria
OTU_1526	3	0	1	0	13	0	0	0	0	0	0	0	1	0	0	0	0	0	k:Bacteria,p:Elusimicrobia,c:Elusimicrobia,o:Lineage_IV
OTU_1527	4	8	5	2	5	0	0	0	0	0	3	0	3	5	0	0	0	0	k:Bacteria,p:Chloroflexi
OTU_1528	3	4	9	8	1	0	0	0	0	2	9	0	2	0	0	0	0	0	k:Bacteria,p:Proteobacteria,c:Deltaproteobacteria,o:Myxococcales,f:P3OB-42
OTU_1529	3	2	1	2	0	0	0	0	0	0	0	0	2	3	0	0	0	0	k:Bacteria,p:Dependentiae,c:Babeliae,o:Babeliales
OTU_153	14	9	7	5	29	4	172	0	1	13	32	29	36	22	10	0	2	4	k:Bacteria,p:Bacteroidetes,c:Bacteroidia,o:Chitinophagales,f:Chitinophagaceae,g:uncultured
OTU_1530	3	4	0	0	1	0	0	0	0	2	5	4	1	0	0	0	0	0	k:Bacteria,p:Gemmatimonadetes,c:S0134_terrestrial_group
OTU_1531	6	5	3	1	1	0	0	0	0	0	1	1	0	2	0	0	0	0	k:Bacteria,p:Armatimonadetes,c:Fimbriimonadia,o:Fimbriimonadales
OTU_1532	0	1	0	0	1	0	0	0	0	0	0	1	0	0	11	0	0	0	k:Bacteria
OTU_1533	8	6	24	9	32	0	0	0	1	5	6	0	5	7	0	1	0	0	k:Bacteria,p:Actinobacteria,c:Acidimicrobiia,o:IMCC26256
OTU_1534	9	12	9	8	8	0	3	0	1	10	2	6	1	11	0	0	0	1	k:Bacteria,p:Actinobacteria,c:Actinobacteria,o:Micrococcales,f:Microbacteriaceae,g:Agromyces
OTU_1535	0	5	3	1	0	0	0	0	0	0	9	6	0	0	0	0	0	1	k:Bacteria,p:Elusimicrobia,c:Elusimicrobia,o:MVP-88
OTU_1536	2	2	1	5	1	2	0	0	0	0	6	7	1	3	0	1	0	0	k:Bacteria,p:Bacteroidetes,c:Ignavibacteria,o:OPB56
OTU_1537	6	3	9	0	8	0	0	0	0	3	0	0	0	4	0	0	0	0	k:Bacteria,p:Proteobacteria,c:Alphaproteobacteria,o:uncultured
OTU_1538	6	3	3	12	4	0	0	1	0	5	6	4	4	6	0	0	2	0	k:Bacteria,p:Proteobacteria,c:Deltaproteobacteria,o:Oligoflexales,f:0319-6G20
OTU_1539	3	4	4	5	8	0	0	0	0	8	0	7	10	0	0	0	0	0	k:Bacteria,p:Proteobacteria,c:Alphaproteobacteria,o:Micropepsales,f:Micropepsaceae,g:Micropepsis,s:uncultured_bacterium
OTU_154	16	29	8	7	23	0	1	0	2	58	175	36	166	42	0	0	3	0	k:Bacteria,p:Bacteroidetes,c:Bacteroidia,o:Chitinophagales,f:Chitinophagaceae,g:Chitinophaga
OTU_1540	2	0	2	5	0	0	0	0	0	1	1	1	0	0	0	0	0	0	k:Bacteria,p:Tenericutes,c:Mollicutes,o:Mycoplasmatales,f:Mycoplasmataceae,g:Candidatus_Lumbricincola,s:uncultured_bacterium
OTU_1541	0	0	0	0	3	0	0	2	0	0	0	0	0	0	0	0	0	5	k:Bacteria,p:Actinobacteria,c:Actinobacteria,o:Corynebacteriales,f:Corynebacteriaceae,g:Corynebacterium_1
OTU_1542	3	2	0	0	9	0	0	0	0	0	1	0	1	0	0	0	0	0	k:Bacteria,p:Chlamydiae,c:Chlamydiae,o:Chlamydiales,f:cvE6
OTU_1543	0	1	2	3	1	0	0	0	0	0	9	4	0	3	0	0	1	0	k:Bacteria,p:Bacteroidetes,c:Bacteroidia,o:Cytophagales,f:Microscillaceae,g:uncultured,s:uncultured_bacterium
OTU_1544	3	10	1	6	6	0	0	2	0	2	7	5	2	13	0	0	0	0	k:Bacteria,p:Cyanobacteria,c:Sericytochromatia
OTU_1545	3	11	10	7	9	0	0	0	0	0	2	2	0	3	0	0	0	0	k:Bacteria,p:Firmicutes,c:Bacilli,o:Bacillales,f:Paenibacillaceae,g:Paenibacillus,s:uncultured_bacterium
OTU_1546	0	0	0	0	0	0	0	0	0	0	25	1	0	1	0	0	0	0	k:Bacteria,p:Proteobacteria,c:Deltaproteobacteria,o:Bdellovibrionales,f:Bacteriovoracaceae,g:Peredibacter
OTU_1547	0	1	1	2	9	0	0	0	0	1	2	4	1	0	0	0	0	0	k:Bacteria,p:Dependentiae,c:Babeliae,o:Babeliales
OTU_1548	4	9	1	0	1	0	2	0	1	5	8	3	5	2	5	16	2	1	k:Bacteria,p:Proteobacteria,c:Gammaproteobacteria,o:Steroidobacterales,f:Steroidobacteraceae,g:uncultured
OTU_155	45	48	41	45	27	0	0	1	0	17	18	26	22	37	0	3	0	0	k:Bacteria,p:Chloroflexi,c:TK10
OTU_1550	1	4	4	3	4	0	0	0	0	0	2	1	0	0	0	0	0	0	k:Bacteria,p:Chloroflexi,c:TK10
OTU_1551	0	1	2	2	2	0	0	0	0	0	1	5	2	0	0	0	0	0	k:Bacteria,p:Chlamydiae,c:Chlamydiae,o:Chlamydiales,f:cvE6
OTU_1552	1	0	0	0	8	0	0	0	0	0	1	2	2	4	0	0	0	0	k:Bacteria,p:Bacteroidetes,c:Bacteroidia,o:Chitinophagales,f:Chitinophagaceae,g:Parasegetibacter,s:uncultured_bacterium
OTU_1553	1	4	4	3	6	0	0	0	0	4	1	5	1	3	0	0	0	0	k:Bacteria,p:Bacteroidetes,c:Bacteroidia,o:Sphingobacteriales,f:env.OPS_17
OTU_1554	0	1	0	0	0	0	0	0	0	0	0	0	0	0	0	0	0	10	k:Bacteria,p:Firmicutes,c:Clostridia,o:Clostridiales,f:Ruminococcaceae,g:[Eubacterium]_coprostanoligenes_group
OTU_1555	1	2	4	1	2	0	0	0	0	3	0	0	2	3	0	0	0	0	k:Bacteria,p:Bacteroidetes,c:Bacteroidia,o:Sphingobacteriales,f:AKYH767
OTU_1556	0	0	0	0	0	0	0	0	0	0	0	0	0	0	13	0	0	0	k:Bacteria,p:Gemmatimonadetes,c:Gemmatimonadetes,o:Gemmatimonadales,f:Gemmatimonadaceae,g:Gemmatirosa,s:uncultured_bacterium
OTU_1557	12	5	2	12	5	0	0	0	0	5	15	8	6	6	0	0	0	2	k:Bacteria,p:Dependentiae,c:Babeliae,o:Babeliales,f:UBA12409
OTU_1558	4	2	1	2	1	0	0	0	0	1	0	0	2	1	0	0	0	0	k:Bacteria,p:Proteobacteria,c:Alphaproteobacteria
OTU_1559	4	7	6	10	6	0	0	0	0	2	5	13	8	9	0	0	0	0	k:Bacteria,p:Acidobacteria,c:Acidobacteriia,o:Solibacterales,f:Solibacteraceae_Subgroup_3,g:Candidatus_Solibacter,s:uncultured_Acidobacteria_bacterium
OTU_156	25	22	30	23	44	1	2	0	1	39	37	36	35	24	0	0	0	0	k:Bacteria,p:Proteobacteria,c:Alphaproteobacteria,o:Micropepsales,f:Micropepsaceae
OTU_1560	0	1	4	2	2	0	0	0	0	2	2	5	0	6	0	0	0	0	k:Bacteria,p:Proteobacteria,c:Alphaproteobacteria,o:Sphingomonadales,f:Sphingomonadaceae,g:Plot4-2H12,s:uncultured_Sphingomonadaceae_bacterium
OTU_1561	0	1	1	1	1	1	2	3	1	0	0	1	0	0	0	0	0	0	k:Bacteria,p:Proteobacteria,c:Gammaproteobacteria,o:Acidithiobacillales,f:Acidithiobacillaceae,g:Acidithiobacillus,s:Acidithiobacillus_ferrooxidans
OTU_1562	4	7	1	8	5	0	0	0	0	1	4	4	1	3	14	0	0	0	k:Bacteria,p:Entotheonellaeota,c:Entotheonellia,o:Entotheonellales,f:Entotheonellaceae
OTU_1563	0	0	0	0	0	0	0	0	0	9	0	0	8	2	0	0	0	1	k:Bacteria,p:Gemmatimonadetes,c:Longimicrobia,o:Longimicrobiales,f:Longimicrobiaceae
OTU_1564	9	12	4	15	129	0	3	0	1	19	22	31	8	11	19	0	2	9	k:Bacteria,p:Proteobacteria,c:Alphaproteobacteria,o:Rhizobiales,f:Devosiaceae,g:Devosia
OTU_1565	0	0	0	0	0	0	0	0	0	0	0	0	0	1	12	0	0	0	k:Bacteria,p:Actinobacteria
OTU_1566	1	1	1	6	1	0	0	0	0	2	2	1	5	0	0	0	0	0	k:Bacteria,p:Proteobacteria,c:Gammaproteobacteria,o:Acidiferrobacterales,f:Acidiferrobacteraceae,g:Sulfurifustis,s:uncultured_bacterium
OTU_1567	24	75	32	37	49	0	0	3	1	59	9	17	28	45	0	1	0	0	k:Bacteria,p:Actinobacteria,c:Actinobacteria,o:Propionibacteriales,f:Nocardioidaceae,g:Nocardioides
OTU_1568	5	1	1	1	0	0	1	0	0	0	0	3	0	6	0	0	0	0	k:Bacteria,p:Acidobacteria,c:Holophagae,o:Subgroup_7
OTU_1569	0	0	0	0	0	0	0	0	0	0	0	1	0	0	11	0	0	0	k:Bacteria,p:Bacteroidetes,c:Bacteroidia,o:Flavobacteriales,f:Flavobacteriaceae,g:Salinimicrobium,s:uncultured_bacterium
OTU_157	65	72	94	62	93	0	0	3	2	27	64	79	33	87	0	1	0	0	k:Bacteria,p:Gemmatimonadetes,c:Gemmatimonadetes,o:Gemmatimonadales,f:Gemmatimonadaceae,g:uncultured,s:uncultured_bacterium
OTU_1570	54	30	35	54	39	0	0	0	0	9	15	25	15	29	0	0	0	0	k:Bacteria,p:Proteobacteria,c:Deltaproteobacteria,o:Desulfarculales,f:Desulfarculaceae,g:uncultured
OTU_1571	0	0	4	1	0	0	0	0	0	7	1	2	3	0	0	0	0	0	k:Bacteria,p:Bacteroidetes,c:Bacteroidia,o:Flavobacteriales,f:Flavobacteriaceae,g:Flavobacterium
OTU_1572	1	9	3	1	0	0	0	0	0	0	1	4	0	1	0	0	0	0	k:Bacteria,p:Proteobacteria
OTU_1574	12	8	3	5	5	0	0	0	0	12	4	5	11	11	1	0	0	0	k:Bacteria,p:Proteobacteria,c:Deltaproteobacteria,o:Oligoflexales,f:Oligoflexaceae,g:Oligoflexus,s:uncultured_bacterium
OTU_1575	4	8	5	4	6	0	0	0	0	5	9	7	6	4	1	0	0	0	k:Bacteria,p:Proteobacteria,c:Gammaproteobacteria,o:Beggiatoales,f:Beggiatoaceae,g:uncultured,s:uncultured_bacterium
OTU_1577	1	4	5	6	2	0	0	0	0	2	1	7	0	1	0	0	0	0	k:Bacteria,p:Chlamydiae,c:Chlamydiae,o:Chlamydiales,f:cvE6
OTU_1578	0	2	2	2	0	0	0	0	0	4	5	1	0	3	0	0	0	0	k:Bacteria,p:Bacteroidetes,c:Ignavibacteria,o:OPB56
OTU_1579	0	1	5	0	0	0	0	0	5	0	0	0	0	2	14	0	0	5	k:Bacteria,p:Firmicutes,c:Bacilli,o:Lactobacillales,f:Streptococcaceae,g:Streptococcus
OTU_158	273	178	153	220	201	13	7	4	3	136	157	149	147	200	18	4	4	11	k:Bacteria,p:Actinobacteria,c:Actinobacteria,o:Corynebacteriales,f:Mycobacteriaceae,g:Mycobacterium
OTU_1580	5	6	7	6	3	0	0	0	0	1	3	3	0	3	1	0	0	0	k:Bacteria,p:Acidobacteria,c:Subgroup_5
OTU_1581	5	4	1	6	4	0	0	0	0	0	1	2	2	7	0	0	0	0	k:Bacteria,p:Chloroflexi,c:SHA-26
OTU_1582	4	3	5	5	4	0	0	0	0	1	8	7	4	5	0	0	0	0	k:Bacteria,p:Latescibacteria
OTU_1583	6	1	0	0	3	0	0	0	0	4	7	1	0	3	0	0	0	0	k:Bacteria,p:Actinobacteria,c:Actinobacteria,o:Micrococcales,f:Intrasporangiaceae
OTU_1584	1	3	1	0	3	0	0	0	0	1	2	3	0	5	0	0	0	0	k:Bacteria,p:Planctomycetes,c:OM190
OTU_1585	1	2	4	0	0	0	0	0	0	1	1	5	0	0	0	0	0	0	k:Bacteria,p:Dependentiae,c:Babeliae,o:Babeliales
OTU_1586	4	3	3	5	1	0	0	0	0	0	4	2	1	5	0	0	0	0	k:Bacteria,p:Proteobacteria,c:Deltaproteobacteria,o:Myxococcales,f:Haliangiaceae,g:Haliangium
OTU_1587	0	0	1	0	0	0	0	0	0	0	0	0	0	0	0	0	0	10	k:Bacteria,p:Actinobacteria,c:Actinobacteria,o:Micrococcales,f:Microbacteriaceae
OTU_1588	1	1	1	0	0	0	0	0	0	1	1	3	0	5	0	0	0	0	k:Bacteria,p:Proteobacteria,c:Deltaproteobacteria,o:Myxococcales,f:bacteriap25
OTU_1589	2	0	4	4	2	0	0	0	0	1	1	3	3	1	0	0	0	0	k:Bacteria,p:Proteobacteria,c:Deltaproteobacteria,o:Myxococcales,f:Haliangiaceae,g:Haliangium
OTU_159	40	56	86	47	144	4	4	5	2	82	148	117	73	75	7	3	5	6	k:Bacteria,p:Proteobacteria,c:Alphaproteobacteria,o:Rhizobiales,f:Rhizobiaceae,g:Allorhizobium-Neorhizobium-Pararhizobium-Rhizobium
OTU_1590	5	2	1	1	3	0	0	0	0	0	3	3	5	0	0	0	0	0	k:Bacteria,p:Proteobacteria,c:Alphaproteobacteria,o:Elsterales,f:uncultured
OTU_1591	3	1	0	9	1	0	0	0	0	2	1	2	1	0	0	0	0	0	k:Bacteria,p:Gemmatimonadetes,c:Gemmatimonadetes,o:Gemmatimonadales,f:Gemmatimonadaceae,g:uncultured
OTU_1592	8	2	10	2	8	0	0	0	0	5	1	3	2	8	0	0	0	0	k:Bacteria,p:Proteobacteria,c:Alphaproteobacteria,o:Rhodospirillales,f:Rhodospirillaceae,g:uncultured
OTU_1593	0	0	0	0	0	0	0	0	0	0	0	0	0	0	0	0	0	12	k:Bacteria,p:Chloroflexi,c:Chloroflexia,o:Kallotenuales,f:AKIW781
OTU_1594	0	3	3	3	1	0	0	0	0	1	6	6	3	1	0	0	0	0	k:Bacteria,p:Proteobacteria,c:Deltaproteobacteria
OTU_1595	2	2	5	5	4	0	0	0	0	6	1	10	3	1	0	0	0	0	k:Bacteria,p:Acidobacteria,c:Acidobacteriia,o:Solibacterales,f:Solibacteraceae_Subgroup_3,g:Bryobacter
OTU_1596	5	1	7	3	2	1	0	0	0	2	1	0	1	3	1	0	0	0	k:Bacteria,p:Dependentiae,c:Babeliae,o:Babeliales,f:Vermiphilaceae
OTU_1597	1	0	0	1	0	0	0	0	0	0	0	0	0	0	0	26	0	0	k:Bacteria,p:Actinobacteria,c:Acidimicrobiia,o:Actinomarinales,f:uncultured
OTU_1598	3	4	0	6	7	0	0	0	0	5	3	2	1	5	0	0	0	0	k:Bacteria,p:Chloroflexi,c:Ktedonobacteria,o:C0119
OTU_1599	3	0	0	0	0	0	0	0	0	0	2	12	3	0	0	0	0	0	k:Bacteria,p:Bacteroidetes,c:Bacteroidia,o:Chitinophagales,f:Chitinophagaceae
OTU_160	31	63	55	39	92	0	0	1	1	22	54	44	46	43	0	6	3	1	k:Bacteria,p:Bacteroidetes,c:Bacteroidia,o:Cytophagales,f:Microscillaceae,g:uncultured,s:uncultured_bacterium
OTU_1600	2	1	1	1	0	0	0	0	0	3	1	0	6	0	0	0	0	0	k:Bacteria,p:Chlamydiae,c:Chlamydiae,o:Chlamydiales,f:Parachlamydiaceae,g:Neochlamydia,s:metagenome
OTU_1601	0	0	1	0	0	0	0	0	0	0	0	0	0	10	0	0	0	0	k:Bacteria,p:Chlamydiae,c:Chlamydiae,o:Chlamydiales,f:Simkaniaceae
OTU_1602	0	0	0	0	0	0	0	0	0	0	0	0	0	0	0	10	0	0	k:Bacteria,p:Omnitrophicaeota
OTU_1603	4	3	1	0	0	0	0	0	0	0	0	1	5	2	0	0	0	0	k:Bacteria,p:Bacteroidetes,c:Bacteroidia,o:Chitinophagales,f:Chitinophagaceae,g:uncultured
OTU_1604	10	5	7	4	13	0	0	0	0	3	3	0	2	7	0	0	0	0	k:Bacteria,p:Proteobacteria,c:Alphaproteobacteria,o:Elsterales,f:uncultured
OTU_1605	0	0	0	0	0	0	0	0	0	0	1	0	0	0	0	0	0	10	k:Bacteria,p:Actinobacteria
OTU_1606	5	1	0	2	0	0	0	0	0	1	1	0	0	7	0	0	0	0	k:Bacteria,p:Chlamydiae,c:Chlamydiae,o:Chlamydiales
OTU_1607	4	3	3	1	1	0	0	0	0	0	0	3	0	4	0	0	0	0	k:Bacteria,p:Omnitrophicaeota
OTU_1608	7	3	4	6	1	0	0	0	0	2	0	1	5	4	0	0	0	0	k:Bacteria,p:Proteobacteria,c:Deltaproteobacteria,o:Myxococcales,f:bacteriap25
OTU_1609	0	0	0	0	0	0	0	0	0	0	0	0	0	0	0	9	0	0	k:Bacteria,p:Acidobacteria,c:Aminicenantia,o:Aminicenantales
OTU_161	56	43	46	30	33	0	0	0	0	22	7	29	13	66	0	0	0	0	k:Bacteria,p:Chloroflexi,c:AD3
OTU_1610	0	0	0	0	0	0	0	0	0	1	0	0	0	0	10	0	0	0	k:Bacteria,p:Deinococcus-Thermus,c:Deinococci,o:Deinococcales,f:Deinococcaceae,g:Deinococcus
OTU_1611	4	2	3	9	2	0	0	0	0	3	5	4	0	2	2	0	0	0	k:Bacteria,p:Nitrospirae,c:Nitrospira,o:Nitrospirales,f:Nitrospiraceae,g:Nitrospira
OTU_1612	0	2	4	1	0	0	0	0	0	2	6	6	0	0	0	0	0	0	k:Bacteria,p:Verrucomicrobia,c:Verrucomicrobiae,o:Pedosphaerales,f:Pedosphaeraceae,g:ADurb.Bin063-1
OTU_1613	4	0	1	0	16	0	0	0	0	2	3	1	3	0	0	0	0	0	k:Bacteria,p:Actinobacteria,c:Actinobacteria,o:Streptomycetales,f:Streptomycetaceae,g:Streptomyces
OTU_1614	1	5	4	0	3	1	0	0	0	1	4	3	4	3	0	0	0	0	k:Bacteria,p:Proteobacteria,c:Deltaproteobacteria,o:Myxococcales,f:Blfdi19
OTU_1615	5	2	9	4	7	0	0	0	0	5	6	13	5	8	0	0	0	0	k:Bacteria,p:Proteobacteria,c:Gammaproteobacteria,o:Gammaproteobacteria_Incertae_Sedis,f:Unknown_Family,g:Candidatus_Berkiella,s:uncultured_bacterium
OTU_1616	4	3	4	10	3	0	0	0	0	0	1	4	2	3	0	0	0	0	k:Bacteria,p:Verrucomicrobia,c:Verrucomicrobiae,o:Pedosphaerales,f:Pedosphaeraceae
OTU_1617	1	4	3	3	2	0	0	0	0	1	2	1	0	1	0	0	0	0	k:Bacteria,p:Chlamydiae,c:Chlamydiae,o:Chlamydiales
OTU_1618	5	6	13	11	6	0	0	0	0	1	1	4	3	5	0	0	0	0	k:Bacteria,p:Bacteroidetes,c:Bacteroidia
OTU_1619	0	2	0	0	4	0	0	0	0	2	1	3	2	3	0	0	0	0	k:Bacteria,p:Actinobacteria,c:Actinobacteria,o:Streptomycetales,f:Streptomycetaceae,g:Streptacidiphilus,s:Streptacidiphilus_luteoalbus
OTU_162	56	44	47	37	45	0	0	0	0	7	20	26	7	30	3	0	0	0	k:Bacteria,p:Bacteroidetes,c:Bacteroidia,o:Sphingobacteriales,f:AKYH767
OTU_1620	1	3	6	8	1	0	0	0	0	2	3	3	5	4	0	1	0	0	k:Bacteria,p:Planctomycetes,c:vadinHA49
OTU_1621	2	5	1	0	0	0	0	0	0	4	5	4	0	1	0	0	0	0	k:Bacteria,p:Actinobacteria,c:Actinobacteria,o:Corynebacteriales,f:Corynebacteriaceae,g:Corynebacterium_1
OTU_1622	2	6	3	6	2	2	0	0	0	4	2	2	0	2	1	0	0	0	k:Bacteria,p:Proteobacteria,c:Deltaproteobacteria,o:NB1-j
OTU_1623	0	0	0	0	0	0	0	0	3	0	0	0	0	0	0	0	0	12	k:Bacteria,p:Bacteroidetes,c:Bacteroidia,o:Bacteroidales,f:Rikenellaceae,g:Rikenellaceae_RC9_gut_group,s:uncultured_bacterium
OTU_1624	4	8	0	0	5	0	0	0	0	0	1	1	4	0	0	0	0	0	k:Bacteria,p:Patescibacteria,c:WWE3
OTU_1625	4	2	11	4	3	0	2	0	0	3	1	0	2	6	0	0	0	0	k:Bacteria,p:Bacteroidetes,c:Bacteroidia,o:Sphingobacteriales,f:CWT_CU03-E12
OTU_1626	2	4	3	4	7	0	1	0	0	2	9	2	1	3	0	0	0	0	k:Bacteria,p:Proteobacteria,c:Alphaproteobacteria,o:uncultured
OTU_1627	1	0	0	3	2	0	0	0	0	0	0	1	0	0	0	24	0	0	k:Bacteria
OTU_1628	15	0	0	0	2	0	0	0	0	0	1	0	7	0	0	0	0	0	k:Bacteria,p:Proteobacteria,c:Gammaproteobacteria,o:Betaproteobacteriales,f:Burkholderiaceae
OTU_1629	5	7	6	13	2	0	0	0	0	2	6	5	0	5	0	0	0	0	k:Bacteria,p:Chloroflexi,c:Dehalococcoidia,o:S085
OTU_163	97	136	122	124	92	0	0	2	0	84	126	166	88	154	0	4	0	0	k:Bacteria,p:Proteobacteria,c:Gammaproteobacteria,o:Betaproteobacteriales,f:Nitrosomonadaceae,g:MND1
OTU_1630	1	0	1	1	14	0	0	0	0	0	0	0	0	0	0	0	0	0	k:Bacteria,p:Proteobacteria,c:Alphaproteobacteria,o:Rhizobiales,f:Rhizobiaceae
OTU_1631	5	4	5	2	4	0	0	0	0	0	0	2	1	0	0	0	0	0	k:Bacteria,p:Latescibacteria
OTU_1632	1	1	0	5	6	0	0	0	0	0	2	10	0	6	0	0	0	0	k:Bacteria,p:Chloroflexi,c:Chloroflexia,o:Chloroflexales,f:Roseiflexaceae,g:uncultured,s:uncultured_bacterium
OTU_1633	4	3	0	1	1	0	0	0	0	5	2	2	2	2	0	0	0	0	k:Bacteria,p:Proteobacteria,c:Alphaproteobacteria,o:Acetobacterales,f:Acetobacteraceae,g:uncultured
OTU_1634	1	0	0	0	0	0	0	0	0	0	19	0	0	2	0	0	0	0	k:Bacteria,p:Patescibacteria,c:Saccharimonadia,o:Saccharimonadales
OTU_1635	7	6	14	14	6	0	0	0	0	2	3	5	2	2	0	0	0	0	k:Bacteria,p:Acidobacteria,c:Acidobacteriia,o:Acidobacteriales,f:uncultured
OTU_1636	2	2	1	1	2	0	0	0	1	1	2	0	0	0	0	0	0	0	k:Bacteria,p:Verrucomicrobia,c:Verrucomicrobiae,o:Pedosphaerales,f:Pedosphaeraceae
OTU_1637	2	1	2	1	1	0	0	0	0	2	0	5	1	0	0	0	0	0	k:Bacteria,p:Chloroflexi,c:Chloroflexia,o:Chloroflexales,f:Chloroflexaceae,g:FFCH7168,s:uncultured_bacterium
OTU_1638	22	15	4	1	43	0	0	0	0	8	11	1	15	8	0	3	0	0	k:Bacteria,p:Bacteroidetes,c:Bacteroidia,o:Chitinophagales,f:Chitinophagaceae,g:uncultured
OTU_1639	7	1	2	5	1	0	0	0	0	0	1	0	0	1	0	0	0	0	k:Bacteria,p:Acetothermia,c:Acetothermiia
OTU_164	55	71	94	68	35	10	6	0	6	76	113	393	73	212	53	2	4	20	k:Bacteria,p:Proteobacteria,c:Gammaproteobacteria,o:Enterobacteriales,f:Enterobacteriaceae
OTU_1640	2	3	0	0	1	0	0	0	0	10	5	4	8	3	0	0	0	0	k:Bacteria,p:Bacteroidetes,c:Bacteroidia,o:Flavobacteriales,f:Flavobacteriaceae,g:Flavobacterium
OTU_1641	14	16	9	10	16	1	6	0	2	5	6	19	5	15	0	0	0	1	k:Bacteria,p:Actinobacteria,c:Actinobacteria,o:Frankiales,f:Frankiaceae,g:Jatrophihabitans
OTU_1642	6	2	0	0	0	0	0	0	0	0	2	0	0	1	0	0	0	0	k:Bacteria,p:Bacteroidetes,c:Bacteroidia
OTU_1643	0	0	0	0	0	0	0	0	0	0	0	0	0	0	0	12	0	0	k:Bacteria,p:Bacteroidetes,c:Bacteroidia,o:Sphingobacteriales,f:Lentimicrobiaceae
OTU_1644	0	2	3	3	4	0	0	0	0	0	6	1	0	1	0	0	0	0	k:Bacteria,p:Acidobacteria,c:Acidobacteriia,o:Solibacterales,f:Solibacteraceae_Subgroup_3,g:Bryobacter
OTU_1645	4	2	2	3	2	1	0	1	0	1	5	1	2	1	0	2	0	1	k:Bacteria,p:Chloroflexi,c:TK10
OTU_1646	3	0	0	0	10	0	0	0	0	0	1	0	0	0	0	0	0	0	k:Bacteria,p:Bacteroidetes,c:Bacteroidia,o:Flavobacteriales,f:Flavobacteriaceae
OTU_1647	0	3	3	1	2	0	0	0	0	1	0	0	3	0	0	0	0	0	k:Bacteria,p:Verrucomicrobia,c:Verrucomicrobiae,o:Pedosphaerales,f:Pedosphaeraceae
OTU_1648	4	3	2	1	0	0	0	0	0	0	1	5	0	0	0	0	0	0	k:Bacteria,p:Proteobacteria,c:Alphaproteobacteria
OTU_1649	4	2	2	1	3	0	0	0	0	3	0	4	1	2	0	0	0	0	k:Bacteria,p:Chloroflexi,c:JG30-KF-CM66
OTU_165	25	67	33	39	65	0	0	0	2	16	29	18	17	38	1	3	0	0	k:Bacteria,p:Chloroflexi,c:Chloroflexia,o:Chloroflexales,f:Roseiflexaceae,g:uncultured,s:uncultured_bacterium
OTU_1650	11	10	2	3	5	0	0	0	0	2	5	7	4	3	0	1	0	0	k:Bacteria,p:Chlamydiae,c:Chlamydiae,o:Chlamydiales,f:cvE6
OTU_1651	7	2	2	6	3	0	0	0	0	0	1	0	1	4	0	1	0	2	k:Bacteria,p:Proteobacteria,c:Deltaproteobacteria
OTU_1652	3	4	4	3	2	0	0	0	0	0	1	3	0	5	0	0	0	0	k:Bacteria,p:Proteobacteria,c:Deltaproteobacteria,o:Myxococcales
OTU_1653	3	0	1	5	1	5	0	0	0	3	3	2	4	4	0	0	0	0	k:Bacteria,p:Chloroflexi,c:Anaerolineae,o:SBR1031,f:A4b
OTU_1654	1	1	0	1	4	0	0	0	0	0	5	4	2	9	0	0	0	0	k:Bacteria,p:Proteobacteria,c:Alphaproteobacteria,o:Rhizobiales,f:Rhizobiales_Incertae_Sedis,g:Bauldia
OTU_1655	6	2	2	4	2	0	0	0	0	1	0	5	0	4	0	0	0	0	k:Bacteria,p:Acidobacteria,c:Acidobacteriia,o:Acidobacteriales,f:uncultured
OTU_1656	3	6	3	2	3	0	0	0	0	4	2	1	5	1	0	0	0	0	k:Bacteria,p:Chlamydiae,c:Chlamydiae,o:Chlamydiales
OTU_1657	0	0	0	0	0	0	0	0	0	0	1	0	0	1	10	0	0	0	k:Bacteria,p:Firmicutes,c:Bacilli,o:Lactobacillales,f:Carnobacteriaceae,g:Dolosigranulum
OTU_1658	2	0	0	2	10	0	0	0	0	0	1	4	0	2	0	0	0	0	k:Bacteria,p:Chlamydiae,c:Chlamydiae,o:Chlamydiales
OTU_1659	1	0	0	0	0	0	0	0	0	1	0	0	0	0	0	9	0	0	k:Bacteria,p:Latescibacteria
OTU_166	2	7	1	4	2	3	11	66	11	0	4	1	9	7	50	9	0	24	k:Bacteria,p:Proteobacteria,c:Gammaproteobacteria,o:Pseudomonadales,f:Moraxellaceae,g:Acinetobacter
OTU_1660	4	2	3	0	7	0	0	0	0	0	0	1	0	3	0	0	0	0	k:Bacteria,p:Zixibacteria
OTU_1661	7	3	0	1	3	0	0	0	0	0	0	2	1	4	0	0	0	1	k:Bacteria,p:Latescibacteria
OTU_1662	10	12	3	8	3	0	0	0	0	1	2	0	3	5	0	0	0	0	k:Bacteria,p:Proteobacteria,c:Alphaproteobacteria,o:Rhodobacterales,f:Rhodobacteraceae,g:Rubellimicrobium
OTU_1663	2	1	0	0	2	0	0	0	0	0	1	4	2	3	0	0	0	0	k:Bacteria,p:Planctomycetes,c:vadinHA49
OTU_1664	3	2	0	4	0	0	0	0	0	0	0	4	0	5	0	0	0	0	k:Bacteria,p:Proteobacteria,c:Deltaproteobacteria,o:Myxococcales
OTU_1665	9	2	0	1	4	0	0	0	1	0	1	0	5	0	0	0	0	0	k:Bacteria,p:Proteobacteria,c:Gammaproteobacteria,o:Betaproteobacteriales,f:Rhodocyclaceae,g:Azoarcus,s:Azoarcus_communis
OTU_1666	2	2	3	2	3	0	0	0	0	0	0	2	1	2	0	0	0	0	k:Bacteria,p:Planctomycetes,c:Phycisphaerae,o:Phycisphaerales,f:Phycisphaeraceae,g:SM1A02,s:uncultured_bacterium
OTU_1667	0	2	0	2	1	0	0	0	0	0	0	1	11	0	0	0	0	0	k:Bacteria,p:Patescibacteria,c:Saccharimonadia,o:Saccharimonadales
OTU_1668	0	0	0	0	1	0	0	0	0	0	0	0	0	0	0	0	0	7	k:Bacteria,p:Bacteroidetes,c:Bacteroidia,o:Bacteroidales,f:Tannerellaceae,g:Parabacteroides,s:uncultured_bacterium
OTU_1669	1	0	1	3	4	0	0	0	0	1	0	1	0	1	0	0	0	1	k:Bacteria,p:Proteobacteria,c:Gammaproteobacteria,o:Alteromonadales,f:Marinobacteraceae,g:Marinobacter
OTU_167	26	42	39	40	40	0	2	0	0	29	23	38	11	40	0	0	0	1	k:Bacteria,p:Proteobacteria,c:Deltaproteobacteria,o:Myxococcales,f:P3OB-42
OTU_1671	15	15	21	31	19	0	0	0	0	9	5	20	11	9	0	0	0	0	k:Bacteria,p:Actinobacteria,c:Acidimicrobiia,o:IMCC26256
OTU_1672	2	17	5	5	2	0	0	0	0	1	4	7	1	5	0	0	0	0	k:Bacteria,p:Firmicutes,c:Bacilli,o:Bacillales,f:Paenibacillaceae,g:Paenibacillus
OTU_1673	10	8	3	5	17	0	0	0	0	3	3	9	2	6	0	0	0	0	k:Bacteria,p:Acidobacteria,c:Acidobacteriia,o:Solibacterales,f:Solibacteraceae_Subgroup_3,g:Bryobacter,s:uncultured_bacterium
OTU_1674	3	1	2	3	0	0	0	0	2	3	0	2	0	5	0	1	0	0	k:Bacteria,p:Proteobacteria,c:Deltaproteobacteria,o:SAR324_cladeMarine_group_B
OTU_1675	14	13	10	10	11	0	0	0	0	2	14	5	9	8	0	0	0	0	k:Bacteria,p:Chlamydiae,c:Chlamydiae,o:Chlamydiales,f:Simkaniaceae
OTU_1676	0	0	0	0	1	0	0	0	0	0	0	2	0	0	6	0	0	0	k:Bacteria
OTU_1677	4	2	1	1	1	0	0	0	0	0	1	0	4	3	0	0	0	0	k:Bacteria,p:Proteobacteria,c:Gammaproteobacteria,o:Betaproteobacteriales,f:Burkholderiaceae
OTU_1678	0	3	1	2	0	0	0	0	0	1	0	2	1	6	0	0	0	0	k:Bacteria,p:Chloroflexi,c:TK10
OTU_1679	4	1	1	2	1	0	0	0	0	0	0	2	5	1	0	0	0	0	k:Bacteria,p:Acidobacteria,c:Acidobacteriia,o:Solibacterales,f:Solibacteraceae_Subgroup_3,g:Candidatus_Solibacter
OTU_168	65	86	78	135	81	0	1	1	2	59	54	47	39	63	1	0	1	1	k:Bacteria,p:Proteobacteria,c:Alphaproteobacteria,o:Rhizobiales,f:Methyloligellaceae,g:uncultured
OTU_1680	5	5	2	7	3	0	0	0	0	0	6	4	3	1	0	0	0	1	k:Bacteria,p:Acidobacteria,c:Acidobacteriia,o:Acidobacteriales,f:uncultured
OTU_1681	0	1	2	0	0	0	0	0	0	5	3	0	2	5	0	0	0	0	k:Bacteria,p:Proteobacteria,c:Deltaproteobacteria,o:Bdellovibrionales,f:Bdellovibrionaceae,g:OM27_clade
OTU_1682	3	2	4	1	1	0	0	0	0	2	1	1	0	8	0	0	0	0	k:Bacteria,p:Proteobacteria,c:Deltaproteobacteria,o:Myxococcales,f:Haliangiaceae,g:Haliangium
OTU_1683	17	0	0	0	0	0	0	0	0	0	0	1	0	0	0	0	0	0	k:Bacteria,p:Firmicutes,c:Clostridia,o:Clostridiales,f:Clostridiaceae_1,g:Proteiniclasticum,s:Clostridium_sp._9B4
OTU_1684	6	3	2	1	0	0	0	0	0	0	2	1	0	0	0	0	0	0	k:Bacteria,p:Dependentiae,c:Babeliae,o:Babeliales
OTU_1685	0	0	0	0	0	0	0	1	0	7	1	3	1	0	0	0	0	0	k:Bacteria,p:Proteobacteria,c:Gammaproteobacteria,o:Betaproteobacteriales,f:Chitinimonadaceae,g:Chitinimonas,s:Chitinimonas_sp._AR3
OTU_1686	0	0	2	3	1	0	0	0	0	2	0	1	0	2	0	0	0	0	k:Bacteria,p:Bacteroidetes,c:Bacteroidia,o:Sphingobacteriales,f:env.OPS_17
OTU_1687	6	3	4	0	1	0	0	0	0	2	0	0	2	1	0	0	0	0	k:Bacteria,p:Dependentiae,c:Babeliae,o:Babeliales,f:UBA12409
OTU_1688	0	0	3	3	4	0	0	0	0	0	2	1	0	1	0	0	0	0	k:Bacteria,p:Proteobacteria,c:Gammaproteobacteria,o:Betaproteobacteriales,f:Neisseriaceae,g:uncultured
OTU_1689	0	1	1	1	12	0	0	0	0	0	0	0	0	0	0	0	0	0	k:Bacteria,p:Chloroflexi,c:Dehalococcoidia,o:S085
OTU_169	20	20	30	31	27	0	1	0	0	18	34	29	21	60	0	0	0	0	k:Bacteria,p:Acidobacteria,c:Acidobacteriia,o:Acidobacteriales,f:uncultured
OTU_1690	0	2	1	10	2	0	0	0	0	9	8	2	2	1	0	0	0	0	k:Bacteria,p:Proteobacteria,c:Deltaproteobacteria,o:Myxococcales,f:BIrii41
OTU_1691	9	7	8	4	0	0	0	0	0	2	5	3	1	1	0	0	0	0	k:Bacteria,p:Acidobacteria,c:Acidobacteriia,o:Subgroup_13
OTU_1692	0	0	0	0	0	0	0	0	0	0	0	0	1	0	0	7	0	0	k:Bacteria,p:Planctomycetes,c:Planctomycetacia,o:Pirellulales,f:Pirellulaceae,g:uncultured,s:uncultured_bacterium
OTU_1693	2	0	1	2	2	0	0	0	0	0	2	3	0	0	0	0	0	0	k:Bacteria,p:Proteobacteria,c:Alphaproteobacteria,o:Acetobacterales,f:Acetobacteraceae,g:Roseomonas,s:uncultured_bacterium
OTU_1694	6	2	2	5	11	0	0	0	0	5	0	2	2	4	0	0	0	0	k:Bacteria,p:Proteobacteria,c:Alphaproteobacteria,o:Parvibaculales,f:Parvibaculaceae,g:Parvibaculum,s:uncultured_Parvibaculum_sp.
OTU_1695	4	1	0	0	1	0	0	0	0	2	2	1	6	1	0	3	0	0	k:Bacteria,p:Proteobacteria,c:Gammaproteobacteria,o:Betaproteobacteriales,f:Burkholderiaceae,g:Lautropia
OTU_1696	7	5	4	7	4	0	0	0	0	3	4	7	1	7	0	0	0	0	k:Bacteria,p:Actinobacteria,c:Actinobacteria,o:Micrococcales,f:Demequinaceae,g:Demequina,s:uncultured_bacterium
OTU_1697	13	9	27	9	42	0	0	0	0	1	3	4	2	5	0	0	0	0	k:Bacteria,p:Acidobacteria,c:Thermoanaerobaculia,o:Thermoanaerobaculales,f:Thermoanaerobaculaceae,g:Subgroup_10,s:uncultured_bacterium
OTU_1698	25	0	0	0	2	0	0	0	0	0	1	0	0	0	0	0	0	0	k:Bacteria,p:Proteobacteria,c:Gammaproteobacteria,o:Salinisphaerales,f:Solimonadaceae
OTU_1699	0	0	9	0	3	0	0	0	0	0	0	0	0	0	0	0	0	0	k:Bacteria
OTU_17	470	290	352	420	464	3	2	4	6	109	156	301	183	425	5	11	2	5	k:Bacteria,p:Acidobacteria,c:Acidobacteriia,o:Subgroup_2
OTU_170	50	50	47	55	28	2	0	0	0	2	34	23	10	52	0	0	0	1	k:Bacteria,p:Proteobacteria,c:Alphaproteobacteria,o:Micropepsales,f:Micropepsaceae,g:uncultured,s:uncultured_bacterium
OTU_1700	0	1	0	0	0	0	0	0	0	0	0	0	0	0	0	8	0	0	k:Bacteria,p:Kiritimatiellaeota,c:Kiritimatiellae,o:WCHB1-41
OTU_1701	6	6	7	3	2	3	0	0	0	1	18	2	2	7	0	0	0	0	k:Bacteria,p:Proteobacteria,c:Alphaproteobacteria,o:Dongiales,f:Dongiaceae,g:Dongia
OTU_1702	0	0	1	0	0	0	0	0	2	1	12	0	0	0	0	0	0	0	k:Bacteria,p:Proteobacteria,c:Gammaproteobacteria,o:Betaproteobacteriales,f:Burkholderiaceae
OTU_1703	0	0	0	1	0	0	0	0	0	0	0	2	0	0	9	0	0	0	k:Bacteria,p:Verrucomicrobia,c:Verrucomicrobiae,o:Verrucomicrobiales,f:Rubritaleaceae,g:Luteolibacter
OTU_1704	1	6	4	8	2	0	0	0	0	0	2	3	1	4	0	0	0	0	k:Bacteria,p:Proteobacteria,c:Alphaproteobacteria,o:uncultured
OTU_1705	2	1	6	1	1	0	0	0	0	6	1	5	0	4	0	0	0	0	k:Bacteria,p:Proteobacteria,c:Alphaproteobacteria,o:Acetobacterales,f:Acetobacteraceae,g:uncultured,s:uncultured_bacterium
OTU_1706	1	1	1	1	0	0	0	0	0	0	0	0	0	0	0	11	0	0	k:Bacteria,p:Proteobacteria,c:Gammaproteobacteria,o:Betaproteobacteriales,f:Rhodocyclaceae,g:uncultured
OTU_1707	2	0	1	4	0	0	0	0	0	0	4	0	0	3	0	0	0	0	k:Bacteria
OTU_1708	2	1	1	0	0	0	0	0	0	0	0	0	0	9	0	0	0	0	k:Bacteria,p:Verrucomicrobia,c:Verrucomicrobiae,o:Pedosphaerales,f:Pedosphaeraceae
OTU_1709	6	1	0	2	15	0	0	0	0	0	0	2	9	4	0	0	0	0	k:Bacteria,p:Chloroflexi,c:JG30-KF-CM66
OTU_171	61	61	84	85	74	0	0	0	0	35	42	89	43	87	0	0	0	3	k:Bacteria,p:Gemmatimonadetes,c:Gemmatimonadetes,o:Gemmatimonadales,f:Gemmatimonadaceae,g:uncultured
OTU_1710	1	0	0	1	3	0	0	0	0	0	3	5	2	2	0	0	0	0	k:Bacteria,p:Acidobacteria,c:Acidobacteriia,o:Acidobacteriales,f:uncultured
OTU_1711	3	0	2	2	0	0	0	0	0	4	5	0	1	1	0	0	0	4	k:Bacteria,p:Proteobacteria,c:Alphaproteobacteria,o:Paracaedibacterales,f:Paracaedibacteraceae,g:uncultured
OTU_1712	0	1	3	1	4	0	0	0	0	0	0	3	0	2	0	0	0	0	k:Bacteria,p:Proteobacteria,c:Deltaproteobacteria,o:Myxococcales
OTU_1713	0	0	0	0	0	0	0	0	0	0	0	0	0	0	0	10	0	0	k:Bacteria,p:Bacteroidetes,c:Bacteroidia,o:Bacteroidales,f:Bacteroidaceae,g:Bacteroides,s:uncultured_bacterium
OTU_1714	0	4	0	0	1	0	0	0	0	5	0	2	1	1	0	0	0	0	k:Bacteria,p:Dependentiae,c:Babeliae,o:Babeliales
OTU_1715	5	0	3	6	6	0	0	0	0	3	0	1	2	4	0	1	0	0	k:Bacteria,p:Bacteroidetes,c:Ignavibacteria,o:OPB56
OTU_1716	28	8	36	14	14	1	0	0	0	16	25	23	17	11	0	0	1	0	k:Bacteria,p:Acidobacteria,c:Thermoanaerobaculia,o:Thermoanaerobaculales,f:Thermoanaerobaculaceae,g:Subgroup_10
OTU_1717	0	1	0	0	1	0	0	0	0	1	1	4	2	1	0	0	0	0	k:Bacteria,p:Proteobacteria,c:Alphaproteobacteria,o:Rhizobiales
OTU_1718	0	0	0	0	0	0	0	0	0	0	0	0	0	0	0	16	0	0	k:Bacteria,p:Bacteroidetes,c:Bacteroidia,o:Sphingobacteriales,f:Lentimicrobiaceae
OTU_1719	7	6	3	2	4	0	0	0	0	2	0	0	1	0	0	0	0	0	k:Bacteria,p:Chlamydiae,c:Chlamydiae,o:Chlamydiales,f:Simkaniaceae
OTU_172	2	1	210	2	4	0	0	1	0	0	0	0	0	3	0	0	0	0	k:Bacteria,p:Acidobacteria,c:Acidobacteriia,o:Subgroup_2
OTU_1720	6	5	5	0	2	0	0	0	0	0	0	1	1	3	0	0	0	0	k:Bacteria,p:Chloroflexi,c:Chloroflexia,o:Chloroflexales,f:Roseiflexaceae,g:uncultured,s:uncultured_bacterium
OTU_1721	1	2	1	3	0	0	0	0	0	1	1	0	3	1	0	0	0	0	k:Bacteria,p:Patescibacteria,c:Saccharimonadia,o:Saccharimonadales
OTU_1722	5	5	8	7	12	0	0	0	0	7	28	18	6	16	0	0	0	0	k:Bacteria,p:Bacteroidetes,c:Bacteroidia,o:Flavobacteriales,f:NS9_marine_group
OTU_1723	0	2	5	2	6	0	0	0	0	1	1	3	0	1	0	0	0	0	k:Bacteria,p:Proteobacteria,c:Alphaproteobacteria
OTU_1724	1	0	0	0	0	0	0	0	0	0	0	0	0	0	8	0	0	0	k:Bacteria,p:Proteobacteria,c:Alphaproteobacteria,o:Caulobacterales,f:Hyphomonadaceae
OTU_1725	0	0	0	0	0	0	0	1	0	0	0	0	0	0	7	0	0	0	k:Bacteria,p:Deinococcus-Thermus,c:Deinococci,o:Deinococcales,f:Deinococcaceae,g:Deinococcus,s:uncultured_bacterium
OTU_1726	1	0	3	1	0	0	3	1	2	0	0	0	0	0	0	5	0	0	k:Bacteria,p:Actinobacteria,c:Actinobacteria,o:Micrococcales,f:Microbacteriaceae,g:Agrococcus
OTU_1727	0	0	1	4	3	0	0	0	0	0	1	0	0	0	0	0	0	0	k:Bacteria,p:Chloroflexi,c:Ktedonobacteria,o:Ktedonobacterales,f:JG30-KF-AS9
OTU_1728	2	1	0	0	5	0	0	0	0	0	1	0	3	0	0	0	0	0	k:Bacteria,p:Proteobacteria,c:Alphaproteobacteria,o:Acetobacterales,f:Acetobacteraceae
OTU_1729	1	1	6	3	6	0	0	0	0	3	1	3	3	8	0	0	0	0	k:Bacteria,p:Dependentiae,c:Babeliae,o:Babeliales
OTU_173	21	17	22	21	6	0	0	0	1	11	18	62	2	46	0	0	0	0	k:Bacteria,p:Verrucomicrobia,c:Verrucomicrobiae,o:Pedosphaerales,f:Pedosphaeraceae
OTU_1730	0	1	0	0	0	0	0	3	3	0	0	0	0	0	0	7	0	0	k:Bacteria,p:Firmicutes,c:Bacilli,o:Bacillales,f:Bacillaceae,g:Bacillus,s:Anoxybacillus_toebii
OTU_1731	4	1	0	5	0	0	0	0	0	0	0	0	0	1	0	0	0	0	k:Bacteria,p:Actinobacteria,c:Actinobacteria,o:Streptosporangiales,f:Thermomonosporaceae,g:Actinomadura
OTU_1732	2	7	1	2	10	0	0	0	0	5	5	2	9	4	0	0	0	0	k:Bacteria,p:Bacteroidetes,c:Bacteroidia,o:Chitinophagales,f:Chitinophagaceae,g:uncultured
OTU_1733	4	4	1	5	6	0	0	1	0	1	4	1	0	6	0	0	0	0	k:Bacteria,p:Proteobacteria,c:Alphaproteobacteria,o:Elsterales,f:uncultured
OTU_1734	6	8	3	0	1	0	0	0	0	1	0	4	0	5	0	0	0	0	k:Bacteria,p:Acidobacteria,c:Subgroup_15
OTU_1735	3	2	4	5	0	0	0	0	0	0	2	0	1	4	0	1	0	0	k:Bacteria,p:Bacteroidetes,c:Bacteroidia,o:Sphingobacteriales,f:NS11-12_marine_group
OTU_1736	3	2	3	2	0	0	0	0	0	0	3	4	1	0	0	0	0	0	k:Bacteria,p:Proteobacteria,c:Deltaproteobacteria,o:Myxococcales,f:bacteriap25
OTU_1737	3	2	4	2	2	0	0	0	0	4	1	1	3	2	0	0	0	0	k:Bacteria,p:Acidobacteria,c:Blastocatellia_Subgroup_4,o:11-24
OTU_1738	4	1	2	1	3	0	0	0	0	1	1	0	1	4	0	0	0	0	k:Bacteria,p:Bacteroidetes,c:Bacteroidia,o:Chitinophagales
OTU_1739	5	3	2	4	2	0	0	0	0	0	1	1	2	0	0	0	0	0	k:Bacteria,p:Chloroflexi,c:TK10
OTU_174	4	5	4	1	1	0	7	5	4	1	1	0	3	1	0	12	0	107	k:Bacteria,p:Actinobacteria,c:Actinobacteria,o:Pseudonocardiales,f:Pseudonocardiaceae,g:Saccharopolyspora
OTU_1740	5	3	1	2	1	0	0	0	0	5	0	7	0	2	0	0	0	0	k:Bacteria,p:Firmicutes,c:Bacilli,o:Bacillales,f:Planococcaceae,g:Lysinibacillus,s:Lysinibacillus_sphaericus
OTU_1741	5	0	0	3	1	2	0	0	0	0	0	0	0	5	0	0	0	0	k:Bacteria,p:Bacteroidetes,c:Bacteroidia,o:Chitinophagales,f:Chitinophagaceae
OTU_1742	7	3	1	2	0	0	0	0	0	5	5	5	3	7	0	0	0	0	k:Bacteria,p:Bacteroidetes,c:Ignavibacteria,o:OPB56
OTU_1743	6	0	1	0	0	0	0	0	1	5	4	2	0	3	0	0	0	0	k:Bacteria,p:Bacteroidetes,c:Bacteroidia,o:Flavobacteriales,f:Weeksellaceae,g:Moheibacter
OTU_1744	8	6	9	10	5	0	0	0	0	25	13	9	6	8	0	1	0	2	k:Bacteria,p:Proteobacteria,c:Alphaproteobacteria,o:Sphingomonadales,f:Sphingomonadaceae,g:Sphingomonas,s:Sphingomonas_sp._MOSEL-ES23
OTU_1745	10	9	13	10	5	0	2	0	0	17	24	18	36	22	0	0	0	0	k:Bacteria,p:Bacteroidetes,c:Bacteroidia,o:Chitinophagales,f:Chitinophagaceae,g:uncultured
OTU_1746	4	1	3	1	0	0	0	0	0	0	1	2	0	5	0	0	0	0	k:Bacteria,p:Proteobacteria
OTU_1747	5	1	0	4	2	0	0	0	0	0	3	3	0	7	0	0	0	0	k:Bacteria,p:Chloroflexi,c:JG30-KF-CM66
OTU_1748	8	12	48	40	17	0	0	0	0	1	0	0	1	3	0	0	2	1	k:Bacteria,p:Acidobacteria,c:Acidobacteriia,o:Subgroup_2
OTU_1749	3	4	5	3	5	0	0	0	0	5	6	5	9	7	0	0	0	0	k:Bacteria,p:Verrucomicrobia,c:Verrucomicrobiae,o:Pedosphaerales,f:Pedosphaeraceae
OTU_175	44	52	42	36	30	10	3	7	1	60	103	360	55	43	65	16	4	22	k:Bacteria,p:Proteobacteria,c:Gammaproteobacteria,o:Betaproteobacteriales,f:Burkholderiaceae
OTU_1750	0	0	3	3	0	0	0	0	0	0	0	0	0	4	0	0	0	0	k:Bacteria,p:Proteobacteria,c:Gammaproteobacteria
OTU_1751	0	3	1	1	4	0	1	0	0	0	3	3	2	2	0	0	0	0	k:Bacteria,p:Bacteroidetes,c:Bacteroidia,o:Chitinophagales,f:Chitinophagaceae,g:Ferruginibacter
OTU_1753	7	4	11	5	7	0	0	0	0	6	13	3	1	4	0	0	1	0	k:Bacteria,p:Proteobacteria,c:Alphaproteobacteria,o:Sphingomonadales,f:Sphingomonadaceae,g:Sphingomonas
OTU_1754	0	1	5	1	1	0	0	0	0	0	2	0	0	0	0	0	0	0	k:Bacteria,p:Patescibacteria,c:Saccharimonadia,o:Saccharimonadales
OTU_1755	3	1	1	0	3	0	0	0	0	6	1	3	2	5	0	0	0	0	k:Bacteria,p:Proteobacteria,c:Gammaproteobacteria,o:R7C24
OTU_1756	0	3	1	3	3	0	0	0	0	1	0	1	0	1	0	0	0	0	k:Bacteria,p:Planctomycetes,c:Phycisphaerae,o:Phycisphaerales,f:Phycisphaeraceae,g:SM1A02
OTU_1757	1	2	0	2	6	0	0	0	0	0	0	2	1	0	0	0	0	0	k:Bacteria,p:Bacteroidetes,c:Bacteroidia,o:Chitinophagales,f:Chitinophagaceae,g:Parafilimonas,s:uncultured_bacterium
OTU_1758	2	5	2	6	7	0	0	0	0	3	6	1	4	2	8	0	0	0	k:Bacteria,p:Proteobacteria,c:Alphaproteobacteria,o:uncultured
OTU_1759	0	2	2	1	2	0	0	0	0	0	3	4	3	1	0	1	0	0	k:Bacteria,p:Proteobacteria,c:Alphaproteobacteria,o:Elsterales,f:uncultured
OTU_176	98	103	121	140	79	1	1	3	2	28	64	83	31	89	2	2	0	0	k:Bacteria,p:Acidobacteria,c:Subgroup_22
OTU_1760	1	3	4	3	4	0	0	0	0	1	2	1	1	0	0	0	0	0	k:Bacteria,p:Proteobacteria,c:Deltaproteobacteria,o:Myxococcales,f:Blfdi19
OTU_1761	4	2	8	8	8	0	0	0	0	7	4	2	1	9	0	0	0	2	k:Bacteria,p:Proteobacteria,c:Alphaproteobacteria,o:Rhodobacterales,f:Rhodobacteraceae,g:uncultured
OTU_1762	1	0	1	6	0	0	0	0	0	0	2	1	3	1	0	0	0	0	k:Bacteria,p:Proteobacteria,c:Gammaproteobacteria
OTU_1763	2	3	1	2	5	0	0	0	0	4	6	1	2	3	0	0	0	0	k:Bacteria,p:Proteobacteria,c:Alphaproteobacteria,o:Rhodospirillales,f:Rhodospirillaceae,g:uncultured,s:uncultured_bacterium
OTU_1764	2	6	1	0	0	0	0	0	0	0	1	1	0	0	0	0	0	0	k:Bacteria,p:Dependentiae,c:Babeliae,o:Babeliales,f:Vermiphilaceae
OTU_1766	1	3	4	4	3	0	0	0	0	1	4	1	0	0	0	0	0	0	k:Bacteria,p:Chlamydiae,c:Chlamydiae,o:Chlamydiales
OTU_1767	19	14	10	15	29	0	2	0	1	6	15	9	33	22	11	0	0	3	k:Bacteria,p:Bacteroidetes,c:Bacteroidia,o:Chitinophagales,f:Chitinophagaceae,g:Ferruginibacter,s:uncultured_bacterium
OTU_1768	5	6	2	7	0	0	0	0	0	1	1	1	0	3	0	0	0	0	k:Bacteria,p:Acidobacteria,c:Subgroup_22
OTU_1769	4	0	2	3	4	0	0	0	0	0	3	2	0	0	0	0	0	0	k:Bacteria,p:Verrucomicrobia,c:Verrucomicrobiae,o:Pedosphaerales,f:Pedosphaeraceae
OTU_177	38	53	46	57	42	0	1	1	0	32	28	27	29	51	1	2	0	0	k:Bacteria,p:Proteobacteria,c:Gammaproteobacteria,o:Betaproteobacteriales,f:Nitrosomonadaceae
OTU_1770	2	2	2	4	1	0	0	0	0	0	0	3	1	1	0	0	0	0	k:Bacteria,p:Chloroflexi
OTU_1771	2	1	0	3	2	0	0	0	0	0	5	1	0	2	0	0	0	0	k:Bacteria,p:Elusimicrobia,c:Elusimicrobia,o:Lineage_IV
OTU_1772	5	1	3	6	4	0	0	0	0	1	3	0	1	2	0	0	0	0	k:Bacteria,p:Proteobacteria,c:Gammaproteobacteria,o:Gammaproteobacteria_Incertae_Sedis,f:Unknown_Family,g:Candidatus_Ovatusbacter,s:uncultured_bacterium
OTU_1773	3	1	0	4	0	0	0	0	0	0	3	0	2	2	0	0	0	0	k:Bacteria,p:Chloroflexi
OTU_1774	2	2	0	2	2	0	0	0	0	52	10	48	34	0	0	0	0	0	k:Bacteria,p:Bacteroidetes,c:Bacteroidia,o:Sphingobacteriales,f:Sphingobacteriaceae,g:Sphingobacterium,s:Sphingobacterium_psychroaquaticum
OTU_1775	11	7	6	8	3	0	0	1	0	1	3	3	4	4	0	0	0	0	k:Bacteria,p:Actinobacteria,c:Acidimicrobiia
OTU_1776	3	3	2	3	1	0	0	0	0	0	2	2	1	0	0	0	0	0	k:Bacteria,p:Planctomycetes,c:Phycisphaerae,o:Phycisphaerales,f:Phycisphaeraceae,g:SM1A02
OTU_1777	2	1	1	0	1	0	0	0	0	6	1	3	2	0	0	0	0	0	k:Bacteria
OTU_1778	2	3	2	2	2	0	0	0	0	3	1	2	2	2	0	0	0	0	k:Bacteria,p:Bacteroidetes,c:Ignavibacteria,o:Kryptoniales,f:BSV26
OTU_1779	3	10	1	3	1	0	0	0	0	0	1	6	0	5	0	0	0	0	k:Bacteria,p:Armatimonadetes,c:Fimbriimonadia,o:Fimbriimonadales
OTU_178	42	58	75	47	32	2	1	1	1	47	24	31	37	52	8	8	0	3	k:Bacteria,p:Actinobacteria,c:Actinobacteria,o:Propionibacteriales,f:Nocardioidaceae,g:Nocardioides
OTU_1780	5	3	2	4	1	0	0	0	0	1	0	1	5	1	0	0	0	0	k:Bacteria,p:Proteobacteria,c:Deltaproteobacteria,o:Bdellovibrionales,f:Bdellovibrionaceae,g:Bdellovibrio
OTU_1781	2	1	2	2	5	0	0	0	0	0	0	5	1	2	0	0	0	0	k:Bacteria,p:Acidobacteria,c:Subgroup_6
OTU_1782	1	0	5	2	2	0	0	0	0	4	12	8	1	6	0	1	0	1	k:Bacteria,p:Proteobacteria,c:Deltaproteobacteria,o:Bdellovibrionales,f:Bacteriovoracaceae,g:Peredibacter
OTU_1783	4	10	27	2	11	0	0	0	0	2	4	1	4	4	0	0	0	0	k:Bacteria,p:Firmicutes,c:Bacilli,o:Bacillales,f:Paenibacillaceae,g:Paenibacillus
OTU_1784	2	4	2	3	3	0	0	0	0	0	4	4	3	5	8	0	0	0	k:Bacteria,p:Proteobacteria,c:Gammaproteobacteria,o:Betaproteobacteriales,f:B1-7BS
OTU_1785	0	0	1	1	0	0	0	0	0	0	0	0	1	0	10	0	0	0	k:Bacteria,p:Proteobacteria,c:Alphaproteobacteria,o:Elsterales,f:uncultured
OTU_1786	2	2	3	2	4	0	0	0	0	0	3	1	0	0	0	0	0	0	k:Bacteria,p:Proteobacteria,c:Gammaproteobacteria,o:Betaproteobacteriales,f:Nitrosomonadaceae,g:oc32,s:uncultured_bacterium
OTU_1787	0	2	1	6	0	0	0	0	0	0	0	0	0	0	0	0	0	0	k:Bacteria,p:Proteobacteria
OTU_1788	2	1	1	0	0	0	0	0	0	0	3	0	0	5	0	0	0	0	k:Bacteria,p:Chlamydiae,c:Chlamydiae,o:Chlamydiales,f:cvE6
OTU_1789	7	2	6	3	2	0	0	0	0	2	2	4	4	1	1	0	0	0	k:Bacteria,p:Chloroflexi,c:JG30-KF-CM66
OTU_179	4	7	16	17	2	0	0	0	0	74	52	24	44	27	18	2	0	3	k:Bacteria,p:Bacteroidetes,c:Bacteroidia,o:Flavobacteriales,f:Flavobacteriaceae,g:Flavobacterium
OTU_1790	3	0	1	1	2	0	0	0	0	0	1	0	3	1	0	0	0	0	k:Bacteria,p:Proteobacteria,c:Deltaproteobacteria,o:Myxococcales,f:P3OB-42
OTU_1791	4	6	6	2	1	0	0	0	0	2	5	14	2	2	0	0	1	1	k:Bacteria,p:Firmicutes,c:Bacilli,o:Bacillales,f:Paenibacillaceae,g:Paenibacillus
OTU_1792	3	2	1	6	1	0	0	0	0	2	12	1	11	5	0	0	0	0	k:Bacteria,p:Bacteroidetes,c:Bacteroidia,o:Sphingobacteriales,f:env.OPS_17
OTU_1793	25	24	20	22	25	0	1	0	0	15	10	11	12	25	0	0	0	0	k:Bacteria,p:Actinobacteria,c:Actinobacteria,o:Propionibacteriales,f:Nocardioidaceae,g:Nocardioides,s:uncultured_bacterium
OTU_1794	10	0	2	0	0	0	0	0	0	0	0	0	0	0	0	0	0	0	k:Bacteria,p:Firmicutes,c:Clostridia,o:Clostridiales,f:Family_XIII,g:[Eubacterium]_brachy_group,s:uncultured_bacterium
OTU_1795	1	4	3	1	2	0	0	0	0	4	1	4	3	0	0	0	0	0	k:Bacteria,p:Bacteroidetes,c:Bacteroidia,o:Chitinophagales,f:37-13
OTU_1796	1	2	1	4	2	0	0	0	0	0	1	1	1	0	0	0	0	0	k:Bacteria,p:Proteobacteria,c:Alphaproteobacteria,o:Elsterales,f:uncultured
OTU_1797	3	1	0	1	0	0	0	0	0	0	0	4	0	2	0	0	0	0	k:Bacteria,p:Chloroflexi,c:JG30-KF-CM66
OTU_1798	4	3	6	3	8	0	0	1	3	1	3	3	6	0	0	6	0	0	k:Bacteria,p:Chloroflexi,c:TK10
OTU_1799	0	2	0	0	0	0	0	0	0	0	0	0	7	0	0	0	0	0	k:Bacteria,p:Chlamydiae,c:Chlamydiae,o:Chlamydiales,f:Simkaniaceae,g:uncultured
OTU_18	43	28	34	33	25	1	1	7	2	3086	149	257	2192	358	3	2	1	13	k:Bacteria,p:Bacteroidetes,c:Bacteroidia,o:Flavobacteriales,f:Weeksellaceae,g:Chryseobacterium
OTU_180	16	27	90	8	103	0	0	0	0	10	21	6	10	18	1	0	0	0	k:Bacteria,p:Acidobacteria,c:Acidobacteriia,o:Acidobacteriales,f:Acidobacteriaceae_Subgroup_1,g:Acidipila,s:uncultured_Acidobacteria_bacterium
OTU_1800	1	0	3	2	1	0	0	0	0	1	0	4	0	0	0	0	0	0	k:Bacteria,p:Verrucomicrobia,c:Verrucomicrobiae,o:Pedosphaerales,f:Pedosphaeraceae
OTU_1801	7	2	4	6	0	0	0	0	0	1	3	2	0	1	0	0	0	0	k:Bacteria,p:Chlamydiae,c:Chlamydiae,o:Chlamydiales,f:Simkaniaceae
OTU_1802	0	5	1	0	1	0	0	0	0	1	0	3	0	2	0	0	0	0	k:Bacteria,p:Proteobacteria,c:Deltaproteobacteria,o:Oligoflexales,f:0319-6G20
OTU_1803	3	4	2	2	2	0	0	0	0	0	0	4	0	5	0	0	0	0	k:Bacteria,p:Gemmatimonadetes,c:Gemmatimonadetes,o:Gemmatimonadales,f:Gemmatimonadaceae,g:uncultured
OTU_1804	2	5	2	1	1	0	0	0	0	1	3	0	0	0	0	0	0	0	k:Bacteria,p:Dependentiae,c:Babeliae,o:Babeliales,f:Vermiphilaceae
OTU_1805	4	1	0	6	0	0	0	0	0	0	1	0	0	0	0	0	0	0	k:Bacteria,p:Chloroflexi,c:Chloroflexia,o:Chloroflexales
OTU_1806	0	0	0	0	0	0	0	0	0	0	0	0	0	0	0	7	0	0	k:Bacteria,p:Firmicutes,c:Clostridia,o:Clostridiales,f:Lachnospiraceae,g:Blautia,s:uncultured_bacterium
OTU_1807	1	2	1	1	3	0	0	0	0	2	2	0	7	10	0	0	0	0	k:Bacteria,p:Gemmatimonadetes,c:Longimicrobia,o:Longimicrobiales,f:Longimicrobiaceae
OTU_1808	0	5	0	0	1	0	0	0	0	0	0	1	0	0	0	0	0	0	k:Bacteria,p:Dependentiae,c:Babeliae,o:Babeliales,f:Vermiphilaceae
OTU_1809	0	0	0	0	0	0	0	0	0	0	0	0	0	0	7	0	0	0	k:Bacteria,p:Proteobacteria,c:Alphaproteobacteria,o:Acetobacterales,f:Acetobacteraceae,g:Roseomonas,s:Roseomonas_sp._XTD509
OTU_181	30	16	50	43	56	0	0	0	0	8	13	33	10	21	2	0	0	2	k:Bacteria,p:Acidobacteria,c:Acidobacteriia,o:Acidobacteriales,f:uncultured
OTU_1810	0	0	1	1	5	0	0	0	0	0	0	0	0	0	0	0	0	0	k:Bacteria,p:Chloroflexi,c:Chloroflexia,o:Chloroflexales,f:Chloroflexaceae,g:FFCH7168,s:uncultured_bacterium
OTU_1811	4	1	0	0	0	0	0	0	0	4	5	1	0	7	0	0	0	0	k:Bacteria,p:Proteobacteria,c:Deltaproteobacteria,o:Myxococcales,f:Archangiaceae,g:Anaeromyxobacter
OTU_1812	3	0	4	1	1	0	0	0	0	0	1	0	0	2	0	0	0	0	k:Bacteria,p:Actinobacteria,c:Acidimicrobiia,o:Microtrichales
OTU_1813	0	0	1	5	1	0	0	0	0	0	2	0	0	3	0	0	0	0	k:Bacteria,p:Chloroflexi,c:JG30-KF-CM66
OTU_1814	0	0	0	0	0	0	0	9	0	0	0	0	0	0	0	0	0	0	k:Bacteria,p:Bacteroidetes,c:Bacteroidia,o:Bacteroidales,f:Bacteroidaceae,g:Bacteroides,s:uncultured_bacterium
OTU_1815	0	0	2	13	0	0	0	0	0	1	0	0	7	2	0	0	0	0	k:Bacteria,p:Proteobacteria,c:Deltaproteobacteria,o:Myxococcales,f:BIrii41
OTU_1816	10	12	7	13	17	0	0	1	0	8	12	14	2	1	0	0	0	0	k:Bacteria,p:Chlamydiae,c:Chlamydiae,o:Chlamydiales,f:cvE6
OTU_1817	17	1	3	17	21	4	5	1	0	14	19	14	17	11	0	0	0	3	k:Bacteria,p:Proteobacteria,c:Gammaproteobacteria,o:Xanthomonadales,f:Rhodanobacteraceae
OTU_1818	3	1	1	1	3	0	0	0	0	1	2	2	2	0	0	0	0	0	k:Bacteria,p:Proteobacteria,c:Alphaproteobacteria,o:uncultured
OTU_1819	1	2	4	0	4	0	0	0	0	1	0	0	0	2	0	0	0	0	k:Bacteria,p:Dependentiae,c:Babeliae,o:Babeliales,f:Vermiphilaceae
OTU_182	69	75	76	64	46	3	1	0	0	70	24	46	42	70	0	0	0	0	k:Bacteria,p:Actinobacteria,c:Actinobacteria,o:Micrococcales,f:Intrasporangiaceae
OTU_1820	1	2	5	0	1	0	0	0	0	0	4	0	0	0	0	0	0	0	k:Bacteria,p:Proteobacteria,c:Alphaproteobacteria,o:Caulobacterales,f:Caulobacteraceae
OTU_1821	0	5	2	2	1	0	0	0	0	0	0	0	0	2	0	0	0	0	k:Bacteria,p:Actinobacteria,c:Actinobacteria
OTU_1822	2	2	9	3	3	0	2	1	0	10	15	6	8	7	0	0	0	0	k:Bacteria,p:Proteobacteria,c:Gammaproteobacteria,o:PLTA13
OTU_1823	0	0	10	0	0	0	0	0	0	0	0	0	1	0	0	0	0	0	k:Bacteria,p:Patescibacteria,c:Saccharimonadia,o:Saccharimonadales
OTU_1824	1	1	3	4	2	0	0	0	0	0	0	0	0	2	0	0	0	0	k:Bacteria,p:Bacteroidetes,c:Bacteroidia
OTU_1825	1	2	1	0	2	0	0	0	0	4	4	24	0	1	0	0	0	0	k:Bacteria,p:Proteobacteria,c:Alphaproteobacteria,o:Rhodospirillales,f:uncultured
OTU_1827	0	0	0	0	0	0	0	0	0	0	0	0	0	0	0	11	0	0	k:Bacteria,p:Kiritimatiellaeota,c:Kiritimatiellae,o:WCHB1-41
OTU_1828	4	6	5	1	0	0	0	0	0	0	3	1	0	1	0	0	0	0	k:Bacteria,p:Planctomycetes,c:OM190
OTU_1829	0	0	1	4	1	0	0	0	0	1	3	1	1	0	0	0	0	0	k:Bacteria,p:Dependentiae,c:Babeliae,o:Babeliales
OTU_183	78	35	53	53	54	0	0	1	0	19	27	50	10	37	0	0	2	0	k:Bacteria,p:Acidobacteria,c:Acidobacteriia,o:Solibacterales,f:Solibacteraceae_Subgroup_3,g:Bryobacter
OTU_1830	5	3	2	5	6	0	0	0	0	6	3	1	6	6	0	0	0	0	k:Bacteria,p:Actinobacteria,c:MB-A2-108
OTU_1831	2	2	1	3	0	0	0	0	0	0	1	2	2	4	0	0	0	0	k:Bacteria,p:Firmicutes,c:Bacilli,o:Bacillales
OTU_1832	3	2	1	5	1	0	0	0	0	0	4	1	1	4	0	0	0	0	k:Bacteria,p:Bacteroidetes,c:Bacteroidia,o:Chitinophagales,f:37-13
OTU_1833	0	1	4	1	2	0	0	0	0	0	0	2	7	1	0	0	0	0	k:Bacteria,p:Chloroflexi,c:TK10
OTU_1834	0	1	2	1	3	0	0	0	0	0	0	2	4	3	0	0	0	0	k:Bacteria
OTU_1835	2	0	1	2	3	0	0	0	0	2	0	0	1	1	0	0	0	0	k:Bacteria,p:Actinobacteria,c:Actinobacteria,o:Propionibacteriales,f:Nocardioidaceae,g:Nocardioides,s:uncultured_bacterium
OTU_1836	1	0	0	0	4	0	0	0	0	0	2	0	1	2	0	0	0	0	k:Bacteria,p:Chloroflexi
OTU_1837	0	1	1	0	2	0	0	0	0	1	0	0	0	6	0	0	0	0	k:Bacteria,p:Proteobacteria,c:Alphaproteobacteria,o:Elsterales,f:uncultured
OTU_1838	2	1	0	0	0	0	0	0	0	0	1	0	7	0	0	0	0	0	k:Bacteria,p:Proteobacteria,c:Gammaproteobacteria,o:Diplorickettsiales,f:Diplorickettsiaceae,g:Aquicella
OTU_1839	2	1	0	0	0	0	0	0	0	0	0	0	0	1	0	6	2	0	k:Bacteria,p:Bacteroidetes,c:Bacteroidia,o:Cytophagales,f:Microscillaceae,g:Ohtaekwangia
OTU_184	31	31	46	58	42	0	0	0	1	8	13	50	11	52	0	1	2	0	k:Bacteria,p:Acidobacteria,c:Acidobacteriia,o:Subgroup_13
OTU_1840	1	5	1	3	2	0	0	0	0	0	0	0	3	4	0	0	0	0	k:Bacteria,p:Proteobacteria,c:Alphaproteobacteria,o:Azospirillales,f:Azospirillaceae,g:Skermanella,s:uncultured_bacterium
OTU_1841	5	0	1	0	1	0	0	0	0	2	0	0	0	0	0	0	0	0	k:Bacteria,p:Actinobacteria,c:Actinobacteria,o:Streptosporangiales,f:Streptosporangiaceae,g:Nonomuraea
OTU_1842	4	8	6	10	0	0	0	0	2	1	0	14	1	3	0	0	1	0	k:Bacteria,p:Bacteroidetes,c:Bacteroidia,o:Flavobacteriales,f:Flavobacteriaceae,g:Flavobacterium
OTU_1843	3	0	4	4	4	0	0	0	0	3	1	0	0	8	0	0	0	0	k:Bacteria,p:Proteobacteria,c:Gammaproteobacteria,o:CCM19a
OTU_1844	2	1	2	0	0	0	0	0	0	0	4	0	1	1	0	0	0	0	k:Bacteria,p:Chlamydiae,c:Chlamydiae,o:Chlamydiales
OTU_1845	0	3	0	1	1	0	0	0	0	1	0	0	1	3	0	0	0	0	k:Bacteria,p:Actinobacteria,c:MB-A2-108
OTU_1846	4	1	2	3	0	0	0	0	0	3	0	2	0	3	0	0	0	0	k:Bacteria,p:Chloroflexi,c:Ktedonobacteria,o:Ktedonobacterales,f:JG30-KF-AS9
OTU_1847	4	3	1	4	1	0	0	0	0	1	1	2	2	3	0	0	0	0	k:Bacteria,p:Dependentiae,c:Babeliae,o:Babeliales,f:Vermiphilaceae
OTU_1848	2	6	1	3	0	3	0	0	1	0	0	0	1	1	0	0	0	0	k:Bacteria,p:Chlamydiae,c:Chlamydiae,o:Chlamydiales,f:Parachlamydiaceae
OTU_1849	0	0	0	3	6	0	0	0	1	4	4	0	1	4	0	0	0	0	k:Bacteria,p:Gemmatimonadetes,c:Gemmatimonadetes,o:Gemmatimonadales,f:Gemmatimonadaceae,g:Gemmatimonas
OTU_1850	6	0	2	6	1	0	0	0	0	0	0	3	0	2	0	0	0	0	k:Bacteria,p:Verrucomicrobia,c:Verrucomicrobiae,o:Pedosphaerales,f:Pedosphaeraceae
OTU_1851	0	0	0	0	0	0	0	0	0	0	0	0	1	0	0	11	0	0	k:Bacteria,p:Bacteroidetes,c:Bacteroidia,o:Bacteroidales,f:Bacteroidetes_vadinHA17
OTU_1852	3	0	0	1	1	0	0	0	0	1	0	7	5	1	0	0	0	0	k:Bacteria,p:Bacteroidetes,c:Bacteroidia,o:Sphingobacteriales,f:AKYH767
OTU_1853	1	15	13	7	11	1	0	0	0	2	5	5	5	8	0	0	0	0	k:Bacteria,p:Proteobacteria,c:Alphaproteobacteria,o:Rhodospirillales,f:Rhodospirillaceae,g:uncultured,s:uncultured_bacterium
OTU_1854	7	3	13	1	1	0	0	0	0	0	4	2	1	3	0	2	0	0	k:Bacteria,p:Verrucomicrobia,c:Verrucomicrobiae,o:Pedosphaerales,f:Pedosphaeraceae
OTU_1855	4	1	0	0	0	0	0	0	0	1	0	4	1	1	0	0	0	0	k:Bacteria,p:Proteobacteria,c:Gammaproteobacteria,o:Beggiatoales,f:Beggiatoaceae,g:uncultured,s:uncultured_bacterium
OTU_1856	0	1	1	1	7	0	0	0	0	0	0	0	0	0	0	0	0	0	k:Bacteria,p:Proteobacteria,c:Gammaproteobacteria,o:Betaproteobacteriales,f:Neisseriaceae,g:uncultured
OTU_1857	3	1	0	0	0	0	0	0	0	0	0	4	1	1	0	0	0	0	k:Bacteria,p:Chloroflexi
OTU_1858	3	1	3	8	4	0	0	0	0	0	1	0	0	0	0	0	0	0	k:Bacteria,p:Verrucomicrobia,c:Verrucomicrobiae,o:Pedosphaerales,f:Pedosphaeraceae
OTU_1859	0	0	0	0	0	0	0	7	0	0	0	0	0	0	0	0	0	0	k:Bacteria,p:Chloroflexi,c:Chloroflexia,o:Thermomicrobiales,f:JG30-KF-CM45
OTU_186	73	61	47	72	37	1	6	4	0	41	38	66	36	61	0	0	0	3	k:Bacteria,p:Proteobacteria,c:Alphaproteobacteria,o:Rhizobiales,f:Xanthobacteraceae,g:uncultured
OTU_1860	1	1	0	0	0	0	0	0	0	2	1	2	1	0	0	0	0	3	k:Bacteria,p:Proteobacteria,c:Gammaproteobacteria,o:Betaproteobacteriales,f:Burkholderiaceae
OTU_1861	8	5	8	9	1	0	0	0	0	3	11	13	2	6	0	0	0	0	k:Bacteria,p:Proteobacteria,c:Deltaproteobacteria,o:Myxococcales,f:Haliangiaceae,g:Haliangium
OTU_1862	12	11	17	8	15	0	1	0	1	3	13	6	5	10	4	0	1	0	k:Bacteria,p:Acidobacteria,c:Acidobacteriia,o:Subgroup_2
OTU_1863	0	3	4	2	1	0	0	0	0	2	0	0	0	2	0	0	0	0	k:Bacteria,p:Proteobacteria,c:Deltaproteobacteria,o:Oligoflexales,f:0319-6G20
OTU_1864	1	1	1	2	0	0	0	0	0	1	0	5	0	0	0	0	0	0	k:Bacteria,p:Proteobacteria,c:Deltaproteobacteria,o:Myxococcales,f:mle1-27
OTU_1865	4	0	0	0	13	0	0	0	0	2	1	2	10	1	0	0	0	0	k:Bacteria,p:Proteobacteria,c:Deltaproteobacteria,o:Myxococcales,f:BIrii41
OTU_1866	2	4	0	0	4	0	0	0	0	0	0	0	0	1	0	0	0	0	k:Bacteria,p:Proteobacteria,c:Alphaproteobacteria
OTU_1867	3	3	1	0	1	0	6	0	0	0	1	1	0	0	0	1	0	1	k:Bacteria,p:Firmicutes,c:Bacilli,o:Bacillales,f:Bacillaceae,g:Anoxybacillus
OTU_1868	5	0	1	3	2	0	0	0	0	1	2	6	0	2	0	0	2	0	k:Bacteria,p:Dependentiae,c:Babeliae,o:Babeliales
OTU_1869	0	2	0	1	2	0	0	0	0	1	0	6	2	4	0	0	0	0	k:Bacteria,p:Chloroflexi,c:Ktedonobacteria,o:Ktedonobacterales,f:JG30-KF-AS9
OTU_187	19	25	9	19	24	0	0	0	0	11	15	16	106	25	1	0	0	0	k:Bacteria,p:Bacteroidetes,c:Bacteroidia,o:Chitinophagales,f:Chitinophagaceae,g:uncultured,s:uncultured_bacterium
OTU_1870	3	1	2	5	1	0	0	0	0	1	2	1	1	1	0	0	0	0	k:Bacteria,p:Proteobacteria,c:Deltaproteobacteria
OTU_1871	5	9	4	17	4	3	0	0	0	24	12	7	24	18	0	0	0	0	k:Bacteria,p:Bacteroidetes,c:Bacteroidia,o:Sphingobacteriales,f:env.OPS_17
OTU_1872	1	3	1	0	2	0	0	0	0	2	0	2	0	1	0	0	0	0	k:Bacteria,p:Gemmatimonadetes,c:Gemmatimonadetes,o:Gemmatimonadales,f:Gemmatimonadaceae
OTU_1873	0	0	0	1	1	0	0	0	0	0	2	0	2	2	0	0	0	0	k:Bacteria,p:Acidobacteria,c:Acidobacteriia,o:Solibacterales,f:Solibacteraceae_Subgroup_3,g:Candidatus_Solibacter
OTU_1874	0	0	7	0	0	0	0	0	0	0	0	0	0	1	0	0	0	0	k:Bacteria
OTU_1875	8	3	8	1	5	0	0	0	0	5	7	4	4	5	0	0	1	0	k:Bacteria,p:Actinobacteria,c:Actinobacteria,o:Micrococcales,f:Intrasporangiaceae,g:Intrasporangium
OTU_1876	1	0	0	7	0	0	0	0	0	0	8	8	0	0	0	0	0	0	k:Bacteria,p:Acidobacteria,c:Acidobacteriia,o:Subgroup_2
OTU_1877	0	1	0	2	0	0	0	0	0	0	2	2	0	1	0	0	0	0	k:Bacteria,p:Bacteroidetes,c:Bacteroidia,o:Chitinophagales,f:Chitinophagaceae,g:Niabella,s:Niabella_thaonhiensis
OTU_1878	26	25	25	13	27	0	12	1	1	17	14	11	7	26	2	0	1	3	k:Bacteria,p:Actinobacteria,c:Actinobacteria,o:Frankiales,f:Acidothermaceae,g:Acidothermus,s:uncultured_bacterium
OTU_1879	4	1	0	5	4	0	0	0	0	3	4	3	2	4	0	0	0	0	k:Bacteria,p:Chloroflexi,c:TK10
OTU_188	1	4	2	0	5	10	9	5	6	0	2	15	0	3	53	12	1	24	k:Bacteria,p:Proteobacteria,c:Gammaproteobacteria,o:Enterobacteriales,f:Enterobacteriaceae,g:Escherichia-Shigella
OTU_1880	0	2	5	1	5	0	0	0	0	0	0	0	1	3	0	0	0	0	k:Bacteria,p:Elusimicrobia,c:Elusimicrobia,o:Lineage_IV
OTU_1881	1	2	2	4	0	0	0	0	0	2	1	7	0	1	0	0	0	0	k:Bacteria,p:Armatimonadetes,c:Fimbriimonadia,o:Fimbriimonadales,f:Fimbriimonadaceae
OTU_1882	4	1	0	0	1	0	0	0	0	3	0	5	0	0	0	0	0	0	k:Bacteria,p:Dependentiae,c:Babeliae,o:Babeliales
OTU_1883	9	18	19	18	17	0	0	0	0	2	11	11	2	10	0	1	0	1	k:Bacteria,p:Proteobacteria,c:Alphaproteobacteria,o:Rhizobiales,f:Devosiaceae
OTU_1884	5	6	6	3	3	3	0	0	0	3	3	4	3	7	0	0	1	0	k:Bacteria,p:Chlamydiae,c:Chlamydiae,o:Chlamydiales,f:Simkaniaceae,g:uncultured
OTU_1885	0	0	1	0	1	0	0	0	0	4	0	1	3	0	0	0	0	0	k:Bacteria,p:Actinobacteria,c:Actinobacteria,o:Micromonosporales,f:Micromonosporaceae,g:Actinorhabdospora,s:Actinorhabdospora_filicis
OTU_1886	0	1	2	1	2	0	0	0	0	2	0	0	2	3	0	0	0	0	k:Bacteria,p:Dependentiae,c:Babeliae,o:Babeliales,f:Vermiphilaceae
OTU_1887	6	6	4	8	9	0	0	0	0	3	15	6	2	5	0	0	0	0	k:Bacteria,p:Proteobacteria,c:Gammaproteobacteria,o:Betaproteobacteriales,f:SC-I-84
OTU_1889	0	1	0	0	0	0	0	0	0	0	1	0	0	0	0	12	0	0	k:Bacteria,p:Proteobacteria,c:Gammaproteobacteria,o:Arenicellales,f:Arenicellaceae,g:uncultured
OTU_189	9	4	26	5	27	9	26	2	0	15	28	13	8	10	11	42	7	8	k:Bacteria,p:Proteobacteria,c:Alphaproteobacteria,o:Caulobacterales,f:Caulobacteraceae,g:Caulobacter
OTU_1890	0	3	24	2	2	0	0	0	0	2	5	1	2	0	0	2	4	0	k:Bacteria,p:Proteobacteria,c:Alphaproteobacteria,o:Caulobacterales,f:Caulobacteraceae,g:Asticcacaulis
OTU_1891	1	3	1	0	0	0	0	0	1	0	6	0	0	3	0	0	3	0	k:Bacteria,p:Chloroflexi,c:Dehalococcoidia,o:SAR202_clade
OTU_1892	0	0	0	0	0	0	0	0	0	0	0	0	0	0	0	7	0	0	k:Bacteria,p:Kiritimatiellaeota,c:Kiritimatiellae,o:WCHB1-41
OTU_1894	2	0	5	1	2	0	0	0	0	0	0	1	1	0	0	0	0	0	k:Bacteria,p:Proteobacteria,c:Alphaproteobacteria,o:Micropepsales,f:Micropepsaceae,g:uncultured
OTU_1895	1	2	3	4	1	0	0	0	0	5	5	2	0	0	0	0	0	0	k:Bacteria,p:Acidobacteria,c:Acidobacteriia,o:Solibacterales,f:Solibacteraceae_Subgroup_3,g:Candidatus_Solibacter
OTU_1896	1	3	3	0	1	0	0	0	0	2	2	2	1	0	0	0	0	0	k:Bacteria,p:Elusimicrobia,c:Lineage_IIb
OTU_1897	2	3	4	3	7	0	0	0	0	2	1	0	5	3	0	0	0	0	k:Bacteria,p:Gemmatimonadetes,c:S0134_terrestrial_group
OTU_1898	26	4	8	10	5	1	3	62	2	20	4	11	3	12	1	0	0	6	k:Bacteria,p:Actinobacteria,c:Actinobacteria,o:Streptomycetales,f:Streptomycetaceae,g:Streptomyces
OTU_1899	15	19	17	23	33	0	1	0	0	8	11	21	4	19	0	0	0	0	k:Bacteria,p:Proteobacteria,c:Alphaproteobacteria,o:Rhizobiales,f:Rhizobiales_Incertae_Sedis,g:Bauldia
OTU_19	115	96	140	84	177	31	138	96	283	129	167	74	118	76	216	113	57	2000	k:Bacteria,p:Proteobacteria,c:Gammaproteobacteria,o:Betaproteobacteriales,f:Burkholderiaceae
OTU_190	60	55	46	77	59	0	0	3	1	70	44	40	35	54	1	1	0	1	k:Bacteria,p:Proteobacteria,c:Gammaproteobacteria,o:Betaproteobacteriales,f:SC-I-84
OTU_1900	2	0	0	2	1	0	0	0	0	0	1	2	0	1	0	0	0	0	k:Bacteria,p:Proteobacteria,c:Deltaproteobacteria,o:Myxococcales,f:bacteriap25
OTU_1901	0	0	0	0	0	0	0	2	0	0	1	0	0	0	0	8	0	0	k:Bacteria,p:Omnitrophicaeota
OTU_1902	7	2	0	1	5	0	0	0	0	1	0	1	1	0	0	0	0	0	k:Bacteria,p:Actinobacteria,c:Thermoleophilia,o:Gaiellales
OTU_1903	0	1	1	4	1	0	0	0	0	0	0	0	0	5	0	0	0	0	k:Bacteria,p:Proteobacteria,c:Alphaproteobacteria,o:Rickettsiales,f:SM2D12
OTU_1904	0	0	1	5	0	0	1	0	0	0	6	1	4	4	0	1	0	0	k:Bacteria,p:Spirochaetes,c:Spirochaetia,o:Spirochaetales,f:Spirochaetaceae,g:Spirochaeta_2,s:uncultured_bacterium
OTU_1905	1	10	0	0	1	0	0	0	0	0	1	0	2	0	0	0	0	0	k:Bacteria,p:Proteobacteria,c:Gammaproteobacteria,o:Oceanospirillales,f:Halomonadaceae,g:Halomonas,s:uncultured_gamma_proteobacterium
OTU_1906	12	26	21	9	23	0	1	0	1	36	28	13	19	17	0	0	0	0	k:Bacteria,p:Proteobacteria,c:Gammaproteobacteria,o:Betaproteobacteriales,f:Burkholderiaceae
OTU_1907	2	2	1	1	0	0	0	0	0	0	2	5	1	2	0	0	0	0	k:Bacteria,p:Dependentiae,c:Babeliae,o:Babeliales,f:Vermiphilaceae
OTU_1908	0	0	0	0	0	0	0	0	0	0	0	0	0	0	0	9	0	0	k:Bacteria,p:Acidobacteria,c:Thermoanaerobaculia,o:Thermoanaerobaculales,f:Thermoanaerobaculaceae,g:TPD-58,s:uncultured_bacterium
OTU_1909	2	0	3	0	0	0	0	0	0	0	2	1	0	1	0	0	0	0	k:Bacteria,p:Chloroflexi,c:JG30-KF-CM66
OTU_191	61	49	55	46	48	0	3	0	0	21	23	24	30	44	4	0	0	0	k:Bacteria,p:Actinobacteria,c:Acidimicrobiia,o:IMCC26256
OTU_1910	1	1	2	5	2	0	0	0	0	0	2	0	1	1	0	0	0	0	k:Bacteria,p:Chlamydiae,c:Chlamydiae,o:Chlamydiales
OTU_1911	3	3	2	1	1	0	0	0	0	0	1	0	1	2	0	0	0	0	k:Bacteria,p:Chlamydiae,c:Chlamydiae,o:Chlamydiales
OTU_1912	0	0	0	0	0	0	0	0	0	4	0	3	3	0	0	0	0	0	k:Bacteria,p:Proteobacteria,c:Alphaproteobacteria,o:Rhodospirillales,f:uncultured
OTU_1913	0	2	0	0	0	0	0	0	0	0	5	7	0	1	0	0	0	0	k:Bacteria,p:Dependentiae,c:Babeliae,o:Babeliales
OTU_1914	0	2	1	1	1	0	0	0	0	1	2	5	3	0	0	0	0	0	k:Bacteria,p:Dependentiae,c:Babeliae,o:Babeliales
OTU_1915	14	11	7	8	17	0	0	0	0	5	3	15	4	12	1	0	0	0	k:Bacteria,p:Verrucomicrobia,c:Verrucomicrobiae,o:Pedosphaerales,f:Pedosphaeraceae
OTU_1916	0	1	3	0	7	0	0	0	0	0	0	3	0	3	0	0	0	0	k:Bacteria,p:Armatimonadetes,c:Armatimonadia,o:Armatimonadales
OTU_1917	19	19	11	13	8	0	0	0	0	13	18	20	17	14	0	0	0	0	k:Bacteria,p:Proteobacteria,c:Alphaproteobacteria,o:Caulobacterales,f:Hyphomonadaceae,g:SWB02
OTU_1918	1	1	0	2	5	0	0	0	0	1	1	0	1	0	0	0	0	0	k:Bacteria,p:Acidobacteria,c:Acidobacteriia,o:Acidobacteriales,f:uncultured
OTU_1919	3	1	1	5	2	0	0	0	0	1	2	3	0	5	0	0	0	0	k:Bacteria,p:Acidobacteria,c:Acidobacteriia,o:Solibacterales,f:Solibacteraceae_Subgroup_3,g:Bryobacter
OTU_192	98	66	66	148	36	0	0	1	0	75	67	78	63	143	2	4	0	0	k:Bacteria,p:Proteobacteria,c:Gammaproteobacteria,o:Betaproteobacteriales,f:Nitrosomonadaceae,g:MND1
OTU_1920	1	7	1	1	0	0	0	0	0	4	3	3	1	6	0	0	0	0	k:Bacteria,p:Bacteroidetes,c:Bacteroidia,o:Cytophagales,f:Cytophagaceae,g:Sporocytophaga
OTU_1921	9	7	5	6	10	0	0	0	1	2	4	2	0	9	0	2	0	0	k:Bacteria,p:Firmicutes,c:Bacilli,o:Bacillales,f:Alicyclobacillaceae,g:Tumebacillus
OTU_1922	3	1	3	3	3	0	0	0	0	1	1	3	0	0	0	0	0	0	k:Bacteria,p:Chloroflexi,c:Dehalococcoidia,o:S085
OTU_1923	3	2	1	2	0	2	0	3	0	0	0	3	0	1	0	0	0	2	k:Bacteria,p:Actinobacteria,c:Actinobacteria,o:Corynebacteriales,f:Nocardiaceae,g:Rhodococcus,s:Rhodococcus_sp._B5
OTU_1924	16	4	4	4	6	0	0	0	1	4	3	6	4	4	0	0	0	1	k:Bacteria,p:Actinobacteria,c:Actinobacteria,o:Propionibacteriales,f:Nocardioidaceae,g:Aeromicrobium
OTU_1925	1	0	5	3	1	0	0	0	0	0	1	0	6	0	0	0	0	0	k:Bacteria,p:Planctomycetes,c:Phycisphaerae,o:Phycisphaerales,f:Phycisphaeraceae,g:SM1A02,s:uncultured_bacterium
OTU_1926	0	0	0	0	0	0	0	0	0	0	0	0	0	0	0	7	0	0	k:Bacteria,p:Proteobacteria,c:Deltaproteobacteria
OTU_1927	13	11	5	6	6	0	0	0	0	9	3	9	5	6	0	0	0	0	k:Bacteria,p:Proteobacteria,c:Alphaproteobacteria,o:Acetobacterales,f:Acetobacteraceae
OTU_1928	0	0	0	2	0	0	0	0	0	0	0	0	0	0	0	8	0	0	k:Bacteria,p:Bacteroidetes,c:Ignavibacteria,o:Ignavibacteriales,f:LD-RB-34
OTU_1929	5	4	3	13	3	0	0	0	0	2	4	4	4	4	0	0	0	0	k:Bacteria,p:Actinobacteria,c:Thermoleophilia,o:Gaiellales,f:Gaiellaceae,g:Gaiella
OTU_193	19	21	8	9	6	0	0	0	0	27	41	17	42	21	0	6	0	0	k:Bacteria,p:Bacteroidetes,c:Bacteroidia,o:Cytophagales,f:Microscillaceae
OTU_1930	4	4	1	1	1	0	0	0	0	2	0	1	1	6	0	0	0	0	k:Bacteria,p:Proteobacteria,c:Alphaproteobacteria,o:Rhizobiales,f:A0839
OTU_1931	0	0	0	0	0	1	5	0	3	0	0	0	0	0	0	0	0	0	k:Bacteria,p:Firmicutes,c:Bacilli,o:Lactobacillales,f:Carnobacteriaceae,g:Atopostipes,s:uncultured_bacterium
OTU_1932	6	3	18	3	5	0	0	0	0	10	1	8	7	8	0	0	0	0	k:Bacteria,p:Proteobacteria,c:Alphaproteobacteria,o:Rhizobiales,f:Xanthobacteraceae
OTU_1933	33	14	36	37	11	1	0	1	3	11	18	27	10	23	6	3	0	1	k:Bacteria,p:Nitrospirae,c:Nitrospira,o:Nitrospirales,f:Nitrospiraceae,g:Nitrospira,s:uncultured_bacterium
OTU_1934	2	0	0	0	2	0	0	0	0	0	2	4	1	0	0	0	0	0	k:Bacteria,p:Proteobacteria,c:Deltaproteobacteria,o:Oligoflexales,f:0319-6G20
OTU_1935	2	1	1	2	2	0	0	0	0	3	1	6	1	0	0	0	0	0	k:Bacteria,p:Bacteroidetes,c:Rhodothermia,o:Rhodothermales,f:Rhodothermaceae
OTU_1936	0	1	13	0	4	0	0	0	0	0	0	0	2	0	0	0	0	0	k:Bacteria,p:Proteobacteria,c:Alphaproteobacteria
OTU_1937	1	1	0	2	5	0	0	0	0	1	1	2	1	0	0	0	0	0	k:Bacteria,p:Proteobacteria,c:Gammaproteobacteria,o:Gammaproteobacteria_Incertae_Sedis,f:Unknown_Family
OTU_1938	8	5	0	3	2	0	0	0	0	1	1	1	0	3	0	0	0	0	k:Bacteria,p:Proteobacteria,c:Deltaproteobacteria,o:Myxococcales,f:Blfdi19
OTU_1939	0	0	0	0	0	0	0	0	0	0	0	0	0	15	0	0	0	0	k:Bacteria,p:Proteobacteria,c:Gammaproteobacteria,o:Betaproteobacteriales
OTU_194	69	53	59	57	60	1	0	0	0	54	47	44	28	61	1	2	0	0	k:Bacteria,p:Proteobacteria,c:Alphaproteobacteria,o:Micropepsales,f:Micropepsaceae
OTU_1940	0	1	2	0	2	0	0	0	0	1	0	2	1	0	0	0	0	0	k:Bacteria,p:Proteobacteria,c:Gammaproteobacteria,o:Xanthomonadales
OTU_1941	2	0	2	1	1	0	0	0	0	0	1	3	0	2	0	0	0	0	k:Bacteria,p:Planctomycetes,c:OM190
OTU_1942	5	4	3	0	3	0	0	0	0	2	3	1	3	3	0	0	0	0	k:Bacteria,p:Proteobacteria,c:Alphaproteobacteria,o:Caulobacterales,f:Hyphomonadaceae,g:Hirschia,s:metagenome
OTU_1943	1	2	0	0	4	0	0	0	0	1	3	0	2	0	0	0	0	0	k:Bacteria,p:Patescibacteria,c:Saccharimonadia,o:Saccharimonadales
OTU_1944	4	8	4	5	3	0	0	0	0	12	3	7	2	6	0	0	0	0	k:Bacteria,p:Proteobacteria,c:Deltaproteobacteria,o:Oligoflexales,f:0319-6G20
OTU_1945	0	0	10	1	0	0	0	0	0	0	1	6	0	4	0	0	0	0	k:Bacteria,p:Chlamydiae,c:Chlamydiae,o:Chlamydiales,f:cvE6
OTU_1946	1	3	0	3	0	0	0	0	0	0	0	1	1	5	0	0	0	0	k:Bacteria,p:Bacteroidetes,c:Bacteroidia,o:Chitinophagales,f:uncultured
OTU_1947	3	1	3	1	5	0	0	0	0	0	1	3	4	2	0	1	0	0	k:Bacteria,p:Elusimicrobia,c:Elusimicrobia,o:MVP-88
OTU_1948	2	5	5	2	1	0	0	0	0	1	2	2	0	0	0	0	0	0	k:Bacteria,p:Patescibacteria,c:Parcubacteria,o:Candidatus_Kaiserbacteria
OTU_1949	40	33	30	33	7	0	0	0	0	7	6	26	14	33	0	0	0	0	k:Bacteria,p:Planctomycetes,c:Pla4_lineage
OTU_195	28	26	29	28	38	0	0	0	1	13	19	16	12	21	0	0	0	1	k:Bacteria,p:Nitrospirae,c:Nitrospira,o:Nitrospirales,f:Nitrospiraceae,g:Nitrospira,s:uncultured_Nitrospira_sp.
OTU_1950	3	0	8	0	0	0	0	0	0	0	1	0	0	0	0	0	0	0	k:Bacteria,p:Actinobacteria,c:Actinobacteria
OTU_1951	2	3	3	4	4	0	0	0	0	22	0	13	2	4	0	0	0	0	k:Bacteria,p:Actinobacteria,c:Actinobacteria,o:Micromonosporales,f:Micromonosporaceae
OTU_1952	1	2	0	0	0	0	0	0	0	3	2	3	0	3	0	0	0	0	k:Bacteria,p:Patescibacteria,c:Saccharimonadia,o:Saccharimonadales
OTU_1953	1	3	0	0	5	0	0	0	0	2	0	0	1	0	0	0	0	0	k:Bacteria,p:Planctomycetes,c:vadinHA49
OTU_1954	18	25	14	27	16	5	0	0	0	13	15	10	8	7	0	2	0	0	k:Bacteria,p:Firmicutes,c:Bacilli,o:Bacillales,f:Planococcaceae,g:Sporosarcina
OTU_1955	1	1	6	5	0	0	0	0	0	0	1	0	0	2	0	0	0	0	k:Bacteria,p:Proteobacteria,c:Gammaproteobacteria,o:Diplorickettsiales,f:Diplorickettsiaceae,g:uncultured
OTU_1956	5	5	11	7	2	0	1	1	0	3	8	13	8	2	0	0	0	0	k:Bacteria,p:Proteobacteria,c:Alphaproteobacteria,o:Acetobacterales,f:Acetobacteraceae,g:Roseomonas
OTU_1957	15	8	21	12	14	0	3	0	2	944	1408	105	223	47	5	2	3	3	k:Bacteria,p:Bacteroidetes,c:Bacteroidia,o:Flavobacteriales,f:Flavobacteriaceae,g:Flavobacterium
OTU_1958	0	1	0	3	3	0	0	0	0	0	0	0	0	0	0	0	0	0	k:Bacteria,p:Proteobacteria,c:Deltaproteobacteria,o:SAR324_cladeMarine_group_B
OTU_1959	1	10	3	1	3	0	0	0	0	0	0	2	1	1	0	0	0	0	k:Bacteria,p:Elusimicrobia,c:Lineage_IIb
OTU_196	43	23	26	43	22	0	0	1	0	14	9	30	12	50	0	0	0	10	k:Bacteria,p:Actinobacteria,c:Actinobacteria,o:Streptomycetales,f:Streptomycetaceae,g:Streptomyces
OTU_1960	3	4	6	6	7	0	0	0	0	0	11	1	1	6	0	0	0	0	k:Bacteria,p:Bacteroidetes,c:Bacteroidia,o:Chitinophagales,f:uncultured
OTU_1961	3	1	2	1	3	0	0	0	0	0	1	1	0	0	0	0	0	0	k:Bacteria,p:Armatimonadetes,c:Fimbriimonadia,o:Fimbriimonadales,f:Fimbriimonadaceae
OTU_1962	2	0	0	1	0	0	0	0	0	1	2	2	5	1	1	0	0	0	k:Bacteria,p:Cyanobacteria,c:Sericytochromatia
OTU_1963	0	3	0	0	2	0	0	0	0	0	1	0	0	0	0	0	0	0	k:Bacteria,p:Acidobacteria,c:Acidobacteriia,o:Solibacterales,f:Solibacteraceae_Subgroup_3,g:Bryobacter
OTU_1964	2	2	2	0	1	0	0	0	0	1	0	1	0	1	0	0	0	0	k:Bacteria,p:Acidobacteria,c:Acidobacteriia,o:Solibacterales,f:Solibacteraceae_Subgroup_3,g:Paludibaculum
OTU_1965	4	2	0	1	2	0	0	0	0	0	0	0	2	2	0	0	0	0	k:Bacteria,p:Actinobacteria,c:MB-A2-108
OTU_1966	3	2	0	3	3	0	0	0	0	4	0	4	0	3	0	0	0	0	k:Bacteria,p:Proteobacteria,c:Deltaproteobacteria,o:Myxococcales,f:Polyangiaceae,g:Pajaroellobacter,s:uncultured_bacterium
OTU_1967	0	2	5	1	1	0	0	0	0	2	3	2	0	0	0	0	0	0	k:Bacteria,p:Bacteroidetes,c:Bacteroidia,o:Sphingobacteriales,f:env.OPS_17
OTU_1968	0	0	0	3	0	0	0	0	0	5	1	3	1	0	0	0	0	0	k:Bacteria,p:Dependentiae,c:Babeliae,o:Babeliales,f:Vermiphilaceae
OTU_1969	2	3	1	4	0	1	0	0	0	0	4	1	0	1	0	0	0	0	k:Bacteria,p:Proteobacteria,c:Deltaproteobacteria,o:Bdellovibrionales,f:Bdellovibrionaceae,g:OM27_clade
OTU_197	26	42	32	42	52	0	0	0	0	22	18	32	18	16	0	0	0	1	k:Bacteria,p:Actinobacteria,c:Acidimicrobiia,o:IMCC26256
OTU_1970	0	0	0	0	0	1	11	0	1	0	0	1	1	0	5	3	2	2	k:Bacteria,p:Bacteroidetes,c:Bacteroidia,o:Chitinophagales,f:Chitinophagaceae,g:Chitinophaga
OTU_1971	9	3	6	4	4	0	0	0	0	3	7	2	11	4	0	0	0	0	k:Bacteria,p:Proteobacteria,c:Gammaproteobacteria,o:JG36-TzT-191
OTU_1972	4	9	3	0	6	0	0	0	0	2	4	3	3	3	0	0	0	0	k:Bacteria,p:Chloroflexi,c:TK10
OTU_1973	1	5	1	2	1	0	0	0	0	0	3	0	0	9	0	0	0	0	k:Bacteria,p:Proteobacteria,c:Deltaproteobacteria,o:Myxococcales,f:Sandaracinaceae,g:uncultured,s:uncultured_bacterium
OTU_1974	6	4	0	5	0	0	0	0	0	1	1	2	0	1	0	0	0	0	k:Bacteria,p:Proteobacteria,c:Gammaproteobacteria,o:Xanthomonadales,f:Xanthomonadaceae,g:uncultured,s:uncultured_bacterium
OTU_1975	1	1	0	0	1	0	0	0	0	3	0	3	2	1	0	0	0	0	k:Bacteria,p:Actinobacteria,c:Actinobacteria,o:Micrococcales,f:Microbacteriaceae,g:Yonghaparkia
OTU_1976	0	0	2	3	0	0	0	0	0	4	5	2	0	3	0	0	0	0	k:Bacteria,p:Bacteroidetes,c:Bacteroidia,o:Sphingobacteriales,f:env.OPS_17
OTU_1977	2	1	0	1	3	0	1	0	0	3	1	0	10	5	0	0	0	0	k:Bacteria,p:Actinobacteria,c:Acidimicrobiia,o:IMCC26256
OTU_1978	1	0	1	0	3	0	0	0	0	0	1	1	1	1	0	0	0	0	k:Bacteria,p:Chlamydiae,c:Chlamydiae,o:Chlamydiales
OTU_1979	0	0	1	0	1	0	0	0	0	0	1	0	3	3	0	0	0	0	k:Bacteria,p:Proteobacteria,c:Gammaproteobacteria,o:Legionellales,f:Legionellaceae,g:Legionella
OTU_198	7	3	5	2	7	0	2	0	0	49	18	14	111	30	0	0	0	0	k:Bacteria,p:Bacteroidetes,c:Bacteroidia,o:Chitinophagales,f:Chitinophagaceae,g:uncultured
OTU_1980	2	1	2	1	3	2	1	0	0	1	2	1	1	1	0	0	0	0	k:Bacteria,p:Proteobacteria,c:Gammaproteobacteria,o:Betaproteobacteriales,f:Burkholderiaceae,g:Burkholderia-Caballeronia-Paraburkholderia
OTU_1981	0	0	0	0	0	0	0	0	0	0	0	0	0	0	0	6	0	0	k:Bacteria,p:Chlamydiae,c:Chlamydiae,o:Chlamydiales
OTU_1982	0	0	0	0	0	0	1	0	0	0	0	0	0	0	0	0	0	7	k:Bacteria,p:Proteobacteria,c:Alphaproteobacteria,o:Rhodobacterales,f:Rhodobacteraceae,g:Paracoccus,s:uncultured_bacterium
OTU_1983	2	1	0	0	1	0	0	0	0	2	2	1	3	1	0	0	0	0	k:Bacteria,p:Proteobacteria,c:Deltaproteobacteria,o:Oligoflexales,f:0319-6G20
OTU_1984	4	0	0	0	1	0	0	0	0	0	0	3	1	0	0	0	0	0	k:Bacteria
OTU_1985	2	1	0	0	0	0	0	0	0	1	1	3	0	0	0	0	0	0	k:Bacteria,p:Chlamydiae,c:Chlamydiae,o:Chlamydiales
OTU_1987	2	0	2	1	5	0	0	0	0	4	4	3	0	3	0	0	0	0	k:Bacteria,p:Proteobacteria,c:Gammaproteobacteria,o:Betaproteobacteriales
OTU_1988	4	4	2	11	0	0	0	0	0	0	0	7	0	0	0	0	0	0	k:Bacteria,p:Zixibacteria
OTU_1989	2	7	8	1	0	0	0	0	2	7	11	8	1	4	0	0	0	0	k:Bacteria,p:Bacteroidetes,c:Bacteroidia,o:Flavobacteriales,f:Flavobacteriaceae,g:Flavobacterium,s:uncultured_bacterium
OTU_199	15	26	26	22	34	0	0	0	0	12	8	16	12	8	0	1	0	0	k:Bacteria,p:Actinobacteria,c:Acidimicrobiia,o:uncultured
OTU_1990	2	1	0	0	1	0	0	0	0	0	1	2	1	2	0	0	0	0	k:Bacteria,p:Proteobacteria,c:Alphaproteobacteria
OTU_1991	6	34	8	13	5	0	2	0	0	6	5	16	7	9	0	0	0	2	k:Bacteria,p:Firmicutes,c:Bacilli,o:Bacillales,f:Paenibacillaceae,g:Paenibacillus
OTU_1992	3	3	1	1	3	0	0	0	0	2	1	1	1	0	0	0	0	0	k:Bacteria,p:Actinobacteria,c:Thermoleophilia,o:Gaiellales,f:uncultured
OTU_1993	2	1	0	2	0	0	0	0	0	1	1	0	1	1	0	0	0	0	k:Bacteria,p:Proteobacteria,c:Deltaproteobacteria,o:Bdellovibrionales,f:Bdellovibrionaceae,g:Bdellovibrio,s:uncultured_bacterium
OTU_1994	3	0	1	0	3	0	0	0	0	2	1	6	0	0	0	0	1	0	k:Bacteria,p:Proteobacteria,c:Gammaproteobacteria
OTU_1995	2	1	0	2	0	0	0	0	0	0	3	0	0	2	0	0	0	0	k:Bacteria,p:Proteobacteria,c:Deltaproteobacteria,o:Myxococcales,f:bacteriap25
OTU_1996	0	1	3	1	1	0	0	0	0	0	0	0	3	0	0	0	0	0	k:Bacteria,p:Dependentiae,c:Babeliae,o:Babeliales
OTU_1997	0	0	0	1	0	0	0	0	0	0	2	3	0	0	0	0	0	0	k:Bacteria,p:Patescibacteria,c:Saccharimonadia,o:Saccharimonadales
OTU_1998	3	6	2	1	0	0	0	0	0	3	2	0	0	1	0	0	0	0	k:Bacteria,p:Actinobacteria,c:Actinobacteria,o:Corynebacteriales
OTU_1999	8	4	7	8	0	0	0	0	0	9	27	15	14	3	0	0	0	0	k:Bacteria,p:Bacteroidetes,c:Bacteroidia,o:Flavobacteriales,f:Flavobacteriaceae,g:Flavobacterium
OTU_20	180	260	286	232	230	1	1	4	0	244	395	154	297	185	8	3	8	8	k:Bacteria,p:Proteobacteria,c:Gammaproteobacteria,o:Xanthomonadales,f:Rhodanobacteraceae,g:Rhodanobacter
OTU_200	44	31	24	36	16	0	0	0	0	10	42	73	14	56	0	0	2	2	k:Bacteria,p:Bacteroidetes,c:Bacteroidia,o:Cytophagales,f:Microscillaceae,g:uncultured
OTU_2001	3	0	0	0	2	0	0	0	0	0	1	0	1	2	0	0	0	0	k:Bacteria,p:Proteobacteria,c:Gammaproteobacteria,o:Betaproteobacteriales,f:Nitrosomonadaceae,g:Ellin6067,s:uncultured_bacterium
OTU_2002	6	14	8	63	5	0	0	0	0	1	1	13	1	11	0	0	0	0	k:Bacteria,p:Acidobacteria,c:Acidobacteriia,o:Acidobacteriales,f:uncultured
OTU_2003	6	2	2	0	0	0	0	0	0	0	0	0	0	0	0	0	0	0	k:Bacteria,p:Bacteroidetes,c:Bacteroidia,o:Chitinophagales,f:Chitinophagaceae,g:Dinghuibacter,s:Dinghuibacter_silviterrae
OTU_2004	0	0	1	5	0	0	0	0	0	1	0	0	0	1	0	0	0	0	k:Bacteria,p:Proteobacteria,c:Alphaproteobacteria,o:Rhodobacterales,f:Rhodobacteraceae,g:uncultured,s:uncultured_bacterium
OTU_2005	1	6	4	2	3	0	0	0	0	8	4	1	2	1	0	0	0	0	k:Bacteria,p:Proteobacteria,c:Alphaproteobacteria,o:Acetobacterales,f:Acetobacteraceae,g:Roseomonas
OTU_2006	4	1	2	1	2	0	0	0	0	0	3	4	0	2	0	0	0	0	k:Bacteria,p:PAUC34f
OTU_2007	7	5	1	6	7	0	0	0	0	2	5	5	5	7	0	0	0	1	k:Bacteria,p:Firmicutes,c:Bacilli,o:Bacillales,f:Bacillaceae,g:Pseudogracilibacillus
OTU_2009	2	1	5	1	0	0	0	0	0	0	0	0	0	0	0	0	0	0	k:Bacteria,p:Proteobacteria,c:Deltaproteobacteria,o:NB1-j
OTU_201	53	29	40	40	22	0	0	0	0	21	34	41	9	37	0	0	0	6	k:Bacteria,p:Planctomycetes,c:Pla4_lineage
OTU_2010	0	0	0	8	1	0	0	0	0	0	1	0	0	3	0	0	0	0	k:Bacteria,p:Planctomycetes,c:vadinHA49
OTU_2011	3	0	10	3	0	0	0	0	0	1	0	0	0	1	0	0	0	0	k:Bacteria,p:Chloroflexi,c:Chloroflexia,o:Chloroflexales,f:Roseiflexaceae,g:uncultured
OTU_2012	0	0	1	0	5	0	0	0	0	5	2	3	1	1	0	0	0	0	k:Bacteria,p:Proteobacteria,c:Alphaproteobacteria
OTU_2013	0	0	0	0	0	0	0	0	0	0	0	0	0	0	8	0	0	0	k:Bacteria,p:Proteobacteria,c:Alphaproteobacteria,o:Rhodospirillales,f:uncultured
OTU_2014	8	9	9	5	5	1	0	0	0	1	6	5	12	6	0	0	0	0	k:Bacteria,p:Proteobacteria,c:Deltaproteobacteria,o:Myxococcales,f:Archangiaceae,g:Anaeromyxobacter,s:uncultured_bacterium
OTU_2015	0	0	1	0	1	0	0	0	0	0	1	4	0	2	0	0	0	0	k:Bacteria,p:Proteobacteria,c:Deltaproteobacteria
OTU_2016	0	0	2	2	1	0	0	0	0	0	0	2	0	3	0	0	0	0	k:Bacteria,p:Chloroflexi,c:AD3
OTU_2017	1	0	0	2	3	0	0	0	0	1	4	3	0	1	0	0	0	0	k:Bacteria,p:Actinobacteria,c:Acidimicrobiia,o:Microtrichales,f:uncultured
OTU_2018	4	0	1	2	2	0	0	0	0	2	1	0	3	1	0	0	0	0	k:Bacteria,p:Proteobacteria,c:Alphaproteobacteria,o:Reyranellales,f:Reyranellaceae,g:uncultured,s:uncultured_bacterium
OTU_2019	0	1	1	3	0	0	0	0	0	3	1	0	0	0	0	0	0	0	k:Bacteria,p:Proteobacteria,c:Alphaproteobacteria,o:Rhizobiales,f:Rhizobiales_Incertae_Sedis,g:uncultured,s:uncultured_bacterium
OTU_202	196	5	1	1	4	0	0	0	0	6	5	5	1	2	0	1	0	0	k:Bacteria,p:Proteobacteria,c:Gammaproteobacteria,o:Betaproteobacteriales,f:Burkholderiaceae,g:Comamonas,s:uncultured_bacterium
OTU_2020	11	1	0	0	2	0	0	0	0	0	0	2	0	0	0	0	0	0	k:Bacteria,p:Dependentiae,c:Babeliae,o:Babeliales,f:Vermiphilaceae
OTU_2021	2	2	2	2	0	0	0	0	0	0	1	3	0	7	0	0	0	0	k:Bacteria,p:Proteobacteria,c:Deltaproteobacteria,o:Myxococcales,f:P3OB-42
OTU_2022	0	0	3	3	0	0	0	0	0	1	0	1	0	1	0	0	0	0	k:Bacteria,p:Chlamydiae,c:Chlamydiae,o:Chlamydiales,f:Simkaniaceae,g:uncultured
OTU_2023	2	1	2	3	1	0	0	0	0	1	0	4	0	0	0	0	0	0	k:Bacteria,p:Proteobacteria,c:Alphaproteobacteria,o:Tistrellales,f:Geminicoccaceae,g:uncultured,s:uncultured_bacterium
OTU_2024	0	0	0	0	0	0	0	7	0	0	0	0	0	0	0	0	0	0	k:Bacteria,p:Bacteroidetes,c:Bacteroidia,o:Bacteroidales,f:Bacteroidaceae,g:Bacteroides
OTU_2025	2	5	5	3	3	0	0	0	0	0	1	2	1	4	1	0	0	0	k:Bacteria,p:Planctomycetes,c:Phycisphaerae,o:Phycisphaerales,f:Phycisphaeraceae,g:SM1A02,s:uncultured_bacterium
OTU_2026	6	2	1	4	5	0	0	0	0	4	6	2	1	0	0	0	0	0	k:Bacteria,p:Actinobacteria,c:Acidimicrobiia,o:Microtrichales,f:Microtrichaceae,g:IMCC26207,s:uncultured_bacterium
OTU_2027	0	3	8	1	1	0	0	0	0	0	1	0	1	0	0	0	0	0	k:Bacteria,p:Bacteroidetes,c:Bacteroidia,o:Sphingobacteriales
OTU_2028	0	0	0	0	0	0	0	0	0	0	0	0	0	0	9	0	0	0	k:Bacteria
OTU_2029	3	1	0	2	0	0	0	0	0	0	0	0	1	0	0	0	0	0	k:Bacteria,p:Proteobacteria,c:Gammaproteobacteria,o:Betaproteobacteriales,f:Rhodocyclaceae,g:Azospira,s:uncultured_bacterium
OTU_203	17	34	22	26	9	0	0	0	0	5	20	12	15	23	1	0	0	0	k:Bacteria,p:Chloroflexi,c:Chloroflexia,o:Chloroflexales,f:Roseiflexaceae,g:uncultured,s:uncultured_soil_bacterium
OTU_2030	8	1	0	1	3	0	0	0	0	0	3	0	3	0	0	0	0	0	k:Bacteria,p:Bacteroidetes,c:Bacteroidia,o:Chitinophagales,f:Chitinophagaceae,g:uncultured
OTU_2031	0	0	0	0	4	0	0	0	0	2	3	3	1	0	0	0	0	0	k:Bacteria,p:Proteobacteria,c:Alphaproteobacteria,o:Tistrellales,f:Geminicoccaceae,g:Candidatus_Alysiosphaera,s:uncultured_bacterium
OTU_2032	1	2	1	1	1	0	0	0	0	0	0	0	0	1	5	0	0	0	k:Bacteria,p:Actinobacteria,c:Acidimicrobiia,o:IMCC26256
OTU_2033	32	0	2	3	10	0	0	0	0	2	4	2	4	6	0	0	0	0	k:Bacteria,p:Deinococcus-Thermus,c:Deinococci,o:Deinococcales,f:Trueperaceae,g:Truepera,s:uncultured_bacterium
OTU_2034	2	2	7	2	0	0	0	0	0	0	1	1	1	2	0	0	0	0	k:Bacteria,p:Bacteroidetes,c:Bacteroidia
OTU_2036	0	1	2	0	1	0	0	0	0	0	1	3	0	1	0	0	0	0	k:Bacteria,p:Chloroflexi,c:Dehalococcoidia,o:SAR202_clade
OTU_2037	0	0	1	1	2	0	0	0	0	0	3	7	1	2	0	0	0	0	k:Bacteria,p:Actinobacteria,c:Actinobacteria,o:Streptosporangiales,f:Thermomonosporaceae,g:Actinocorallia
OTU_2038	5	2	0	0	0	0	0	0	0	3	3	1	1	5	0	0	0	0	k:Bacteria
OTU_2039	3	3	3	6	6	0	0	0	0	1	0	2	1	2	0	0	0	0	k:Bacteria,p:Dependentiae,c:Babeliae,o:Babeliales
OTU_204	36	60	41	84	126	2	5	6	1	45	84	38	36	55	0	5	0	1	k:Bacteria,p:Proteobacteria,c:Gammaproteobacteria,o:Steroidobacterales,f:Steroidobacteraceae,g:Steroidobacter,s:Steroidobacter sp.
OTU_2040	0	1	2	5	0	0	0	0	0	0	1	0	0	0	0	0	0	0	k:Bacteria,p:Patescibacteria,c:Saccharimonadia,o:Saccharimonadales
OTU_2041	1	1	3	6	3	0	0	0	0	4	1	1	0	3	0	0	1	0	k:Bacteria,p:Acidobacteria,c:Acidobacteriia,o:Acidobacteriales,f:uncultured
OTU_2042	17	0	0	0	0	0	0	0	0	0	0	0	0	0	0	0	0	0	k:Bacteria,p:Bacteroidetes,c:Bacteroidia,o:Flavobacteriales,f:Flavobacteriaceae,g:uncultured,s:uncultured_bacterium
OTU_2043	1	0	1	4	0	0	0	0	0	0	0	2	2	0	0	0	0	0	k:Bacteria,p:Chlamydiae,c:Chlamydiae,o:Chlamydiales
OTU_2044	0	0	0	0	1	0	0	0	10	0	0	0	0	0	0	0	0	0	k:Bacteria,p:Actinobacteria,c:Actinobacteria,o:Micrococcales,f:Dermacoccaceae,g:Kytococcus,s:Kytococcus_sedentarius
OTU_2045	5	4	0	2	0	0	0	0	0	0	3	3	3	0	0	0	0	0	k:Bacteria,p:Acidobacteria,c:Subgroup_15
OTU_2046	4	3	2	0	0	0	0	0	0	0	0	0	1	1	0	0	0	0	k:Bacteria,p:Proteobacteria,c:Gammaproteobacteria,o:Diplorickettsiales,f:Diplorickettsiaceae,g:Rickettsiella
OTU_2047	2	2	3	2	1	1	0	1	0	1	5	2	3	3	0	0	0	0	k:Bacteria,p:Proteobacteria,c:Deltaproteobacteria,o:NB1-j
OTU_2048	0	0	1	0	3	0	0	0	0	0	0	2	5	1	0	0	0	0	k:Bacteria,p:Chloroflexi,c:Chloroflexia,o:Chloroflexales,f:Roseiflexaceae,g:uncultured,s:uncultured_bacterium
OTU_2049	1	3	2	2	1	0	0	0	0	0	1	1	1	0	0	0	0	0	k:Bacteria,p:Chloroflexi,c:Chloroflexia,o:Chloroflexales,f:Roseiflexaceae,g:uncultured
OTU_205	19	14	29	16	21	1	3	0	0	28	17	10	16	17	0	0	0	0	k:Bacteria,p:Proteobacteria,c:Gammaproteobacteria,o:Betaproteobacteriales,f:Burkholderiaceae,g:uncultured
OTU_2050	1	0	1	1	1	0	0	0	0	3	1	2	2	0	0	0	0	0	k:Bacteria,p:Elusimicrobia,c:Lineage_IIb
OTU_2051	5	0	0	0	2	0	0	0	0	2	1	0	0	3	1	0	0	0	k:Bacteria,p:Proteobacteria,c:Alphaproteobacteria,o:Parvibaculales,f:Parvibaculaceae,g:Parvibaculum,s:bacterium_enrichment_culture_clone_SRAO_24
OTU_2052	11	4	3	4	5	0	0	0	0	2	5	0	1	7	0	0	0	0	k:Bacteria,p:Proteobacteria,c:Deltaproteobacteria,o:Bdellovibrionales,f:Bdellovibrionaceae,g:Bdellovibrio,s:uncultured_bacterium
OTU_2053	1	2	4	4	0	0	0	0	0	4	0	1	0	2	0	0	0	0	k:Bacteria,p:Proteobacteria,c:Deltaproteobacteria,o:Oligoflexales,f:0319-6G20
OTU_2054	0	1	0	0	2	0	0	0	0	2	1	1	1	0	0	0	0	0	k:Bacteria,p:Bacteroidetes,c:Bacteroidia,o:Chitinophagales,f:Chitinophagaceae,g:Taibaiella,s:uncultured_bacterium
OTU_2055	1	4	3	3	0	0	0	0	0	1	1	3	0	0	0	0	0	0	k:Bacteria,p:Proteobacteria,c:Alphaproteobacteria,o:Rhizobiales,f:Labraceae,g:Labrys,s:uncultured_alpha_proteobacterium
OTU_2056	3	0	2	3	0	0	2	0	0	1	0	0	0	0	0	0	0	0	k:Bacteria,p:Planctomycetes,c:Phycisphaerae,o:Phycisphaerales,f:Phycisphaeraceae,g:SM1A02
OTU_2057	3	20	6	1	4	0	0	0	0	1	1	5	1	0	0	0	0	0	k:Bacteria,p:Firmicutes,c:Bacilli,o:Bacillales,f:Paenibacillaceae,g:Paenibacillus
OTU_2058	0	1	0	0	0	0	0	0	0	1	1	0	1	4	0	0	0	0	k:Bacteria
OTU_2059	7	3	5	5	13	0	0	0	0	5	10	5	1	5	0	0	0	0	k:Bacteria,p:Chlamydiae,c:Chlamydiae,o:Chlamydiales,f:Simkaniaceae
OTU_206	41	24	25	33	39	0	4	0	0	23	16	15	17	25	1	0	0	0	k:Bacteria,p:Actinobacteria,c:Thermoleophilia,o:Solirubrobacterales,f:67-14
OTU_2060	3	2	2	1	0	0	0	0	0	0	0	2	0	4	0	0	0	0	k:Bacteria
OTU_2061	1	2	5	2	4	0	1	0	0	4	4	3	0	4	0	0	0	0	k:Bacteria,p:Proteobacteria,c:Deltaproteobacteria,o:Bdellovibrionales,f:Bdellovibrionaceae,g:Bdellovibrio
OTU_2062	0	0	0	0	0	0	0	7	0	0	0	0	0	0	0	0	0	0	k:Bacteria,p:Actinobacteria,c:Acidimicrobiia,o:Microtrichales,f:uncultured
OTU_2063	4	1	2	1	0	0	1	0	0	0	3	4	3	0	0	0	0	0	k:Bacteria,p:Chloroflexi,c:Ktedonobacteria,o:Ktedonobacterales,f:Ktedonobacteraceae,g:uncultured,s:uncultured_bacterium
OTU_2064	4	4	1	0	1	0	0	0	0	0	0	2	2	2	0	0	0	0	k:Bacteria,p:Proteobacteria,c:Deltaproteobacteria,o:Oligoflexales,f:0319-6G20
OTU_2065	3	3	4	0	1	0	0	0	0	0	0	2	2	4	0	0	0	0	k:Bacteria,p:Proteobacteria,c:Deltaproteobacteria,o:Myxococcales,f:bacteriap25
OTU_2066	2	2	2	2	3	0	0	0	0	2	2	5	2	2	0	0	0	0	k:Bacteria,p:Verrucomicrobia,c:Verrucomicrobiae,o:Pedosphaerales,f:Pedosphaeraceae
OTU_2067	1	1	3	0	3	0	0	0	0	2	0	1	4	5	0	0	0	0	k:Bacteria,p:Proteobacteria,c:Gammaproteobacteria,o:Betaproteobacteriales,f:Burkholderiaceae,g:uncultured
OTU_2068	1	4	7	2	0	0	0	0	0	3	6	4	1	0	0	0	0	0	k:Bacteria,p:Proteobacteria,c:Gammaproteobacteria,o:Betaproteobacteriales
OTU_2069	0	0	1	3	2	0	0	0	0	1	1	0	4	1	0	0	0	0	k:Bacteria,p:Bacteroidetes,c:Bacteroidia,o:Chitinophagales,f:Chitinophagaceae,g:Lacibacter
OTU_207	67	7	126	7	19	0	0	2	1	18	38	24	4	11	1	0	0	0	k:Bacteria,p:Proteobacteria,c:Gammaproteobacteria,o:Betaproteobacteriales,f:Burkholderiaceae,g:Castellaniella,s:Castellaniella_defragrans
OTU_2070	3	1	0	3	2	0	0	0	0	0	1	0	0	2	0	0	0	0	k:Bacteria,p:Acidobacteria,c:Acidobacteriia,o:Acidobacteriales,f:uncultured
[truncated: 8,564 more rows]

## Sheet: ITS
#OTU ID	US1	US2	US3	US4	US5	UR1	UR2	UR3	UR4	IS1	IS2	IS3	IS4	IS5	IR1	IR2	IR3	IR4	Taxonomy
OTU_10	228	77	2323	87	102	8	12	10	13	56	2054	261	105	16411	21	12	11	7	k:Fungi,p:Ascomycota,c:Sordariomycetes,o:Ophiostomatales,f:Ophiostomataceae,g:Fragosphaeria,s:Fragosphaeria purpurea
OTU_100	35	204	74	246	146	1	2	0	0	20	118	21	6	129	5	1	2	0	k:Fungi,p:Ascomycota,c:Sordariomycetes,o:Sordariales,f:Lasiosphaeriaceae,g:Apiosordaria,s:Apiosordaria_jamaicensis
OTU_1000	3	5	5	4	9	0	0	0	0	0	6	2	4	5	0	0	0	0	k:Fungi,p:Chytridiomycota
OTU_1001	2	0	0	2	0	0	11	2	2	0	0	0	0	2	0	0	0	2	k:Fungi,p:Basidiomycota,c:Malasseziomycetes,o:Malasseziales,f:Malasseziaceae,g:Malassezia,s:Malassezia_globosa
OTU_1003	0	21	1	1	10	0	0	0	0	2	14	0	2	3	0	0	0	0	k:Fungi
OTU_1005	0	0	0	0	0	1	0	6	0	0	0	0	0	0	0	0	0	9	k:Fungi,p:Basidiomycota,c:Agaricomycetes,o:Agaricales,f:unidentified,g:unidentified,s:Agaricales_sp
OTU_1006	0	0	3	1	0	0	0	0	0	0	5	11	0	0	0	0	0	0	k:Fungi,p:Ascomycota,c:Sordariomycetes
OTU_101	11	37	36	23	177	1	2	0	0	86	153	135	113	28	1	0	0	1	k:Fungi,p:Ascomycota,c:Sordariomycetes,o:Hypocreales,f:Nectriaceae,g:unidentified,s:Nectriaceae_sp
OTU_1010	14	0	0	1	0	1	1	1	0	0	0	0	0	2	0	0	0	0	k:Fungi
OTU_1012	2	1	0	0	3	0	1	1	0	0	3	2	0	0	1	0	0	9	k:Fungi,p:Basidiomycota,c:Microbotryomycetes,o:Sporidiobolales,f:Sporidiobolaceae,g:Sporobolomyces,s:Sporobolomyces_symmetricus
OTU_1013	0	14	2	0	1	2	0	0	0	0	0	0	0	1	0	0	0	3	k:Fungi,p:Ascomycota,c:Sordariomycetes
OTU_1014	0	0	2	5	6	0	0	0	0	0	0	0	0	6	0	0	0	0	k:Fungi,p:Basidiomycota,c:Agaricomycetes,o:Polyporales,f:Coriolaceae,g:Trametes,s:Trametes_trogii
OTU_1016	0	0	0	0	0	0	0	0	0	0	0	0	0	0	0	0	0	18	k:Fungi
OTU_1017	0	1	0	0	1	0	0	1	10	2	2	0	0	0	18	5	0	0	k:Fungi,p:Ascomycota,c:Dothideomycetes,o:Pleosporales,f:Pleosporales_fam_Incertae_sedis,g:Thyrostroma,s:Thyrostroma_sp
OTU_102	8	9	8	12	19	58	204	47	53	11	18	11	5	10	150	75	49	88	k:Fungi,p:Basidiomycota,c:Agaricomycetes,o:unidentified
OTU_1020	3	1	25	4	25	1	0	0	2	0	0	15	1	0	0	0	0	0	k:Fungi
OTU_1022	10	3	0	6	3	0	0	0	0	0	0	0	3	2	1	0	0	0	k:Fungi,p:unidentified
OTU_1023	0	2	1	7	0	0	0	0	0	0	0	0	8	3	0	1	0	0	k:Fungi
OTU_1025	0	1	0	0	0	1	0	0	2	3	0	1	0	1	1	0	0	12	k:Fungi
OTU_1026	0	1	11	0	4	0	0	0	0	0	2	1	0	1	0	0	0	0	k:Fungi,p:Ascomycota,c:Sordariomycetes
OTU_103	44	38	28	295	305	2	2	1	5	10	30	11	35	17	6	3	3	1	k:Fungi,p:Ascomycota,c:Pezizomycetes,o:Pezizales,f:unidentified,g:unidentified,s:Pezizales_sp
OTU_1030	1	0	1	2	4	1	0	0	0	6	0	2	2	0	0	0	0	0	k:Fungi,p:Glomeromycota,c:Glomeromycetes,o:Diversisporales,f:Acaulosporaceae,g:Acaulospora,s:Acaulospora_mellea
OTU_1031	0	0	0	1	0	0	11	0	0	0	0	0	1	0	0	5	1	0	k:Fungi,p:Basidiomycota,c:Agaricomycetes
OTU_1033	0	0	0	2	0	0	0	0	0	8	2	16	3	0	0	0	0	0	k:Fungi,p:Ascomycota,c:Dothideomycetes,o:Venturiales,f:Sympoventuriaceae,g:Ochroconis,s:Ochroconis_cordanae
OTU_1034	5	1	5	14	3	0	0	0	0	0	0	5	0	5	0	0	0	0	k:Fungi,p:Ascomycota,c:Sordariomycetes,o:Microascales,f:Microascaceae,g:Pseudallescheria
OTU_1036	10	3	36	0	1	0	0	0	0	5	5	21	1	10	1	0	0	0	k:Fungi
OTU_1039	0	0	2	0	0	0	0	0	0	0	0	0	0	0	0	0	0	14	k:Fungi,p:Ascomycota,c:Dothideomycetes,o:Pleosporales,f:Leptosphaeriaceae,g:Leptosphaeria
OTU_104	19	28	18	15	18	52	246	41	78	7	19	14	11	18	102	59	30	107	k:Fungi,p:Basidiomycota,c:Microbotryomycetes,o:unidentified
OTU_1040	0	0	0	1	0	0	0	0	0	10	1	0	4	0	0	0	0	0	k:Fungi,p:Ascomycota,c:Dothideomycetes,o:Pleosporales,f:Pleosporales_fam_Incertae_sedis,g:Pseudorobillarda,s:Pseudorobillarda_sp
OTU_1042	0	0	0	1	0	1	0	0	10	1	1	1	0	0	12	0	16	0	k:Fungi,p:unidentified,c:unidentified,o:unidentified,f:unidentified,g:unidentified,s:Fungi_sp
OTU_1044	0	2	0	0	4	0	0	0	0	0	5	1	0	3	1	0	0	0	k:Fungi
OTU_105	75	171	16	0	255	0	0	0	1	2	27	122	8	23	3	0	1	2	k:Fungi,p:Chytridiomycota,c:unidentified,o:unidentified,f:unidentified,g:unidentified,s:Chytridiomycota_sp
OTU_1053	1	1	15	2	5	0	1	0	0	9	3	4	18	2	1	0	0	0	k:Fungi,p:unidentified
OTU_1054	0	0	0	2	2	0	0	1	1	1	2	0	0	0	5	0	0	0	k:Fungi,p:unidentified,c:unidentified,o:unidentified,f:unidentified,g:unidentified
OTU_1057	0	0	3	0	3	0	0	0	0	0	0	3	4	5	0	0	0	0	k:Fungi
OTU_1058	0	0	0	0	0	1	6	1	0	1	0	1	2	0	1	0	1	0	k:Fungi
OTU_1059	2	0	0	0	2	0	0	0	0	1	0	0	0	0	11	0	0	0	k:Fungi,p:Ascomycota,c:Dothideomycetes,o:Pleosporales
OTU_1061	0	0	0	0	0	0	0	0	0	0	0	2	1	0	7	0	2	4	k:Fungi
OTU_1062	1	0	1	0	0	0	0	0	0	0	0	0	0	3	10	0	0	0	k:Fungi
OTU_1065	0	1	0	0	0	0	0	0	0	16	0	0	0	3	0	0	0	0	k:Fungi,p:Ascomycota,c:Pezizomycetes,o:Pezizales,f:Ascobolaceae,g:Ascobolus,s:Ascobolus_sp
OTU_1066	3	0	0	0	0	0	0	5	0	0	0	0	0	0	0	0	13	0	k:Fungi,p:Basidiomycota,c:Agaricomycetes,o:Russulales,f:Peniophoraceae
OTU_1067	0	0	0	0	0	0	0	0	0	0	0	0	0	2	0	0	4	20	k:Fungi,p:Basidiomycota,c:Agaricomycetes,o:Cantharellales,f:unidentified,g:unidentified,s:Cantharellales_sp
OTU_1068	0	0	0	0	0	0	0	0	0	0	0	0	0	0	0	0	0	14	k:Fungi
OTU_107	6	6	8	22	13	0	216	63	0	16	7	9	7	12	0	132	49	103	k:Fungi,p:Ascomycota,c:Sordariomycetes
OTU_1072	3	6	5	5	3	0	0	0	0	1	0	5	1	2	0	0	0	0	k:Fungi,p:Rozellomycota
OTU_1075	0	4	6	0	1	0	0	0	0	0	0	0	2	2	0	0	0	0	k:Fungi,p:Ascomycota,c:Dothideomycetes,o:Pleosporales,f:Pleosporales_fam_Incertae_sedis,g:Polyschema,s:Polyschema_sclerotigenum
OTU_1077	0	0	0	0	0	1	0	0	0	0	0	0	0	0	0	15	1	0	k:Fungi,p:Ascomycota,c:Orbiliomycetes,o:Orbiliales,f:Orbiliaceae,g:Orbilia,s:Orbilia_aurantiorubra
OTU_1079	3	2	3	1	3	0	0	1	0	1	0	3	0	0	0	0	0	0	k:Fungi
OTU_108	61	59	199	125	24	3	15	3	6	223	3	19	18	3	2	5	4	7	k:Fungi
OTU_1081	0	0	0	1	6	0	0	1	0	0	8	0	8	0	0	0	0	0	k:Fungi
OTU_1082	0	0	0	0	2	0	0	0	0	0	0	0	0	0	0	0	4	10	k:Fungi,p:Rozellomycota
OTU_1085	0	0	0	0	0	0	14	0	0	0	0	0	0	0	0	0	0	0	k:Fungi
OTU_1087	0	0	1	1	0	0	0	0	0	0	0	17	0	0	0	0	0	0	k:Fungi,p:Chytridiomycota
OTU_1089	0	0	0	0	0	0	0	0	14	0	0	0	0	0	0	0	0	0	k:Fungi,p:Ascomycota,c:Dothideomycetes,o:Pleosporales,f:unidentified,g:unidentified,s:Pleosporales_sp
OTU_109	19	12	12	14	5	66	164	51	72	8	11	3	12	11	99	66	31	85	k:Fungi
OTU_1091	0	5	0	0	10	0	0	0	0	3	0	5	1	0	0	0	0	0	k:Fungi,p:Ascomycota,c:Dothideomycetes,o:Pleosporales,f:unidentified,g:unidentified
OTU_1093	2	0	0	4	4	0	2	0	1	0	1	0	0	1	0	0	0	0	k:Fungi,p:unidentified,c:unidentified,o:unidentified,f:unidentified,g:unidentified,s:Fungi_sp
OTU_1094	1	0	0	2	0	0	0	0	0	0	0	4	2	0	0	0	12	0	k:Fungi,p:Ascomycota,c:unidentified,o:unidentified,f:unidentified,g:unidentified,s:Ascomycota_sp
OTU_1095	0	5	0	0	6	0	3	0	0	0	0	0	0	0	0	0	0	0	k:Fungi,p:Basidiomycota,c:Ustilaginomycetes,o:Ustilaginales,f:Ustilaginaceae
OTU_1098	1	0	0	0	0	0	0	0	0	0	1	1	2	0	0	10	0	0	k:Fungi,p:Ascomycota,c:Sordariomycetes,o:Hypocreales,f:unidentified,g:unidentified,s:Hypocreales_sp
OTU_11	2386	3287	2901	4603	1923	22	46	18	24	5073	1931	1089	1863	1877	58	74	31	54	k:Fungi,p:Ascomycota,c:Sordariomycetes,o:Hypocreales,f:Nectriaceae,g:Fusarium
OTU_1101	1	30	0	1	0	0	0	0	0	0	0	1	1	0	0	0	0	0	k:Fungi
OTU_1102	2	2	0	2	2	0	0	0	0	2	0	0	1	2	0	0	0	1	k:Fungi
OTU_1104	1	2	2	0	0	0	0	0	0	0	0	0	11	0	0	0	0	1	k:Fungi
OTU_1105	0	8	0	0	0	0	1	0	0	0	0	0	2	4	0	0	0	0	k:Fungi,p:Ascomycota,c:Orbiliomycetes,o:Orbiliales
OTU_1106	0	0	0	0	0	9	0	1	7	1	0	0	0	0	4	2	0	0	k:Fungi,p:unidentified,c:unidentified,o:unidentified,f:unidentified,g:unidentified,s:Fungi_sp
OTU_1107	0	0	1	0	0	0	0	0	3	0	1	0	0	1	5	0	1	2	k:Fungi,p:Basidiomycota
OTU_111	58	98	47	23	18	5	4	2	6	31	106	110	60	76	7	5	7	3	k:Fungi
OTU_1110	2	1	4	0	6	0	0	0	0	0	0	1	2	0	0	0	0	0	k:Fungi,p:Ascomycota,c:Eurotiomycetes,o:Eurotiales,f:Aspergillaceae
OTU_1112	0	0	0	0	0	0	0	0	0	16	0	0	0	1	0	0	0	0	k:Fungi,p:Ascomycota,c:Dothideomycetes,o:Pleosporales,f:unidentified,g:unidentified,s:Pleosporales_sp
OTU_1113	5	7	0	0	1	0	0	0	0	1	0	0	0	0	0	0	0	0	k:Fungi
OTU_1117	3	0	0	1	10	0	2	0	0	0	19	4	0	0	0	0	0	0	k:Fungi
OTU_1119	0	0	0	0	0	0	0	2	0	0	0	1	0	2	0	0	11	0	k:Fungi,p:Ascomycota,c:Sordariomycetes,o:Sordariales
OTU_112	16	11	15	22	15	99	153	59	75	9	10	12	10	10	206	49	87	147	k:Fungi,p:Ascomycota,c:Leotiomycetes,o:Helotiales,f:unidentified,g:Cadophora
OTU_1122	0	1	0	0	0	0	0	0	10	0	1	0	0	0	0	0	3	0	k:Fungi,p:Ascomycota,c:Dothideomycetes,o:Pleosporales,f:Pleosporaceae,g:Neocamarosporium
OTU_1124	0	0	0	0	0	0	0	0	0	0	13	0	0	0	0	0	0	1	k:Fungi
OTU_1126	1	0	0	0	0	0	0	0	0	0	0	0	0	0	0	0	0	16	k:Fungi,p:Basidiomycota,c:Agaricomycetes,o:unidentified,f:unidentified
OTU_1128	0	0	0	0	0	0	0	0	0	0	0	0	0	0	0	0	0	2	k:Fungi
OTU_1129	0	2	0	0	0	0	0	0	0	0	0	0	0	0	0	0	0	11	k:Fungi,p:unidentified,c:unidentified,o:unidentified,f:unidentified,g:unidentified,s:Fungi_sp
OTU_1130	0	0	0	0	12	0	0	0	0	0	1	0	0	0	0	0	0	0	k:Fungi,p:Ascomycota,c:Orbiliomycetes,o:Orbiliales,f:Orbiliaceae,g:Arthrobotrys,s:Arthrobotrys_brochopaga
OTU_1131	5	0	2	6	0	1	0	0	0	1	0	0	1	0	0	0	0	0	k:Fungi,p:unidentified,c:unidentified,o:unidentified
OTU_1134	0	0	0	0	0	10	0	0	0	0	0	0	0	0	0	3	0	0	k:Fungi,p:Ascomycota,c:Sordariomycetes,o:Sordariales,f:unidentified,g:unidentified,s:Sordariales_sp
OTU_1135	2	0	0	0	0	0	0	0	0	0	0	0	0	0	18	0	0	0	k:Fungi
OTU_1137	0	0	15	0	0	0	0	0	0	0	0	0	0	0	0	0	0	0	k:Fungi
OTU_1138	2	3	1	2	5	0	0	0	0	3	3	0	2	1	0	0	0	0	k:Fungi
OTU_114	81	30	85	228	32	6	9	2	3	20	24	21	15	44	3	5	4	10	k:Fungi,p:Mortierellomycota,c:Mortierellomycetes,o:Mortierellales,f:Mortierellaceae
OTU_1140	8	0	0	0	1	0	1	0	0	2	1	3	0	0	1	0	0	0	k:Fungi
OTU_1141	1	3	2	0	4	0	0	0	0	4	0	0	0	1	0	0	0	0	k:Fungi
OTU_1142	0	0	0	0	0	0	0	0	14	0	0	0	0	0	0	0	0	0	k:Fungi,p:Ascomycota
OTU_1144	0	0	1	8	0	0	0	0	0	0	4	0	0	0	0	1	0	0	k:Fungi
OTU_1145	0	0	0	0	0	0	0	0	0	1	0	0	0	0	0	0	12	0	k:Fungi,p:unidentified,c:unidentified,o:unidentified
OTU_1147	11	0	0	1	0	0	0	0	0	2	0	0	0	0	0	0	0	0	k:Fungi,p:Ascomycota,c:Eurotiomycetes,o:Eurotiales,f:Thermoascaceae,g:Thermoascus,s:Thermoascus_crustaceus
OTU_1148	1	0	0	6	1	0	0	0	2	0	2	4	0	4	0	0	0	0	k:Fungi,p:Basidiomycota,c:Wallemiomycetes,o:Wallemiales
OTU_1149	3	2	0	2	3	0	0	0	0	1	0	1	0	3	0	0	0	0	k:Fungi
OTU_115	19	17	14	16	21	109	168	72	89	15	9	11	9	8	122	109	48	59	k:Fungi,p:Ascomycota,c:Dothideomycetes,o:Pleosporales,f:unidentified,g:unidentified,s:Pleosporales_sp
OTU_1151	0	0	0	0	0	0	0	0	0	0	0	0	0	2	0	0	11	0	k:Fungi,p:Ascomycota,c:Dothideomycetes,o:Pleosporales
OTU_1152	0	0	0	0	0	2	0	9	0	1	0	0	0	0	2	0	0	0	k:Fungi,p:Ascomycota,c:Dothideomycetes,o:Pleosporales,f:unidentified,g:unidentified,s:Pleosporales_sp
OTU_1154	7	0	0	0	3	0	0	0	0	2	0	10	1	0	0	0	0	3	k:Fungi,p:Ascomycota,c:Sordariomycetes,o:Glomerellales,f:Glomerellaceae,g:Colletotrichum
OTU_1155	0	0	0	0	0	1	0	0	0	0	7	0	0	5	0	0	0	0	k:Fungi
OTU_1158	0	0	8	0	0	0	0	0	0	1	0	8	2	0	0	0	0	1	k:Fungi,p:Basidiomycota,c:Agaricomycetes
OTU_1159	1	2	0	0	0	0	0	0	0	0	0	12	0	0	0	0	0	0	k:Fungi,p:Ascomycota
OTU_1163	0	0	0	13	0	0	0	0	0	0	0	0	0	0	0	0	0	0	k:Fungi,p:Ascomycota
OTU_1165	0	0	0	1	0	0	2	0	0	0	0	0	0	0	0	6	1	3	k:Fungi
OTU_1167	2	0	1	1	3	0	1	1	0	5	5	3	0	0	0	0	0	0	k:Fungi,p:Ascomycota,c:Dothideomycetes,o:Pleosporales,f:Phaeosphaeriaceae,g:Leptospora
OTU_1168	0	0	1	0	0	0	0	0	15	0	0	5	0	0	0	0	7	0	k:Fungi,p:Ascomycota,c:Eurotiomycetes,o:Eurotiales,f:Aspergillaceae,g:Penicillium
OTU_1169	0	0	0	0	0	0	12	0	0	0	0	0	0	0	0	0	0	0	k:Fungi,p:Ascomycota,c:Pezizomycetes,o:Pezizales,f:unidentified,g:unidentified,s:Pezizales_sp
OTU_117	310	7	241	2	5	3	0	3	3	3	5	0	0	60	0	1	2	1	k:Fungi
OTU_1170	0	0	0	0	0	0	0	16	0	0	0	0	0	0	0	0	0	0	k:Fungi,p:Ascomycota,c:Eurotiomycetes,o:Eurotiales,f:Aspergillaceae,g:Penicillium,s:Penicillium_sp
OTU_1171	0	0	0	0	0	0	13	0	0	0	0	0	0	0	0	0	0	0	k:Fungi,p:Basidiomycota,c:Agaricomycetes,o:Hymenochaetales,f:unidentified,g:unidentified,s:Hymenochaetales_sp
OTU_1172	5	2	2	1	1	0	0	0	1	1	0	1	2	0	0	0	0	0	k:Fungi
OTU_1176	0	10	0	0	0	0	0	0	0	0	0	0	0	3	0	0	0	0	k:Fungi,p:Ascomycota,c:Sordariomycetes,o:Microascales,f:Microascaceae,g:Gamsia
OTU_1177	0	0	0	0	0	0	0	0	1	0	0	0	0	1	11	0	0	0	k:Fungi
OTU_1180	0	0	1	1	0	0	2	0	0	0	1	1	2	3	2	1	0	0	k:Fungi
OTU_1183	0	0	0	1	2	0	0	0	0	1	0	0	0	0	10	0	2	0	k:Fungi,p:Ascomycota,c:Dothideomycetes
OTU_1184	2	1	7	1	0	0	0	0	0	0	4	28	2	1	0	0	0	2	k:Fungi,p:Glomeromycota,c:Glomeromycetes,o:Glomerales,f:unidentified,g:unidentified,s:Glomerales_sp
OTU_1185	6	3	6	0	0	2	0	0	3	0	5	3	0	5	0	0	0	0	k:Fungi
OTU_1186	6	0	0	2	1	0	0	0	0	0	0	3	0	0	0	0	0	0	k:Fungi
OTU_1189	0	0	18	1	0	0	0	0	0	0	0	1	0	9	0	0	0	0	k:Fungi
OTU_1192	0	3	8	0	2	0	1	0	0	5	0	4	2	2	0	0	1	0	k:Fungi,p:Chytridiomycota,c:Rhizophydiomycetes,o:Rhizophydiales,f:unidentified,g:unidentified,s:Rhizophydiales_sp
OTU_1193	4	1	2	5	0	1	15	0	2	5	3	0	1	1	7	17	1	2	k:Fungi
OTU_1196	0	9	0	1	0	3	0	0	0	0	0	0	3	0	0	0	0	0	k:Fungi,p:Ascomycota,c:Dothideomycetes,o:Capnodiales,f:Cladosporiaceae,g:Toxicocladosporium,s:Toxicocladosporium_irritans
OTU_1197	3	0	0	0	1	24	0	0	0	9	0	0	0	0	1	0	0	0	k:Fungi,p:Ascomycota,c:Sordariomycetes,o:Hypocreales,f:Hypocreales_fam_Incertae_sedis,g:Sarocladium
OTU_1198	1	1	2	0	1	0	0	0	0	0	0	2	3	5	0	0	9	0	k:Fungi,p:Ascomycota,c:Sordariomycetes,o:Sordariales,f:Sordariales_fam_Incertae_sedis,g:Conlarium,s:Conlarium_sp
OTU_1199	0	0	0	0	0	0	0	0	0	0	12	0	0	0	0	0	0	0	k:Fungi,p:Ascomycota
OTU_12	59	31	34	369	103	1	1	2	2	13	20	12908	85	84	5	1	5	0	k:Fungi
OTU_120	17	11	7	10	14	76	43	72	61	22	3	4	8	8	96	97	40	69	k:Fungi,p:Ascomycota,c:Dothideomycetes,o:Pleosporales
OTU_1200	0	1	8	0	6	0	0	0	0	0	2	3	0	1	1	0	0	0	k:Fungi
OTU_1201	0	0	1	0	0	0	0	0	0	0	0	0	0	1	16	0	0	0	k:Fungi
OTU_1202	0	0	0	0	0	0	0	0	0	1	0	1	0	0	0	0	11	0	k:Fungi,p:Ascomycota
OTU_1204	0	0	1	0	0	2	1	0	1	0	0	2	0	0	2	0	1	53	k:Fungi
OTU_1205	0	0	0	5	0	0	11	0	0	0	0	0	1	0	0	0	0	0	k:Fungi,p:Ascomycota,c:Dothideomycetes,o:Pleosporales,f:Phaeosphaeriaceae
OTU_1206	0	1	0	0	0	0	0	0	0	2	2	7	3	0	0	0	0	0	k:Fungi
OTU_1207	2	0	0	6	1	0	3	2	0	1	2	1	2	0	0	0	0	0	k:Fungi
OTU_121	32	44	56	67	97	23	1	0	9	59	80	102	35	67	2	10	20	0	k:Fungi
OTU_1210	0	0	0	0	0	0	0	0	0	0	0	0	0	11	0	0	0	0	k:Fungi,p:Basidiomycota,c:Agaricomycetes
OTU_1211	9	0	0	0	2	0	0	0	0	1	1	0	0	0	0	0	0	0	k:Fungi,p:Ascomycota,c:unidentified
OTU_1215	0	0	0	0	0	0	0	0	0	0	0	19	0	0	0	0	0	0	k:Fungi
OTU_1218	0	0	0	0	12	0	0	0	0	0	0	0	0	0	0	0	0	0	k:Fungi
OTU_1220	1	6	5	10	0	0	2	0	0	0	0	0	0	4	0	0	0	0	k:Fungi,p:Ascomycota,c:Sordariomycetes,o:Sordariomycetes_ord_Incertae_sedis,f:Sordariomycetes_fam_Incertae_sedis
OTU_1222	4	1	0	8	0	0	0	0	0	0	0	0	0	1	0	0	0	0	k:Fungi
OTU_1223	0	4	5	0	2	0	1	0	0	0	0	0	0	1	0	0	0	0	k:Fungi,p:Ascomycota,c:Dothideomycetes,o:Pleosporales,f:Lophiotremataceae,g:Lophiotrema,s:Lophiotrema_sp
OTU_1224	7	0	0	1	0	0	0	0	0	0	5	0	0	0	0	0	0	0	k:Fungi,p:Chytridiomycota,c:unidentified,o:unidentified,f:unidentified,g:unidentified,s:Chytridiomycota_sp
OTU_1225	0	0	0	0	0	0	0	0	0	0	0	11	0	0	0	0	0	0	k:Fungi
OTU_1227	0	0	0	10	0	0	0	0	0	0	1	0	0	0	0	1	0	0	k:Fungi,p:Ascomycota,c:Sordariomycetes,o:Hypocreales,f:Nectriaceae,g:unidentified,s:Nectriaceae_sp
OTU_1228	8	0	0	0	0	0	0	0	0	0	0	0	0	0	0	0	0	0	k:Fungi
OTU_123	149	38	65	30	41	0	1	0	0	208	20	112	38	25	4	1	0	4	k:Fungi,p:Ascomycota,c:Sordariomycetes,o:Hypocreales,f:Stachybotryaceae
OTU_1232	0	0	0	10	0	0	0	0	0	0	0	2	0	0	0	0	0	0	k:Fungi
OTU_1233	0	0	0	0	1	2	0	1	3	0	0	0	0	0	1	0	1	6	k:Fungi,p:Ascomycota,c:Dothideomycetes,o:Pleosporales,f:Phaeosphaeriaceae,g:Paraphoma,s:Paraphoma_sp
OTU_1235	0	0	0	0	0	0	15	0	0	0	0	0	0	0	0	0	0	0	k:Fungi,p:Basidiomycota,c:Ustilaginomycetes,o:Ustilaginales,f:Ustilaginaceae,g:Tranzscheliella,s:Tranzscheliella_williamsii
OTU_1236	4	2	0	1	2	3	7	3	5	3	0	0	1	3	2	2	5	7	k:Fungi
OTU_1237	0	0	0	0	9	0	0	0	0	0	0	3	0	0	0	0	0	0	k:Fungi
OTU_1240	11	1	5	4	1	0	0	0	0	2	2	5	9	2	0	1	0	1	k:Fungi
OTU_1244	0	0	0	7	0	0	0	0	0	0	0	3	1	1	0	0	0	0	k:Fungi,p:Ascomycota,c:Sordariomycetes
OTU_1245	13	7	7	8	12	0	0	0	0	8	3	16	6	5	1	0	1	0	k:Fungi,p:Ascomycota
OTU_1248	0	0	0	0	0	0	0	11	0	0	0	0	0	0	0	0	0	0	k:Fungi,p:Ascomycota
OTU_125	117	235	83	57	67	4	6	0	0	50	73	31	126	24	0	1	1	1	k:Fungi,p:Ascomycota
OTU_1251	11	0	1	0	0	0	0	0	0	1	2	0	0	0	0	0	0	1	k:Fungi
OTU_1252	0	1	0	0	0	0	0	0	0	9	4	0	0	0	0	0	0	0	k:Fungi
OTU_1254	1	0	0	0	0	2	0	1	0	1	1	2	0	0	3	3	0	0	k:Fungi,p:Basidiomycota,c:Tremellomycetes,o:Cystofilobasidiales,f:Mrakiaceae,g:Udeniomyces,s:Udeniomyces_puniceus
OTU_1256	4	1	0	1	4	0	0	0	0	0	1	0	0	2	0	1	0	0	k:Fungi
OTU_1259	0	6	0	0	5	0	0	0	0	0	1	5	5	1	0	0	1	0	k:Fungi
OTU_126	7	35	3	5	0	0	541	1	1	3	2	3	5	3	1	1	0	0	k:Fungi,p:Ascomycota,c:Sordariomycetes,o:Branch06,f:unidentified,g:unidentified,s:Branch06_sp
OTU_1264	0	0	4	0	7	1	0	0	0	0	0	0	0	1	0	0	0	0	k:Fungi
OTU_1265	1	3	4	6	3	0	0	0	0	0	0	0	0	0	0	0	0	0	k:Fungi
OTU_1268	0	0	0	11	0	0	0	0	0	0	0	0	0	0	0	0	0	0	k:Fungi,p:Basidiomycota,c:Agaricomycetes,o:Boletales,f:Pisolithaceae,g:Pisolithus,s:Pisolithus_sp
OTU_1269	0	0	0	0	0	0	0	0	14	0	0	0	0	0	0	0	0	0	k:Fungi,p:Ascomycota,c:Eurotiomycetes,o:Eurotiales,f:Aspergillaceae,g:Aspergillus,s:Aspergillus_fumigatus
OTU_127	56	30	67	49	92	3	3	1	0	101	60	78	57	38	1	0	3	1	k:Fungi,p:Ascomycota,c:Eurotiomycetes,o:Eurotiales,f:Aspergillaceae
OTU_1271	0	0	3	2	3	0	0	0	0	1	6	0	1	0	0	1	1	0	k:Fungi
OTU_1273	0	0	0	0	0	0	0	0	14	0	0	1	0	0	0	0	0	0	k:Fungi,p:Ascomycota,c:Dothideomycetes,o:unidentified,f:unidentified,g:unidentified,s:Dothideomycetes_sp
OTU_1277	0	0	0	0	0	0	0	0	0	0	0	15	0	0	0	0	0	0	k:Fungi
OTU_1278	0	0	0	0	0	9	0	0	0	0	0	0	0	0	3	0	0	0	k:Fungi
OTU_1279	0	0	0	0	0	0	14	0	0	0	0	0	0	0	0	0	0	0	k:Fungi,p:Ascomycota,c:Eurotiomycetes,o:Verrucariales,f:Verrucariaceae
OTU_128	28	37	300	13	15	104	0	0	0	12	23	33	3	60	0	0	2	6	k:Fungi
OTU_1282	0	1	0	2	6	0	0	0	0	2	0	0	0	0	0	0	1	0	k:Fungi
OTU_1283	0	0	0	3	1	0	0	0	0	1	0	0	0	3	0	15	0	0	k:Fungi
OTU_1284	0	0	0	0	0	11	0	0	0	0	0	0	0	0	0	0	0	0	k:Fungi,p:unidentified,c:unidentified,o:unidentified
OTU_1285	2	0	0	0	0	1	0	0	0	0	0	0	0	0	0	9	0	0	k:Fungi,p:Ascomycota,c:Eurotiomycetes,o:Eurotiales,f:Aspergillaceae
OTU_1286	0	0	5	4	0	0	0	0	0	0	0	0	0	1	0	0	0	0	k:Fungi,p:Mortierellomycota,c:Mortierellomycetes,o:Mortierellales,f:Mortierellaceae,g:Mortierella,s:Mortierella_wolfii
OTU_1287	0	0	6	4	0	0	0	0	0	0	0	0	0	0	0	0	0	0	k:Fungi
OTU_1288	0	5	1	1	0	0	0	0	11	3	0	1	0	1	0	0	0	0	k:Fungi,p:Ascomycota,c:Sordariomycetes,o:Hypocreales,f:Hypocreaceae,g:Trichoderma
OTU_1291	1	3	0	0	2	0	0	0	0	0	0	2	4	3	0	0	0	0	k:Fungi,p:Ascomycota,c:Eurotiomycetes
OTU_1292	0	0	0	3	3	0	0	0	0	0	0	0	2	2	0	0	0	0	k:Fungi
OTU_1294	0	0	0	0	0	0	0	0	0	0	0	0	0	0	0	0	12	1	k:Fungi,p:Ascomycota,c:Leotiomycetes,o:Helotiales
OTU_1297	3	0	2	0	1	0	0	10	0	0	5	2	0	0	0	0	0	0	k:Fungi,p:Rozellomycota,c:unidentified,o:unidentified,f:unidentified,g:unidentified,s:Rozellomycota_sp
OTU_1298	3	0	3	0	0	0	0	1	0	0	0	0	0	3	0	0	0	0	k:Fungi
OTU_13	2030	1599	1272	1886	2782	16	19	10	23	785	1218	3964	1723	775	19	15	9	12	k:Fungi
OTU_1300	2	2	0	2	0	1	1	0	0	0	4	3	0	1	1	2	2	0	k:Fungi,p:Basidiomycota,c:Microbotryomycetes
OTU_1301	0	2	0	0	1	0	0	0	0	0	2	5	0	0	0	0	0	0	k:Fungi,p:unidentified
OTU_1302	0	0	0	0	0	0	0	0	0	0	6	12	0	0	0	0	0	0	k:Fungi,p:Ascomycota
OTU_1303	0	0	0	0	0	0	0	0	11	0	0	0	0	0	0	0	0	0	k:Fungi,p:Basidiomycota,c:Agaricomycetes,o:Agaricales
OTU_1304	6	1	0	4	1	0	0	0	1	1	0	0	0	0	0	0	1	0	k:Fungi,p:Basidiomycota
OTU_1306	10	0	0	3	1	0	0	0	0	2	0	0	1	0	1	0	0	0	k:Fungi,p:unidentified
OTU_1307	9	0	0	0	0	0	1	0	0	0	1	0	1	0	0	0	0	0	k:Fungi
OTU_1309	0	0	0	0	0	0	0	0	0	0	0	0	0	1	0	0	9	0	k:Fungi
OTU_1318	3	2	3	0	21	0	0	0	0	0	3	2	1	1	1	0	0	1	k:Fungi
OTU_1319	0	0	0	0	0	0	12	0	0	0	0	0	0	0	0	0	0	0	k:Fungi,p:Ascomycota,c:Archaeorhizomycetes
OTU_1324	2	0	1	0	1	1	2	0	0	1	0	1	0	0	0	1	0	0	k:Fungi
OTU_1327	0	0	0	5	0	0	0	0	0	0	0	0	6	0	0	0	0	0	k:Fungi,p:Ascomycota,c:Eurotiomycetes,o:Chaetothyriales
OTU_1328	0	0	0	0	0	0	10	0	0	3	0	0	0	0	0	0	0	0	k:Fungi,p:Ascomycota,c:Archaeorhizomycetes,o:Archaeorhizomycetales,f:Archaeorhizomycetaceae,g:Archaeorhizomyces,s:Archaeorhizomyces_sp
OTU_1329	0	0	10	0	1	0	0	0	0	0	0	0	0	0	0	0	0	0	k:Fungi
OTU_133	485	0	5	5	1	16	2	2	3	1	6	3	1	3	4	0	1	0	k:Fungi,p:Basidiomycota,c:Agaricomycetes,o:unidentified,f:unidentified,g:unidentified,s:Agaricomycetes_sp
OTU_1332	0	0	0	0	0	0	0	0	0	0	0	0	0	0	0	0	0	10	k:Fungi,p:Ascomycota,c:Dothideomycetes,o:Pleosporales,f:unidentified,g:unidentified,s:Pleosporales_sp
OTU_1333	56	57	5	13	99	0	1	2	1	2	21	90	27	70	0	2	3	2	k:Fungi
OTU_1334	0	5	1	0	0	0	0	0	0	0	2	0	1	5	0	0	0	0	k:Fungi,p:Ascomycota,c:Eurotiomycetes,o:Eurotiales,f:Aspergillaceae,g:Penicillium
OTU_1336	0	0	0	0	0	0	0	0	0	0	8	0	3	0	0	0	0	0	k:Fungi,p:Ascomycota,c:Dothideomycetes,o:Pleosporales
OTU_134	54	14	58	23	24	4	6	0	10	23	126	101	21	18	54	0	18	0	k:Fungi,p:unidentified,c:unidentified,o:unidentified,f:unidentified,g:unidentified,s:Fungi_sp
OTU_1340	1	0	0	2	2	0	0	0	0	1	4	0	0	0	0	0	0	0	k:Fungi
OTU_1342	0	0	0	0	0	0	0	0	0	0	0	15	0	0	0	0	0	0	k:Fungi
OTU_1345	0	5	1	1	0	0	0	1	6	0	0	0	2	0	0	9	0	0	k:Fungi,p:Basidiomycota,c:Agaricostilbomycetes,o:Agaricostilbales,f:Agaricostilbaceae,g:Sterigmatomyces,s:Sterigmatomyces_halophilus
OTU_1346	1	0	0	0	0	2	0	0	0	0	0	0	0	0	10	0	0	1	k:Fungi,p:Basidiomycota,c:Tremellomycetes,o:Tremellales,f:Bulleribasidiaceae,g:Dioszegia,s:Dioszegia_sp
OTU_1347	0	0	1	0	0	0	6	0	0	0	0	0	0	1	0	3	1	0	k:Fungi
OTU_1348	0	0	1	0	0	0	0	0	0	0	0	0	0	0	0	0	9	0	k:Fungi,p:Ascomycota
OTU_1349	0	0	0	0	0	1	0	0	0	0	0	0	0	0	7	0	0	5	k:Fungi
OTU_135	102	48	97	67	63	4	10	1	1	29	31	53	33	35	6	1	8	6	k:Fungi,p:Mortierellomycota,c:Mortierellomycetes,o:Mortierellales,f:Mortierellaceae,g:Mortierella
OTU_1350	4	0	0	0	0	0	0	0	0	0	1	3	0	0	2	0	0	0	k:Fungi,p:Chytridiomycota
OTU_1353	1	0	0	0	6	0	0	0	0	5	3	0	0	0	0	0	0	0	k:Fungi,p:Basidiomycota,c:Agaricomycetes,o:Agaricales,f:Psathyrellaceae,g:Coprinopsis,s:Coprinopsis_sp
OTU_1355	1	0	0	0	0	0	0	0	0	0	6	2	0	3	0	0	0	0	k:Fungi
OTU_1356	0	0	0	6	0	0	0	0	0	0	0	0	0	0	0	4	0	0	k:Fungi,p:Ascomycota,c:Eurotiomycetes,o:Eurotiales
OTU_1357	0	0	2	0	1	0	0	0	6	5	1	4	0	0	0	0	0	0	k:Fungi,p:unidentified
OTU_1358	0	0	0	0	0	1	0	0	0	0	0	0	0	0	13	0	0	1	k:Fungi
OTU_1359	0	0	0	0	0	0	0	0	0	0	2	0	0	1	0	0	0	8	k:Fungi,p:Basidiomycota,c:Agaricomycetes,o:Polyporales,f:Meruliaceae,g:Phlebia,s:Phlebia_sp
OTU_136	58	76	38	54	81	2	0	0	0	26	76	71	78	66	0	0	0	0	k:Fungi,p:Ascomycota,c:Sordariomycetes,o:Sordariales,f:Chaetomiaceae,g:unidentified,s:Chaetomiaceae_sp
OTU_1360	6	0	0	1	0	0	0	0	0	1	0	1	0	0	0	0	2	0	k:Fungi
OTU_1361	0	1	0	1	0	0	0	0	3	0	1	0	0	0	4	5	0	4	k:Fungi,p:Ascomycota
OTU_1362	0	0	0	0	0	0	0	0	0	0	1	1	1	1	0	0	14	0	k:Fungi
OTU_1364	8	0	0	0	0	0	1	0	0	0	1	0	0	1	0	0	0	0	k:Fungi,p:Ascomycota,c:Dothideomycetes,o:Tubeufiales,f:Tubeufiaceae,g:Helicoma
OTU_1365	17	0	4	8	22	0	2	0	1	9	0	7	11	8	0	1	0	2	k:Fungi
OTU_1366	0	0	0	10	0	0	0	0	0	0	0	0	0	1	0	0	0	0	k:Fungi,p:Ascomycota,c:Sordariomycetes,o:Microascales,f:Microascaceae
OTU_137	122	64	20	50	13	4	41	1	0	125	11	19	38	27	0	1	9	2	k:Fungi,p:Ascomycota,c:Dothideomycetes,o:Pleosporales,f:Pleosporaceae
OTU_1370	6	0	0	0	0	0	2	0	0	1	1	2	0	0	0	0	0	0	k:Fungi
OTU_1373	0	0	0	2	0	0	0	0	0	0	5	0	0	3	0	0	0	0	k:Fungi,p:unidentified,c:unidentified,o:unidentified,f:unidentified,g:unidentified,s:Fungi_sp
OTU_1375	0	2	2	2	1	0	0	1	0	0	8	1	0	0	0	1	0	0	k:Fungi,p:Mucoromycota,c:Mucoromycetes,o:Mucorales,f:Mucoraceae,g:Mucor,s:Mucor_irregularis
OTU_1376	0	0	0	0	0	0	0	0	0	0	2	1	0	1	0	0	6	0	k:Fungi
OTU_1377	0	0	0	3	2	0	0	0	0	0	3	1	1	0	0	0	0	0	k:Fungi,p:Ascomycota,c:Eurotiomycetes,o:Eurotiales,f:Trichocomaceae,g:Thermomyces
OTU_138	24	20	10	10	10	38	117	62	41	10	14	5	9	17	120	59	64	90	k:Fungi,p:Ascomycota,c:Dothideomycetes,o:Pleosporales
OTU_1382	1	0	3	0	4	0	0	0	0	0	0	0	0	1	0	0	0	0	k:Fungi
OTU_1384	0	0	0	0	1	0	0	11	0	0	0	0	0	2	0	0	0	1	k:Fungi
OTU_1385	11	0	0	0	0	0	0	0	0	0	0	0	0	0	0	0	0	0	k:Fungi,p:Basidiomycota,c:Agaricomycetes
OTU_1388	4	2	1	0	7	0	0	0	0	0	0	3	0	0	0	0	0	0	k:Fungi,p:Ascomycota,c:unidentified
OTU_139	39	51	71	81	127	0	0	0	1	23	10	33	36	22	1	0	2	0	k:Fungi
OTU_1395	0	2	1	0	7	0	0	0	0	0	0	0	0	0	0	0	0	0	k:Fungi
OTU_1396	0	6	0	0	0	0	0	0	0	0	0	3	1	0	0	0	0	0	k:Fungi
OTU_14	513	707	860	1225	593	18	33	18	15	1382	3230	1748	1221	722	42	26	55	25	k:Fungi,p:Ascomycota,c:Sordariomycetes,o:Hypocreales,f:Nectriaceae,g:Fusarium
OTU_140	4	13	2	9	6	26	146	50	99	5	4	11	4	9	90	57	13	27	k:Fungi,p:Basidiomycota,c:Malasseziomycetes,o:Malasseziales,f:Malasseziaceae,g:Malassezia,s:Malassezia_arunalokei
OTU_1400	3	5	11	2	5	0	0	0	0	0	1	0	0	0	0	0	0	0	k:Fungi,p:Ascomycota
OTU_1405	0	0	1	2	0	0	0	0	0	3	3	1	0	6	0	0	0	0	k:Fungi
OTU_1408	0	0	0	0	0	0	0	0	9	0	0	0	0	0	0	0	0	0	k:Fungi,p:Ascomycota
OTU_1409	0	0	0	0	0	4	7	0	0	0	0	0	0	0	0	0	0	0	k:Fungi
OTU_141	379	31	36	11	54	0	0	0	1	15	17	8	1	7	1	2	0	0	k:Fungi,p:Ascomycota,c:Eurotiomycetes,o:Eurotiales,f:Aspergillaceae,g:Aspergillus,s:Aspergillus_chlamydosporus
OTU_1410	2	0	6	0	1	0	0	0	0	0	0	0	1	0	0	0	0	0	k:Fungi,p:Ascomycota,c:Sordariomycetes,o:Hypocreales,f:Nectriaceae
OTU_1412	4	0	8	4	0	0	0	0	0	4	0	3	4	4	0	0	0	0	k:Fungi,p:Basidiomycota
OTU_1414	1	0	0	1	1	0	0	0	0	0	0	2	0	17	0	0	0	0	k:Fungi
OTU_1415	7	0	0	1	2	0	0	0	0	0	0	0	0	1	0	0	0	0	k:Fungi,p:Ascomycota,c:Sordariomycetes,o:Hypocreales,f:Nectriaceae,g:Fusarium,s:Fusarium_oxysporum
OTU_1416	2	0	0	0	0	7	0	0	2	0	0	0	0	0	0	2	0	0	k:Fungi,p:unidentified,c:unidentified,o:unidentified,f:unidentified,g:unidentified,s:Fungi_sp
OTU_1421	2	0	0	1	3	0	0	0	0	0	4	0	1	0	0	0	0	0	k:Fungi
OTU_1423	0	0	3	1	0	0	0	0	0	4	3	1	0	0	0	0	0	0	k:Fungi
OTU_1424	0	1	0	0	0	0	0	8	0	0	1	0	0	0	0	0	0	0	k:Fungi,p:Ascomycota,c:Sordariomycetes,o:Diaporthales,f:Cryphonectriaceae
OTU_1427	0	2	3	0	0	0	0	0	0	0	0	3	3	1	0	0	0	0	k:Fungi
OTU_1433	0	0	1	1	3	1	1	0	0	3	0	0	3	0	0	1	0	0	k:Fungi
OTU_1434	0	4	0	1	0	8	0	0	0	2	2	0	1	0	2	0	0	0	k:Fungi
OTU_1435	0	9	0	0	0	0	0	0	0	0	0	0	0	0	0	0	0	0	k:Fungi,p:Basidiomycota,c:Agaricomycetes,o:Boletales,f:Sclerodermataceae,g:Scleroderma
OTU_1438	1	0	0	1	2	6	0	0	0	0	0	0	0	0	0	0	0	0	k:Fungi,p:unidentified,c:unidentified,o:unidentified,f:unidentified,g:unidentified,s:Fungi_sp
OTU_1439	0	0	0	0	0	10	0	0	0	0	0	0	1	0	0	0	1	0	k:Fungi
OTU_144	7	1	4	347	5	0	8	4	4	5	9	11	6	12	7	9	3	5	k:Fungi
OTU_1440	0	0	9	0	0	0	0	0	0	0	0	0	0	0	0	0	0	0	k:Fungi,p:Ascomycota
OTU_1442	0	0	0	0	0	0	0	0	0	0	0	3	11	0	0	0	0	0	k:Fungi,p:Chytridiomycota
OTU_1448	2	0	11	1	0	0	0	0	0	8	24	0	4	1	0	0	0	0	k:Fungi
OTU_145	24	30	118	45	54	1	2	3	0	59	9	26	32	34	4	3	0	0	k:Fungi,p:Ascomycota
OTU_1452	0	0	2	0	2	0	0	0	0	2	6	1	1	0	0	0	0	0	k:Fungi
OTU_1455	0	0	0	0	1	0	0	0	0	0	0	0	11	0	0	0	0	0	k:Fungi,p:Basidiomycota
OTU_1456	0	0	0	0	0	0	0	0	0	1	0	0	0	0	8	0	0	0	k:Fungi,p:unidentified
OTU_1457	9	1	0	1	1	0	0	1	5	9	0	7	5	0	0	0	0	0	k:Fungi,p:Glomeromycota,c:Glomeromycetes,o:Diversisporales,f:Acaulosporaceae,g:Acaulospora,s:Acaulospora_mellea
OTU_1458	0	3	2	0	0	0	0	10	0	0	0	1	0	0	0	0	0	0	k:Fungi,p:Ascomycota,c:Sordariomycetes,o:Xylariales,f:Xylariaceae,g:Hypoxylon,s:Hypoxylon_monticulosum
OTU_1459	0	0	1	0	4	0	0	0	0	0	4	4	2	2	0	0	0	0	k:Fungi,p:Ascomycota,c:Eurotiomycetes,o:Eurotiales
OTU_146	73	23	103	55	106	4	0	0	1	16	51	3	7	74	0	0	3	0	k:Fungi,p:Ascomycota,c:Sordariomycetes,o:Glomerellales,f:Plectosphaerellaceae,g:unidentified,s:Plectosphaerellaceae_sp
OTU_1460	2	1	0	1	1	0	0	0	0	3	0	2	3	5	0	0	0	0	k:Fungi
OTU_1462	0	1	0	0	1	0	0	0	0	0	2	0	5	0	0	0	0	0	k:Fungi
OTU_1463	0	0	5	1	3	0	0	0	0	0	2	0	3	1	0	0	0	0	k:Fungi
OTU_1464	1	0	0	0	0	0	0	0	0	0	5	1	1	0	0	0	1	0	k:Fungi
OTU_1465	8	2	0	0	0	0	0	0	0	0	2	0	0	0	0	0	0	0	k:Fungi,p:Glomeromycota,c:Glomeromycetes,o:Glomerales,f:unidentified,g:unidentified,s:Glomerales_sp
OTU_1466	2	0	0	1	0	0	0	0	0	0	6	0	0	0	0	1	0	0	k:Fungi,p:Ascomycota
OTU_1472	0	0	0	7	0	0	0	0	0	1	0	5	1	0	0	0	0	0	k:Fungi,p:Ascomycota,c:Eurotiomycetes,o:Chaetothyriales,f:Herpotrichiellaceae,g:Exophiala
OTU_1475	0	0	0	0	0	0	3	0	0	0	0	0	0	0	6	0	0	0	k:Fungi,p:Ascomycota,c:Saccharomycetes,o:Saccharomycetales,f:Saccharomycetaceae,g:Lachancea,s:Lachancea_kluyveri
OTU_1476	0	1	0	0	0	1	0	0	0	0	0	0	0	0	8	0	0	0	k:Fungi,p:Ascomycota,c:Dothideomycetes,o:Dothideales,f:Dothideaceae,g:Endoconidioma,s:Endoconidioma_populi
OTU_1477	0	0	0	0	0	0	0	1	1	0	0	0	0	0	0	0	0	1	k:Fungi
OTU_1479	0	0	0	0	0	0	0	0	0	0	0	1	1	0	0	0	9	0	k:Fungi,p:Ascomycota,c:Sordariomycetes,o:Hypocreales
OTU_148	10	6	0	7	4	35	102	2	33	1	18	8	1	11	104	36	11	49	k:Fungi,p:Ascomycota,c:Leotiomycetes,o:Erysiphales,f:Erysiphaceae,g:Golovinomyces
OTU_1483	1	0	5	1	1	0	0	0	0	0	0	0	0	0	0	0	0	0	k:Fungi
OTU_1484	5	4	3	2	2	8	7	6	2	0	1	0	5	0	7	11	10	2	k:Fungi
OTU_1485	0	0	0	0	0	0	0	0	0	0	0	8	0	0	0	0	0	0	k:Fungi,p:Basidiomycota,c:Agaricomycetes,o:Thelephorales,f:Thelephoraceae,g:Thelephora,s:Thelephora_sp
OTU_1486	0	0	0	0	3	11	0	0	0	0	0	0	0	0	1	0	0	0	k:Fungi
OTU_1487	0	0	0	8	0	0	0	0	0	0	0	0	0	0	0	0	0	0	k:Fungi,p:Basidiomycota,c:Agaricomycetes,o:Agaricales,f:Cortinariaceae,g:Gymnopilus,s:Gymnopilus_iriomotensis
OTU_149	79	50	64	37	60	1	0	1	1	21	59	73	20	92	0	38	0	0	k:Fungi,p:Ascomycota,c:Eurotiomycetes,o:Eurotiales,f:Aspergillaceae,g:Aspergillus,s:Aspergillus_fumigatus
OTU_1494	12	0	0	0	0	0	0	0	0	1	0	1	0	0	0	0	0	0	k:Fungi
OTU_1495	0	6	0	0	0	0	0	0	0	0	0	0	0	2	0	0	0	0	k:Fungi,p:Ascomycota,c:Sordariomycetes,o:Hypocreales,f:Stachybotryaceae,g:unidentified,s:Stachybotryaceae_sp
OTU_1496	0	0	0	1	2	0	0	0	0	0	0	0	0	0	0	9	0	0	k:Fungi,p:Ascomycota,c:Sordariomycetes,o:Sordariales,f:Chaetomiaceae,g:Thielavia,s:Thielavia_basicola
OTU_150	4	0	4	7	3	0	0	0	0	249	6	4	164	3	1	0	0	0	k:Fungi,p:Ascomycota,c:Sordariomycetes,o:Hypocreales,f:Cordycipitaceae,g:Beauveria,s:Beauveria_bassiana
OTU_1500	0	0	0	0	0	0	0	0	0	0	0	0	0	0	9	0	0	0	k:Fungi,p:Ascomycota,c:Leotiomycetes,o:Helotiales,f:Helotiaceae
OTU_1502	5	0	1	0	0	0	0	0	0	2	0	0	0	0	1	0	0	0	k:Fungi,p:Ascomycota,c:Sordariomycetes,o:Xylariales,f:Sporocadaceae,g:Neopestalotiopsis
OTU_1503	0	0	0	0	0	0	9	0	0	0	0	0	0	0	0	0	0	0	k:Fungi,p:Basidiomycota,c:Agaricomycetes,o:unidentified,f:unidentified
OTU_1504	0	0	0	0	0	2	1	0	0	4	9	2	5	0	0	0	0	0	k:Fungi
OTU_151	76	45	50	42	188	0	0	1	2	55	39	112	42	27	1	0	0	1	k:Fungi,p:Ascomycota,c:Sordariomycetes,o:Xylariales,f:Apiosporaceae,g:Arthrinium
OTU_1510	0	0	1	0	7	0	0	0	0	0	0	0	0	0	0	0	0	0	k:Fungi,p:Ascomycota,c:Dothideomycetes,o:Pleosporales,f:Didymosphaeriaceae,g:Paraconiothyrium,s:Paraconiothyrium_archidendri
OTU_1512	0	0	0	0	0	0	0	0	0	0	0	0	0	0	0	8	0	0	k:Fungi,p:Ascomycota,c:Eurotiomycetes
OTU_1513	0	0	0	0	0	0	0	0	0	0	0	0	0	0	0	0	9	0	k:Fungi,p:Rozellomycota,c:unidentified,o:unidentified,f:unidentified,g:unidentified,s:Rozellomycota_sp
OTU_1515	1	0	2	0	2	0	4	2	0	0	0	0	0	0	0	0	0	0	k:Fungi,p:Ascomycota,c:Sordariomycetes,o:Microascales,f:Ceratocystidaceae,g:unidentified,s:Ceratocystidaceae_sp
OTU_1518	0	0	0	0	0	0	0	0	0	10	0	0	0	0	0	0	0	0	k:Fungi
OTU_1519	5	3	3	5	2	0	2	0	0	3	2	4	6	8	0	0	0	0	k:Fungi
OTU_152	11	9	9	5	26	60	66	46	16	10	6	11	6	6	13	52	31	37	k:Fungi
OTU_1520	1	0	0	0	0	0	0	0	11	0	0	0	0	0	0	0	0	0	k:Fungi,p:Basidiomycota,c:Agaricomycetes,o:Auriculariales
OTU_1528	4	0	0	0	0	0	0	0	1	0	0	0	0	3	0	0	0	0	k:Fungi,p:Ascomycota
OTU_153	10	5	8	7	4	48	19	33	13	6	8	13	3	10	89	55	74	45	k:Fungi,p:Ascomycota,c:Sordariomycetes,o:Togniniales,f:Togniniaceae,g:Phaeoacremonium
OTU_1532	5	0	0	2	0	0	1	0	0	0	2	0	0	0	0	0	0	1	k:Fungi,p:Ascomycota,c:Sordariomycetes
OTU_1533	0	0	0	0	0	8	0	0	0	0	2	0	0	0	0	0	0	0	k:Fungi
OTU_1534	0	0	0	0	0	0	0	0	0	0	0	0	0	0	0	0	11	0	k:Fungi,p:unidentified,c:unidentified,o:unidentified,f:unidentified,g:unidentified,s:Fungi_sp
OTU_1536	1	4	0	0	0	0	0	0	0	0	0	2	0	1	0	0	0	0	k:Fungi
OTU_1537	0	0	0	0	0	0	0	0	0	5	0	0	0	4	0	0	0	0	k:Fungi
OTU_1539	0	4	0	0	4	0	0	0	0	0	0	1	0	0	0	0	0	0	k:Fungi
OTU_154	85	44	33	77	53	13	9	0	0	23	110	55	41	74	1	0	29	0	k:Fungi,p:Ascomycota
OTU_1540	0	0	0	0	0	0	0	0	0	4	0	0	4	0	0	0	0	0	k:Fungi
OTU_1543	1	0	0	0	14	0	0	0	0	2	0	0	5	0	0	0	0	0	k:Fungi
OTU_1545	0	0	16	0	3	0	0	0	0	0	0	2	1	0	0	0	0	0	k:Fungi,p:Ascomycota,c:Sordariomycetes,o:Sordariales,f:Chaetomiaceae,g:Corynascella,s:Corynascella_humicola
OTU_1546	0	5	2	0	0	0	0	0	0	0	0	0	2	0	0	0	0	0	k:Fungi
OTU_1549	0	0	1	2	0	0	0	0	0	4	2	0	2	1	0	3	0	0	k:Fungi
OTU_155	25	15	13	18	10	9	32	20	16	18	12	15	8	12	69	40	26	53	k:Fungi,p:unidentified,c:unidentified,o:unidentified,f:unidentified,g:unidentified
OTU_1553	3	0	1	1	1	0	0	2	0	0	2	8	1	0	0	0	0	0	k:Fungi
OTU_1554	5	0	1	3	0	0	0	0	0	3	3	0	0	0	0	0	0	0	k:Fungi,p:Ascomycota,c:Sordariomycetes
OTU_1557	0	16	0	0	1	0	0	0	0	0	0	0	0	0	0	0	0	0	k:Fungi,p:Ascomycota
OTU_1558	10	0	0	0	2	0	0	0	0	0	0	0	0	2	0	0	0	0	k:Fungi,p:Chytridiomycota,c:Rhizophydiomycetes
OTU_1559	2	0	0	0	6	0	1	0	0	1	0	0	0	0	0	0	0	0	k:Fungi,p:Chytridiomycota,c:Rhizophydiomycetes,o:Rhizophydiales,f:unidentified,g:unidentified,s:Rhizophydiales_sp
OTU_156	17	4	32	14	13	0	0	6	0	117	18	10	211	8	0	0	2	3	k:Fungi,p:Rozellomycota,c:unidentified,o:unidentified,f:unidentified,g:unidentified,s:Rozellomycota_sp
OTU_1560	0	0	0	3	0	0	0	0	0	0	2	2	1	0	0	0	0	0	k:Fungi
OTU_1561	0	6	0	1	0	0	0	0	0	0	2	1	1	4	0	0	0	0	k:Fungi
OTU_1564	0	0	0	0	0	0	0	0	0	0	0	0	0	0	0	8	0	0	k:Fungi,p:Ascomycota,c:Eurotiomycetes,o:Eurotiales,f:Aspergillaceae,g:Penicillium
OTU_1565	4	0	0	0	0	0	0	0	0	3	3	0	0	0	0	0	0	0	k:Fungi
OTU_1567	0	0	0	1	11	0	0	0	0	1	2	0	1	1	0	1	0	1	k:Fungi,p:Ascomycota,c:Dothideomycetes,o:Pleosporales,f:Pleosporales_fam_Incertae_sedis,g:Nigrograna
OTU_1568	0	1	4	0	3	0	0	0	0	0	1	1	0	0	0	0	0	0	k:Fungi
OTU_157	42	63	77	52	74	0	2	0	0	23	24	8	20	26	0	0	0	0	k:Fungi
OTU_1571	0	6	0	2	0	0	0	0	0	0	0	0	0	0	0	0	0	0	k:Fungi,p:Basidiomycota
OTU_1572	0	2	0	0	0	1	0	0	0	0	0	6	0	0	0	0	0	0	k:Fungi,p:Rozellomycota,c:Rozellomycotina_cls_Incertae_sedis,o:Branch02,f:unidentified,g:unidentified,s:Branch02_sp
OTU_1573	0	0	0	1	0	0	4	1	0	1	0	1	1	1	4	1	1	2	k:Fungi
OTU_1575	0	0	0	0	0	0	0	0	0	0	0	0	0	0	8	0	0	0	k:Fungi,p:Ascomycota,c:Eurotiomycetes,o:Eurotiales,f:Thermoascaceae,g:Thermoascus,s:Thermoascus_crustaceus
OTU_1576	0	0	0	0	4	0	0	0	0	0	0	5	1	0	0	0	0	0	k:Fungi
OTU_1578	0	0	0	0	0	0	0	0	10	0	0	0	0	0	0	0	0	0	k:Fungi,p:Ascomycota,c:unidentified,o:unidentified
OTU_1579	0	2	0	0	0	0	0	7	0	0	0	1	0	0	0	0	0	0	k:Fungi,p:Ascomycota
OTU_158	55	126	79	71	73	2	0	0	0	39	155	78	58	67	0	0	1	1	k:Fungi,p:Ascomycota,c:Sordariomycetes,o:Sordariales,f:Chaetomiaceae
OTU_1581	0	0	0	0	0	1	0	3	0	0	0	0	0	0	0	0	0	0	k:Fungi,p:Ascomycota,c:Sordariomycetes,o:Xylariales,f:Xylariaceae,g:Nemania,s:Nemania_sp
OTU_1583	0	0	0	14	0	0	0	0	0	0	1	0	0	0	0	0	0	0	k:Fungi,p:Ascomycota,c:Sordariomycetes,o:Conioscyphales,f:unidentified,g:unidentified,s:Conioscyphales_sp
OTU_1588	0	3	0	1	0	0	0	0	0	6	0	0	0	0	0	0	0	0	k:Fungi
OTU_159	7	5	2	5	0	46	130	5	28	7	7	4	2	1	71	24	23	34	k:Fungi,p:unidentified,c:unidentified,o:unidentified,f:unidentified,g:unidentified,s:Fungi_sp
OTU_1590	0	0	0	0	0	0	0	0	7	0	0	0	0	0	2	0	0	0	k:Fungi
OTU_1591	0	1	0	0	4	0	0	0	0	2	1	2	1	0	0	0	0	0	k:Fungi
OTU_1593	0	0	0	0	0	0	0	0	0	0	0	16	5	1	0	0	0	0	k:Fungi
OTU_1596	1	0	2	6	2	0	0	0	0	0	0	6	0	0	0	0	0	0	k:Fungi
OTU_16	269	254	887	481	3669	11	20	9	15	279	286	381	360	794	13	6	22	21	k:Fungi
OTU_1600	1	0	0	0	0	0	0	0	0	0	1	0	0	0	0	0	5	0	k:Fungi,p:Ascomycota,c:Sordariomycetes,o:unidentified,f:unidentified,g:unidentified,s:Sordariomycetes_sp
OTU_1601	3	0	6	0	0	0	0	0	0	0	0	0	0	0	0	0	0	0	k:Fungi
OTU_1602	0	1	1	1	1	0	0	0	0	0	1	1	1	4	0	2	0	0	k:Fungi
OTU_1609	1	0	0	0	0	0	0	0	0	0	1	1	4	0	1	0	0	0	k:Fungi,p:Ascomycota,c:Saccharomycetes,o:Saccharomycetales,f:Dipodascaceae,g:unidentified
OTU_1614	1	0	0	0	0	0	0	0	0	0	0	0	7	0	0	0	0	0	k:Fungi,p:Ascomycota,c:Orbiliomycetes,o:Orbiliales,f:Orbiliaceae,g:Orbilia,s:Orbilia_sp
OTU_1619	0	0	0	0	0	8	0	0	1	1	0	0	0	0	0	0	13	0	k:Fungi
OTU_162	6	8	0	9	5	48	83	9	29	5	4	4	3	13	34	27	33	59	k:Fungi,p:Basidiomycota
OTU_1622	0	0	0	0	0	0	0	0	0	0	0	0	0	0	0	9	0	0	k:Fungi,p:Ascomycota,c:Sordariomycetes,o:Hypocreales,f:unidentified,g:unidentified,s:Hypocreales_sp
OTU_1623	0	0	0	0	0	0	0	0	0	0	0	0	0	0	0	0	0	18	k:Fungi
OTU_1627	0	0	3	0	0	0	0	0	0	0	0	0	0	3	1	0	0	0	k:Fungi,p:Ascomycota,c:Sordariomycetes,o:Sordariales,f:Sordariales_fam_Incertae_sedis,g:Conlarium
OTU_1628	0	1	0	0	0	0	0	0	0	0	1	0	0	0	0	0	0	14	k:Fungi,p:Basidiomycota
OTU_163	13	9	16	18	11	30	63	42	27	5	14	8	2	8	39	19	24	44	k:Fungi,p:Ascomycota,c:Dothideomycetes,o:Pleosporales
OTU_1635	0	0	0	0	1	0	0	0	0	0	0	0	0	0	0	8	0	0	k:Fungi,p:Ascomycota,c:Sordariomycetes,o:Hypocreales
OTU_1637	0	1	0	0	2	0	0	1	0	0	4	1	0	0	0	0	0	0	k:Fungi,p:Ascomycota,c:Eurotiomycetes,o:Eurotiales,f:Aspergillaceae,g:Penicillium
OTU_1638	0	0	0	0	0	0	0	90	1	1	2	0	0	0	1	2	1	0	k:Fungi
OTU_164	0	1	378	7	2	0	0	4	5	0	0	1	1	1	0	0	2	0	k:Fungi,p:Ascomycota
OTU_1646	0	0	0	2	0	0	0	0	0	1	5	0	0	0	0	0	0	0	k:Fungi
OTU_1647	0	0	0	0	0	0	0	0	0	4	9	0	3	0	0	0	0	0	k:Fungi,p:Ascomycota,c:Dothideomycetes,o:Pleosporales,f:Didymosphaeriaceae,g:Paraconiothyrium,s:Paraconiothyrium_variabile
OTU_1648	0	0	3	0	0	0	0	2	0	3	0	1	0	0	0	0	0	0	k:Fungi,p:unidentified,c:unidentified
OTU_1650	0	0	0	3	0	1	0	0	0	0	0	0	0	1	0	25	0	0	k:Fungi,p:Basidiomycota,c:Agaricomycetes,o:Atheliales,f:Atheliaceae,g:Piloderma,s:Piloderma_sp
OTU_1658	0	0	0	0	5	1	0	0	0	0	0	0	0	0	0	0	1	0	k:Fungi,p:Chytridiomycota,c:Lobulomycetes,o:Lobulomycetales,f:unidentified,g:unidentified,s:Lobulomycetales_sp
OTU_1659	3	0	2	4	0	0	0	0	0	0	1	0	0	0	0	0	0	0	k:Fungi,p:Ascomycota,c:Eurotiomycetes
OTU_166	27	78	86	25	71	1	0	0	3	24	47	51	14	16	2	0	0	0	k:Fungi
OTU_1660	0	0	0	0	0	0	0	3	0	0	0	0	0	0	0	0	1	0	k:Fungi
OTU_1668	1	7	0	0	5	5	9	1	6	2	0	0	1	1	15	4	3	9	k:Fungi
OTU_1670	0	0	1	0	7	0	0	0	0	1	0	0	0	0	0	0	0	0	k:Fungi
OTU_1674	0	0	0	0	0	3	0	2	1	0	0	0	0	0	2	5	1	1	k:Fungi,p:Ascomycota
OTU_1677	0	0	0	2	0	0	0	0	0	2	4	0	0	0	0	0	0	0	k:Fungi,p:Ascomycota
OTU_1678	0	0	0	3	0	0	0	0	0	0	0	4	0	0	0	0	0	0	k:Fungi
OTU_168	76	15	45	35	114	0	0	2	0	6	16	25	19	49	0	0	0	0	k:Fungi,p:Ascomycota,c:Eurotiomycetes,o:Eurotiales,f:Aspergillaceae,g:Aspergillus,s:Aspergillus_caninus
OTU_1681	2	0	1	0	0	0	0	0	0	2	0	3	0	0	0	0	0	0	k:Fungi,p:Ascomycota,c:Sordariomycetes,o:Xylariales,f:Apiosporaceae,g:Arthrinium,s:Arthrinium_malaysianum
OTU_1682	1	0	0	0	0	0	0	0	0	4	6	0	0	0	0	0	0	0	k:Fungi,p:Ascomycota,c:Dothideomycetes,o:Pleosporales
OTU_1684	0	0	0	0	0	5	7	0	0	0	0	0	0	0	0	0	0	0	k:Fungi,p:Basidiomycota,c:Agaricomycetes,o:Thelephorales,f:Thelephoraceae,g:unidentified,s:Thelephoraceae_sp
OTU_1685	0	0	0	0	0	0	7	0	0	0	0	0	0	0	0	0	0	0	k:Fungi
OTU_1688	0	0	0	0	0	0	0	0	0	8	0	0	0	0	0	0	0	0	k:Fungi,p:Basidiomycota
OTU_169	9	3	10	6	269	3	4	4	1	2	9	3	3	9	0	1	0	0	k:Fungi
OTU_1690	0	0	0	0	1	0	0	0	0	0	0	0	0	10	0	0	0	0	k:Fungi,p:Ascomycota,c:Sordariomycetes
OTU_1691	0	0	0	2	0	0	0	0	0	0	0	0	0	0	0	0	7	0	k:Fungi,p:Mortierellomycota,c:Mortierellomycetes,o:Mortierellales,f:Mortierellaceae
OTU_1694	0	0	0	1	2	0	0	0	0	0	0	5	0	0	0	0	0	0	k:Fungi,p:Ascomycota,c:Saccharomycetes,o:Saccharomycetales,f:unidentified,g:unidentified
OTU_1698	0	0	0	0	7	0	0	0	0	0	0	0	0	0	0	0	0	0	k:Fungi,p:Ascomycota
OTU_17	1168	980	3655	1108	2394	4	11	6	9	413	1022	1351	436	1095	37	16	17	26	k:Fungi,p:Ascomycota,c:Eurotiomycetes,o:Eurotiales,f:Aspergillaceae,g:Penicillium,s:Penicillium_simplicissimum
OTU_170	24	4	10	188	301	0	1	2	4	8	7	7	20	10	1	1	6	4	k:Fungi
OTU_1702	1	0	0	0	0	7	0	5	1	0	2	0	0	0	5	3	0	2	k:Fungi,p:Ascomycota,c:Pezizomycetes,o:Pezizales,f:Pyronemataceae,g:Lasiobolidium,s:Lasiobolidium_spirale
OTU_1704	0	0	0	0	0	8	0	0	0	0	0	0	0	0	0	0	0	0	k:Fungi,p:Ascomycota,c:Sordariomycetes,o:Hypocreales,f:Cordycipitaceae
OTU_1707	0	0	4	0	0	0	0	0	0	0	0	0	3	0	0	0	0	0	k:Fungi
OTU_171	9	5	6	3	1	36	44	16	35	3	6	4	2	13	59	56	23	33	k:Fungi,p:Basidiomycota,c:Agaricomycetes,o:Agaricales,f:Marasmiaceae,g:Crinipellis,s:Crinipellis_rhizomaticola
OTU_1715	0	0	0	0	7	0	0	0	0	0	0	0	0	0	0	0	0	0	k:Fungi
OTU_1716	0	7	0	0	0	0	0	0	0	0	0	0	0	0	0	0	0	0	k:Fungi,p:Ascomycota,c:Sordariomycetes
OTU_1717	2	0	2	0	0	0	0	0	0	4	0	1	0	0	0	0	0	0	k:Fungi
OTU_1722	3	0	0	5	4	0	0	0	0	0	0	0	0	0	0	0	0	0	k:Fungi
OTU_1723	2	0	3	1	2	1	0	0	0	0	0	2	0	0	0	0	0	0	k:Fungi
OTU_1726	8	0	0	0	0	0	0	0	0	0	0	0	0	0	0	0	0	0	k:Fungi
OTU_1727	7	0	0	0	0	0	1	0	1	0	0	0	0	0	0	0	0	0	k:Fungi
OTU_1728	0	0	1	0	1	2	0	1	0	0	0	0	1	0	0	2	0	0	k:Fungi,p:Chytridiomycota
OTU_1729	5	0	0	0	0	0	0	0	0	0	0	0	1	2	0	0	0	0	k:Fungi
OTU_173	9	6	2	15	5	48	57	6	37	1	6	1	2	3	62	28	25	63	k:Fungi,p:Ascomycota
OTU_1730	0	0	0	0	0	7	0	0	0	0	0	0	0	0	0	0	0	0	k:Fungi,p:unidentified
OTU_1731	0	8	0	0	0	0	0	0	0	0	0	0	0	0	0	0	0	0	k:Fungi,p:Ascomycota,c:Dothideomycetes,o:Pleosporales,f:unidentified,g:unidentified,s:Pleosporales_sp
OTU_1735	0	1	0	0	0	0	2	2	1	0	0	0	0	0	0	8	0	0	k:Fungi
OTU_1736	0	0	0	0	0	0	0	0	8	0	0	0	0	0	0	0	0	0	k:Fungi,p:Rozellomycota
OTU_1737	6	0	0	1	0	0	0	0	0	0	0	1	0	3	0	0	0	0	k:Fungi,p:Mortierellomycota,c:Mortierellomycetes,o:Mortierellales,f:Mortierellaceae,g:Mortierella
OTU_1739	0	0	5	0	0	0	0	0	0	0	0	0	0	2	0	0	0	0	k:Fungi,p:Glomeromycota,c:Glomeromycetes,o:Glomerales,f:unidentified,g:unidentified,s:Glomerales_sp
OTU_174	5	6	7	6	8	21	70	54	34	0	4	4	0	0	42	12	20	36	k:Fungi
OTU_1740	1	0	0	5	3	0	0	0	1	1	0	1	0	0	0	0	0	0	k:Fungi,p:Ascomycota,c:Saccharomycetes,o:Saccharomycetales,f:Dipodascaceae,g:unidentified,s:Dipodascaceae_sp
OTU_1741	0	0	0	6	0	0	0	1	11	0	0	0	0	0	0	1	0	0	k:Fungi,p:Basidiomycota,c:Agaricomycetes,o:Polyporales,f:Meruliaceae
OTU_1743	0	4	0	0	0	0	0	0	0	0	0	0	0	8	0	0	0	0	k:Fungi,p:Chytridiomycota
OTU_1744	0	0	0	0	0	0	0	0	0	1	8	0	0	0	1	0	0	0	k:Fungi
OTU_175	94	35	31	51	55	0	0	0	0	49	15	51	64	8	3	0	1	4	k:Fungi
OTU_1757	4	1	4	8	1	0	0	1	0	3	2	6	4	5	0	0	0	0	k:Fungi,p:Ascomycota,c:Dothideomycetes,o:Venturiales,f:Sympoventuriaceae,g:Ochroconis,s:Ochroconis_ramosa
OTU_176	19	24	50	20	28	0	0	0	0	33	84	10	34	49	0	0	0	0	k:Fungi,p:Ascomycota,c:Eurotiomycetes,o:Eurotiales,f:Aspergillaceae,g:Aspergillus
OTU_1761	0	0	0	0	0	0	0	0	0	0	2	0	0	4	0	0	0	0	k:Fungi,p:Ascomycota,c:Sordariomycetes,o:Xylariales,f:Xylariaceae,g:Daldinia,s:Daldinia_concentrica
OTU_1762	0	0	0	0	0	0	0	0	7	0	0	0	0	0	0	0	0	0	k:Fungi
OTU_1763	0	0	0	0	0	0	0	0	0	1	0	1	2	5	0	0	0	0	k:Fungi
OTU_177	7	9	89	10	46	2	2	0	0	8	224	4	69	8	2	0	1	0	k:Fungi
OTU_1774	4	0	1	2	2	0	0	0	0	1	1	3	2	0	0	4	0	0	k:Fungi
OTU_1776	5	0	0	0	0	1	0	0	0	0	0	0	0	2	0	0	0	1	k:Fungi
OTU_178	20	33	24	42	39	2	13	4	3	33	18	93	16	15	3	4	1	3	k:Fungi,p:Mortierellomycota,c:Mortierellomycetes,o:Mortierellales,f:Mortierellaceae,g:Mortierella,s:Mortierella_ambigua
OTU_1787	0	0	0	0	0	0	0	0	0	0	0	0	0	0	0	0	2	5	k:Fungi,p:Ascomycota,c:Pezizomycetes,o:Pezizales,f:Pyronemataceae,g:Scutellinia,s:Scutellinia_sp
OTU_1789	0	0	0	0	0	0	0	0	6	0	0	0	0	0	0	0	0	0	k:Fungi,p:Ascomycota,c:Dothideomycetes,o:Pleosporales,f:Pleosporaceae,g:Alternaria,s:Alternaria_oxytropis
OTU_179	35	96	25	6	48	0	3	3	0	49	100	56	1	8	0	0	0	1	k:Fungi,p:Ascomycota
OTU_1790	0	0	1	0	2	0	0	0	0	1	0	0	2	0	0	0	0	1	k:Fungi
OTU_1792	0	1	5	0	1	0	0	0	0	0	0	0	0	0	0	0	0	0	k:Fungi,p:Ascomycota,c:Sordariomycetes
OTU_1795	1	0	5	0	0	0	0	0	1	0	0	0	0	0	0	0	0	0	k:Fungi
OTU_1797	0	0	0	0	0	0	0	0	6	0	0	0	0	0	0	0	0	0	k:Fungi,p:Ascomycota,c:Dothideomycetes,o:Pleosporales
OTU_18	112	111	106	81	146	709	1518	372	571	70	102	120	72	134	1676	889	828	990	k:Fungi,p:unidentified,c:unidentified,o:unidentified
OTU_1800	0	6	0	0	0	0	0	0	0	0	1	2	2	0	0	0	0	0	k:Fungi,p:Ascomycota,c:Sordariomycetes,o:Hypocreales,f:Cordycipitaceae,g:Simplicillium
OTU_1801	1	0	3	2	1	0	0	0	1	0	0	0	0	0	0	0	0	1	k:Fungi
OTU_1802	0	0	0	0	0	0	0	0	6	0	0	0	0	0	0	0	0	0	k:Fungi
OTU_1803	1	1	1	2	2	0	0	0	1	0	1	1	1	1	2	0	0	0	k:Fungi,p:Rozellomycota,c:unidentified,o:unidentified,f:unidentified,g:unidentified,s:Rozellomycota_sp
OTU_1804	0	0	0	0	0	0	0	0	0	0	0	0	0	0	0	0	0	6	k:Fungi
OTU_1805	0	0	0	0	0	0	0	6	0	0	0	0	0	0	0	0	0	0	k:Fungi,p:unidentified
OTU_1807	0	0	0	0	0	0	0	6	6	0	1	0	0	0	0	0	0	0	k:Fungi,p:Ascomycota,c:unidentified
OTU_1809	0	0	0	0	0	0	0	0	0	0	0	12	0	0	0	0	0	0	k:Fungi
OTU_1810	0	3	0	0	0	6	0	0	0	0	0	0	0	0	0	0	0	0	k:Fungi
OTU_1811	3	0	0	0	0	0	0	0	0	0	0	1	1	2	0	0	0	0	k:Fungi,p:Rozellomycota,c:Rozellomycotina_cls_Incertae_sedis,o:Branch03,f:unidentified,g:unidentified,s:Branch03_sp
OTU_1812	0	2	4	1	1	0	2	0	0	0	5	3	2	0	0	0	0	0	k:Fungi,p:Ascomycota,c:Sordariomycetes,o:Branch06,f:unidentified,g:unidentified
OTU_1814	5	0	0	0	1	0	0	0	0	0	0	1	1	0	0	0	0	0	k:Fungi,p:Rozellomycota
OTU_1815	0	0	0	0	0	0	0	0	0	0	0	6	0	0	0	0	0	0	k:Fungi,p:Ascomycota,c:Eurotiomycetes,o:Eurotiales,f:Aspergillaceae,g:Penicillium
OTU_1816	0	0	0	0	0	0	0	0	0	0	0	3	3	0	0	0	0	0	k:Fungi
OTU_1817	1	0	0	0	0	0	1	0	0	0	0	0	0	0	0	0	0	0	k:Fungi
OTU_1819	0	1	1	0	0	0	0	0	0	0	0	0	0	0	0	4	0	0	k:Fungi,p:Ascomycota,c:Dothideomycetes,o:Pleosporales,f:Phaeosphaeriaceae,g:unidentified,s:Phaeosphaeriaceae_sp
OTU_182	5	7	15	8	220	1	3	0	0	7	7	10	10	3	1	2	0	1	k:Fungi,p:Ascomycota,c:Sordariomycetes,o:Hypocreales,f:unidentified,g:unidentified,s:Hypocreales_sp
OTU_1820	0	0	0	0	0	0	0	0	0	0	0	0	0	0	6	0	0	0	k:Fungi,p:Basidiomycota,c:Agaricomycetes,o:Agaricales,f:Psathyrellaceae,g:Coprinellus
OTU_1821	6	0	0	2	0	2	11	3	9	0	0	0	0	1	0	1	0	1	k:Fungi
OTU_1827	4	0	0	0	0	0	0	0	0	0	0	0	0	3	0	0	0	0	k:Fungi,p:Ascomycota,c:Orbiliomycetes,o:Orbiliales,f:Orbiliaceae,g:Arthrobotrys,s:Arthrobotrys_oligospora
OTU_183	13	0	2	1	6	0	87	8	16	2	3	7	3	0	36	31	14	53	k:Fungi,p:Ascomycota,c:Eurotiomycetes,o:Chaetothyriales,f:Herpotrichiellaceae
OTU_1834	0	0	0	0	0	0	0	0	0	0	0	0	0	0	0	0	6	0	k:Fungi
OTU_1836	0	0	0	0	0	0	0	6	0	0	1	0	0	0	0	0	0	0	k:Fungi
OTU_1837	0	0	0	1	0	0	0	0	0	1	0	0	4	0	0	0	9	0	k:Fungi,p:Ascomycota,c:Sordariomycetes
OTU_1839	0	0	1	0	1	0	0	0	0	0	0	0	0	0	0	17	0	0	k:Fungi,p:Basidiomycota,c:Agaricomycetes,o:Cantharellales,f:Ceratobasidiaceae
OTU_184	4	6	6	6	8	9	33	18	21	5	9	2	3	1	108	27	14	22	k:Fungi,p:Ascomycota,c:Dothideomycetes
OTU_1841	0	0	0	6	0	0	0	0	0	0	0	0	0	0	0	0	0	0	k:Fungi
OTU_1842	0	1	1	0	0	0	0	0	0	1	0	0	4	0	0	0	0	0	k:Fungi
OTU_1843	0	0	1	0	0	0	0	0	167	1	0	0	0	0	4	1	2	1	k:Fungi
OTU_1846	0	0	0	2	0	6	0	0	0	0	0	0	0	0	0	0	0	0	k:Fungi,p:Ascomycota,c:Leotiomycetes,o:Helotiales,f:Chaetomellaceae,g:Chaetomella,s:Chaetomella_raphigera
OTU_1847	0	0	1	0	1	0	0	0	0	0	0	0	0	4	0	0	0	0	k:Fungi
OTU_1848	0	0	0	0	0	0	0	6	0	0	0	0	0	1	1	0	0	0	k:Fungi,p:Ascomycota,c:Dothideomycetes,o:Pleosporales,f:Pleosporales_fam_Incertae_sedis,g:Monodictys,s:Monodictys_arctica
OTU_185	3	8	11	203	5	1	3	0	1	4	8	7	1	5	0	2	1	2	k:Fungi
OTU_1850	1	1	1	1	2	0	0	0	0	0	2	0	0	0	0	0	0	0	k:Fungi
OTU_1851	5	0	0	0	0	0	1	0	0	0	0	1	0	0	0	0	0	0	k:Fungi
OTU_1852	0	3	0	0	3	0	0	0	0	0	0	2	0	0	0	0	0	0	k:Fungi,p:Basidiomycota,c:Agaricomycetes,o:Polyporales
OTU_1854	0	0	1	2	0	0	0	0	0	0	0	1	0	2	0	0	0	0	k:Fungi
OTU_1855	0	0	0	0	0	0	0	0	0	0	0	0	0	0	7	0	0	0	k:Fungi
OTU_1857	0	0	7	0	0	0	2	0	0	0	0	0	0	3	0	0	0	0	k:Fungi
OTU_1859	0	0	0	0	0	0	0	0	0	5	0	3	1	1	0	0	0	0	k:Fungi,p:Ascomycota
OTU_1860	0	0	0	0	0	0	0	0	0	0	0	0	6	0	0	0	0	0	k:Fungi
OTU_1864	0	0	4	3	0	0	0	0	0	1	4	4	1	0	0	0	0	0	k:Fungi
OTU_1865	2	0	0	0	0	0	0	0	0	7	0	0	0	0	0	0	0	0	k:Fungi,p:Ascomycota,c:Dothideomycetes,o:Venturiales,f:Sympoventuriaceae,g:Ochroconis,s:Ochroconis_sp
OTU_1869	0	0	1	0	2	0	0	0	0	0	2	0	0	2	0	0	0	0	k:Fungi
OTU_187	10	5	6	6	3	51	34	11	4	2	25	6	7	10	35	8	19	49	k:Fungi,p:Ascomycota,c:Sordariomycetes,o:Microascales
OTU_1872	0	0	1	2	0	0	0	0	0	1	1	0	0	2	0	0	0	0	k:Fungi,p:Ascomycota,c:Dothideomycetes,o:Venturiales,f:Sympoventuriaceae,g:Scolecobasidium,s:Scolecobasidium_terreum
OTU_1874	0	0	0	0	1	0	0	0	0	0	1	8	0	0	0	0	0	0	k:Fungi,p:Glomeromycota,c:Glomeromycetes,o:Glomerales,f:unidentified,g:unidentified,s:Glomerales_sp
OTU_1876	0	0	0	0	6	0	0	0	0	0	2	0	0	0	0	0	0	0	k:Fungi,p:Ascomycota,c:Eurotiomycetes,o:Chaetothyriales,f:Herpotrichiellaceae
OTU_1877	0	0	0	0	0	0	1	0	0	5	0	0	0	0	0	0	0	0	k:Fungi,p:Ascomycota,c:Dothideomycetes,o:Pleosporales
OTU_188	7	15	5	17	81	1	0	0	5	41	29	13	39	9	0	1	0	1	k:Fungi
OTU_1886	0	0	0	0	0	7	0	0	0	0	0	0	0	0	0	0	0	0	k:Fungi,p:Basidiomycota,c:Tremellomycetes,o:Tremellales,f:unidentified,g:unidentified,s:Tremellales_sp
OTU_1887	1	0	0	0	0	0	0	0	4	0	0	0	1	0	0	0	1	0	k:Fungi,p:Ascomycota,c:Sordariomycetes,o:Hypocreales,f:Ophiocordycipitaceae,g:Ophiocordyceps
OTU_1889	0	0	5	0	0	0	0	0	0	0	2	0	0	0	0	0	0	0	k:Fungi,p:Basidiomycota,c:Agaricomycetes,o:Cantharellales,f:Ceratobasidiaceae,g:Waitea
OTU_189	27	6	14	12	44	2	6	1	2	35	23	39	30	10	3	1	1	5	k:Fungi
OTU_1891	0	0	0	6	0	0	0	0	0	0	0	0	1	1	0	0	0	0	k:Fungi,p:Blastocladiomycota,c:Blastocladiomycetes,o:Blastocladiales,f:Catenariaceae,g:Catenaria,s:Catenaria_anguillulae
OTU_1893	1	0	0	0	0	0	0	0	0	0	0	7	0	0	0	0	0	0	k:Fungi,p:Aphelidiomycota
OTU_1895	2	2	0	0	0	0	0	0	0	2	0	0	0	1	0	0	0	0	k:Fungi
OTU_1896	1	7	2	0	0	0	1	0	0	0	0	1	0	0	0	0	0	0	k:Fungi
OTU_19	1164	393	582	916	582	9	11	9	7	1355	1013	692	957	837	11	13	6	54	k:Fungi
OTU_190	18	34	29	30	50	0	1	0	3	35	9	24	17	12	44	1	5	15	k:Fungi,p:Ascomycota,c:Sordariomycetes,o:Sordariales,f:unidentified,g:unidentified,s:Sordariales_sp
OTU_1902	0	0	0	0	0	2	0	0	1	0	0	0	0	0	0	4	0	0	k:Fungi
OTU_1903	0	0	0	1	0	0	6	1	1	0	0	0	5	0	0	0	0	0	k:Fungi,p:Ascomycota,c:Dothideomycetes
OTU_1905	0	0	6	0	0	0	0	0	0	0	0	0	0	0	0	0	0	0	k:Fungi
OTU_1909	3	11	6	12	11	0	1	0	0	9	11	6	12	15	0	0	0	0	k:Fungi
OTU_191	5	1	0	5	3	1	3	0	1	131	2	1	96	4	0	0	0	4	k:Fungi
OTU_1911	3	2	2	0	0	0	0	0	0	5	0	0	0	0	0	0	0	0	k:Fungi,p:Ascomycota,c:Dothideomycetes,o:Valsariales,f:Valsariaceae,g:Valsaria,s:Valsaria_insitiva
OTU_1913	0	0	5	0	0	0	0	0	0	2	0	0	6	0	0	0	0	0	k:Fungi
OTU_1916	1	0	0	0	0	3	0	0	1	1	0	0	0	0	0	0	0	0	k:Fungi,p:Basidiomycota
OTU_1917	0	0	0	0	0	0	0	0	0	0	7	0	0	0	0	0	0	0	k:Fungi,p:Basidiomycota,c:Agaricomycetes,o:Polyporales,f:Meruliaceae,g:Phanerochaete,s:Phanerochaete_bambusicola
OTU_1918	9	0	1	2	0	0	0	2	0	0	0	1	1	0	0	0	0	0	k:Fungi
OTU_1919	0	2	1	0	0	0	0	0	0	0	1	0	3	0	0	0	0	0	k:Fungi,p:Ascomycota
OTU_192	1	2	1	0	0	0	3	205	1	1	2	0	3	0	0	1	27	39	k:Fungi,p:Ascomycota,c:Dothideomycetes,o:Pleosporales,f:unidentified,g:unidentified,s:Pleosporales_sp
OTU_1920	7	0	0	0	3	0	0	0	0	0	0	0	0	0	0	0	0	0	k:Fungi
OTU_1922	1	0	0	2	0	0	0	0	0	1	1	0	1	1	1	0	0	1	k:Fungi
OTU_1923	6	0	1	0	0	0	0	0	0	2	0	0	0	0	0	0	0	0	k:Fungi,p:unidentified
OTU_1928	0	0	6	0	0	0	0	0	0	0	0	0	0	0	0	0	0	0	k:Fungi
OTU_1929	0	0	0	0	0	4	0	0	0	0	2	0	0	0	0	0	0	0	k:Fungi,p:Ascomycota
OTU_193	27	44	25	8	26	0	5	0	0	8	34	60	17	17	0	0	0	0	k:Fungi,p:Ascomycota,c:Eurotiomycetes,o:Eurotiales,f:Trichocomaceae,g:Talaromyces,s:Talaromyces_diversiformis
OTU_1933	0	3	0	3	0	0	0	0	0	0	0	0	0	0	0	0	0	0	k:Fungi,p:unidentified,c:unidentified
OTU_1935	0	0	1	0	0	0	0	0	0	0	0	0	0	7	0	0	0	0	k:Fungi,p:Chytridiomycota
OTU_1936	2	0	0	0	5	0	0	0	0	0	0	0	0	0	0	0	0	0	k:Fungi
OTU_1937	3	1	0	0	0	0	0	0	0	3	0	0	2	2	0	0	0	0	k:Fungi
OTU_1938	0	7	1	1	0	0	0	0	0	0	1	0	0	0	0	0	0	0	k:Fungi,p:Rozellomycota,c:unidentified,o:unidentified,f:unidentified,g:unidentified,s:Rozellomycota_sp
OTU_194	30	20	25	17	117	3	6	1	5	0	10	17	4	6	1	1	5	5	k:Fungi
OTU_1940	2	1	2	0	2	0	0	0	0	0	0	0	0	0	0	0	0	0	k:Fungi
OTU_1941	0	0	2	0	0	2	0	0	0	0	1	1	0	6	0	0	0	1	k:Fungi
OTU_1942	6	0	0	0	0	0	0	0	0	0	0	0	0	0	0	0	0	0	k:Fungi
OTU_1943	0	0	0	0	3	0	0	0	0	0	0	0	4	0	0	0	0	0	k:Fungi
OTU_1945	0	2	0	1	0	0	0	0	0	1	1	1	0	0	0	0	0	0	k:Fungi
OTU_1948	0	4	0	1	0	0	0	0	0	0	0	1	0	0	0	0	0	0	k:Fungi,p:Ascomycota,c:Sordariomycetes
OTU_195	56	40	31	63	22	3	3	1	0	18	10	9	17	42	1	5	0	2	k:Fungi
OTU_1951	0	0	0	0	0	0	0	0	0	1	0	0	0	0	0	4	0	0	k:Fungi,p:Rozellomycota,c:unidentified,o:unidentified,f:unidentified,g:unidentified,s:Rozellomycota_sp
OTU_1953	0	0	0	0	0	0	0	0	0	7	0	0	0	0	0	0	0	0	k:Fungi
OTU_1954	0	1	1	0	5	0	0	0	0	1	0	0	0	0	0	0	0	0	k:Fungi,p:Ascomycota,c:Sordariomycetes,o:Sordariales,f:Lasiosphaeriaceae,g:Cladorrhinum,s:Cladorrhinum_bulbillosum
OTU_1957	1	0	0	2	2	0	0	0	0	0	0	0	0	0	0	0	2	0	k:Fungi,p:Basidiomycota,c:Tremellomycetes
OTU_1959	0	0	0	0	0	0	0	0	0	9	1	0	0	0	0	0	0	0	k:Fungi,p:Basidiomycota,c:Agaricomycetes,o:Agaricales,f:Psathyrellaceae
OTU_1969	2	0	0	0	8	0	0	0	0	4	0	0	1	1	0	0	0	0	k:Fungi
OTU_197	2	10	30	123	13	1	2	0	0	39	2	15	58	5	0	1	0	0	k:Fungi,p:Ascomycota,c:unidentified
OTU_1970	1	0	0	3	0	0	0	1	0	0	0	0	0	0	0	0	0	0	k:Fungi
OTU_1972	0	0	0	0	2	0	1	0	0	2	0	0	0	1	0	0	0	0	k:Fungi
OTU_1973	0	0	0	0	1	0	1	3	0	0	0	0	0	0	0	0	0	0	k:Fungi
OTU_1980	0	0	1	0	0	0	0	0	0	1	0	0	0	0	0	4	0	0	k:Fungi,p:Chytridiomycota,c:unidentified
OTU_1981	0	0	0	0	0	0	0	0	0	0	0	0	0	0	0	0	5	0	k:Fungi
OTU_1982	0	0	0	2	0	4	0	0	1	0	0	0	0	0	0	0	4	0	k:Fungi,p:Ascomycota,c:Leotiomycetes,o:Erysiphales,f:Erysiphaceae
OTU_1983	0	0	0	0	0	0	0	0	0	0	0	0	0	0	0	7	0	0	k:Fungi,p:Ascomycota,c:Sordariomycetes,o:Hypocreales,f:Niessliaceae,g:Niesslia,s:Niesslia_exosporioides
OTU_1985	0	0	0	5	0	0	0	0	0	0	0	0	5	0	0	0	0	0	k:Fungi,p:Basidiomycota,c:Agaricomycetes,o:Polyporales,f:Coriolaceae,g:Trametes,s:Trametes_cubensis
OTU_1987	4	1	6	0	0	0	0	0	0	0	0	0	0	0	0	0	0	0	k:Fungi,p:Ascomycota
OTU_1990	2	0	0	0	0	0	0	0	0	0	0	4	0	0	0	0	0	0	k:Fungi,p:Ascomycota
OTU_1992	0	1	0	0	1	0	0	0	0	0	4	3	0	2	0	0	0	0	k:Fungi
OTU_1994	0	1	5	0	0	0	0	0	0	0	0	0	0	0	0	0	0	0	k:Fungi,p:unidentified,c:unidentified,o:unidentified,f:unidentified,g:unidentified,s:Fungi_sp
OTU_1995	0	0	0	0	0	0	0	0	0	0	0	5	0	0	0	0	0	0	k:Fungi
OTU_1996	0	0	0	0	0	1	5	0	0	0	1	1	0	0	0	0	0	0	k:Fungi,p:Basidiomycota,c:Malasseziomycetes,o:Malasseziales,f:Malasseziaceae,g:Malassezia,s:Malassezia_sp
OTU_2	7396	11389	11125	11597	19487	212	170	156	134	14925	17914	7371	16775	15329	137	218	164	231	k:Fungi,p:Ascomycota,c:Sordariomycetes,o:Hypocreales,f:Nectriaceae,g:Fusarium
OTU_20	109	84	89	108	103	700	1269	479	474	61	103	83	53	91	1370	903	512	949	k:Fungi,p:Ascomycota,c:Leotiomycetes,o:Erysiphales,f:Erysiphaceae,g:Leveillula
OTU_200	11	23	15	168	4	0	1	1	0	57	4	13	18	4	2	2	0	1	k:Fungi,p:unidentified,c:unidentified,o:unidentified,f:unidentified,g:unidentified,s:Fungi_sp
OTU_2000	0	1	0	0	0	0	0	0	0	0	0	1	0	0	0	0	5	0	k:Fungi
OTU_2002	0	0	0	0	0	0	0	0	0	2	0	3	0	0	0	0	0	0	k:Fungi,p:Glomeromycota,c:Glomeromycetes,o:Diversisporales,f:Diversisporales_fam_Incertae_sedis,g:Entrophospora
OTU_2007	0	0	0	0	0	0	0	4	0	0	0	0	1	0	0	0	0	0	k:Fungi,p:Ascomycota,c:Dothideomycetes
OTU_2008	4	0	0	0	1	0	0	0	0	0	0	0	1	0	0	0	0	0	k:Fungi
OTU_2009	0	0	0	1	0	0	0	0	0	0	4	0	0	0	0	0	0	0	k:Fungi,p:Ascomycota,c:Sordariomycetes,o:Microascales,f:Graphiaceae,g:Graphium,s:Graphium_sp
OTU_201	26	66	46	23	50	0	0	0	0	23	36	25	29	14	1	0	0	2	k:Fungi
OTU_2013	3	0	1	1	0	0	0	0	0	0	0	0	0	1	0	0	0	0	k:Fungi
OTU_2017	0	2	5	0	0	0	0	0	0	0	0	0	0	0	0	0	0	0	k:Fungi,p:Ascomycota,c:Sordariomycetes,o:Melanosporales,f:Melanosporaceae
OTU_2018	2	0	0	0	0	0	0	0	0	3	0	0	0	0	0	0	0	0	k:Fungi
OTU_2021	3	0	0	0	1	0	0	0	0	0	0	0	0	0	0	1	0	0	k:Fungi
OTU_2023	1	0	0	1	0	0	1	6	2	0	0	0	0	2	0	3	0	1	k:Fungi,p:Basidiomycota,c:Tremellomycetes,o:Tremellales,f:Bulleribasidiaceae,g:Dioszegia,s:Dioszegia_sp
OTU_2024	1	0	1	2	4	0	0	0	0	0	0	0	2	0	0	0	0	1	k:Fungi,p:Chytridiomycota,c:Rhizophydiomycetes,o:Rhizophydiales,f:Angulomycetaceae,g:Angulomyces,s:Angulomyces_argentinensis
OTU_2025	0	0	0	5	0	0	0	0	0	0	0	0	0	0	0	0	0	0	k:Fungi
OTU_2026	0	0	0	0	0	0	0	0	0	0	0	0	0	0	0	0	5	0	k:Fungi
OTU_2027	0	0	0	0	0	0	0	0	0	6	1	0	1	0	0	0	0	0	k:Fungi
OTU_203	28	12	22	30	20	2	0	0	0	13	54	19	24	39	1	0	0	0	k:Fungi,p:Ascomycota
OTU_2032	0	0	0	0	0	0	0	0	0	0	0	0	0	0	0	0	6	0	k:Fungi,p:Ascomycota,c:Leotiomycetes,o:Helotiales,f:Helotiaceae,g:unidentified,s:Helotiaceae_sp
OTU_2034	0	0	0	0	5	0	0	0	0	0	0	0	0	0	0	0	0	0	k:Fungi,p:Ascomycota,c:Eurotiomycetes,o:Chaetothyriales,f:unidentified,g:unidentified,s:Chaetothyriales_sp
OTU_2037	0	0	0	0	0	0	0	0	0	0	0	0	0	9	0	0	0	0	k:Fungi,p:Basidiomycota,c:Agaricomycetes,o:Agaricales
OTU_2038	3	0	0	0	0	0	0	0	0	1	0	0	0	0	0	0	0	1	k:Fungi
OTU_2039	0	0	0	0	0	0	0	0	0	4	0	0	0	1	0	0	0	0	k:Fungi
OTU_204	8	56	15	19	20	0	1	0	3	72	8	39	23	2	0	1	0	1	k:Fungi
OTU_2045	0	0	2	1	0	0	0	0	3	0	0	0	0	0	0	0	0	0	k:Fungi,p:Ascomycota,c:Sordariomycetes,o:Hypocreales,f:Nectriaceae,g:Ilyonectria,s:Ilyonectria_mors-panacis
OTU_2048	1	0	0	0	3	0	0	0	0	0	0	0	0	1	0	0	0	0	k:Fungi
OTU_2049	0	0	0	0	0	0	0	0	0	0	0	0	5	0	0	0	0	0	k:Fungi,p:Ascomycota,c:Sordariomycetes,o:Myrmecridiales,f:Myrmecridiaceae,g:Myrmecridium,s:Myrmecridium_thailandicum
OTU_205	174	6	11	8	3	0	1	1	1	2	3	8	28	6	0	0	0	0	k:Fungi
OTU_2050	4	0	0	0	1	0	0	0	0	0	0	2	0	1	1	0	0	0	k:Fungi
OTU_2051	0	0	1	0	0	0	0	0	0	0	0	0	0	1	0	0	3	1	k:Fungi
OTU_2052	0	0	0	0	0	0	0	0	0	0	0	0	4	3	0	0	0	0	k:Fungi
OTU_2054	0	1	0	3	1	0	0	0	0	1	0	0	0	0	0	0	0	0	k:Fungi,p:Ascomycota,c:Sordariomycetes,o:Hypocreales,f:Nectriaceae
OTU_2055	4	0	0	0	0	0	0	0	0	0	0	0	0	1	0	0	0	0	k:Fungi,p:Basidiomycota,c:Agaricomycetes,o:Thelephorales,f:Thelephoraceae,g:unidentified
OTU_2056	0	0	0	0	0	0	0	0	0	1	0	0	0	5	0	0	0	0	k:Fungi
OTU_2058	4	0	0	4	0	0	0	0	0	4	0	1	0	6	0	0	0	1	k:Fungi
OTU_206	22	5	5	38	107	0	0	1	0	9	268	5	1	8	0	0	0	0	k:Fungi,p:Ascomycota,c:Dothideomycetes,o:Botryosphaeriales,f:Botryosphaeriaceae,g:Neodeightonia
OTU_2063	3	1	1	0	0	1	2	0	1	2	0	1	0	0	5	1	3	5	k:Fungi,p:Ascomycota,c:Xylonomycetes,o:Symbiotaphrinales,f:Symbiotaphrinaceae,g:Symbiotaphrina,s:Symbiotaphrina_kochii
OTU_2065	0	0	5	0	0	0	0	0	0	0	0	0	0	0	0	0	0	0	k:Fungi,p:Ascomycota,c:Sordariomycetes,o:Microascales
OTU_2066	0	0	0	0	0	1	0	0	0	1	0	1	0	1	0	1	0	0	k:Fungi,p:Ascomycota,c:Pezizomycetes,o:Pezizales,f:Pyronemataceae,g:Pseudaleuria,s:Pseudaleuria_sp
OTU_207	3	0	4	7	2	25	55	9	7	3	1	1	1	1	45	25	30	39	k:Fungi,p:Basidiomycota,c:Agaricomycetes,o:Cantharellales,f:Ceratobasidiaceae
OTU_2070	0	0	0	6	0	0	0	0	0	0	0	3	0	0	0	0	0	0	k:Fungi
OTU_2071	5	0	0	0	0	0	0	0	0	0	0	0	0	0	0	0	0	0	k:Fungi,p:Ascomycota,c:Dothideomycetes,o:unidentified,f:unidentified,g:unidentified,s:Dothideomycetes_sp
OTU_208	48	14	40	16	7	1	0	0	0	17	10	2	22	56	1	0	1	1	k:Fungi,p:Ascomycota,c:Sordariomycetes,o:Glomerellales
OTU_2083	0	0	0	0	0	0	0	0	0	0	0	1	4	0	0	0	0	0	k:Fungi
OTU_2086	0	0	0	0	0	0	0	0	0	0	0	0	0	5	0	0	0	0	k:Fungi
OTU_2091	0	0	0	1	0	0	0	0	0	0	0	9	0	0	0	0	0	0	k:Fungi
OTU_2092	0	2	0	0	2	0	0	0	0	0	0	0	0	8	0	0	0	1	k:Fungi
OTU_2093	0	0	0	0	0	0	0	0	0	0	0	1	0	4	0	0	0	0	k:Fungi,p:Ascomycota,c:Dothideomycetes,o:Pleosporales
OTU_2094	0	0	0	0	0	0	0	0	0	0	0	0	0	0	0	5	0	0	k:Fungi
OTU_2098	2	1	0	0	0	0	0	1	0	0	0	2	0	0	0	0	0	0	k:Fungi
OTU_21	132	141	197	235	108	67	945	41	76	387	214	260	223	255	51	322	2721	91	k:Fungi,p:Basidiomycota,c:Agaricomycetes,o:Cantharellales,f:Ceratobasidiaceae,g:Ceratobasidium,s:Ceratobasidium sp
OTU_210	19	21	8	11	7	0	1	2	0	4	10	119	25	4	0	0	0	1	k:Fungi
OTU_2106	1	1	0	0	0	0	0	0	0	0	3	0	0	0	0	0	0	0	k:Fungi
OTU_2108	0	0	0	0	0	0	0	0	0	0	0	0	0	0	0	0	6	0	k:Fungi,p:Ascomycota,c:Sordariomycetes,o:Sordariales,f:Chaetomiaceae,g:unidentified,s:Chaetomiaceae_sp
OTU_2109	0	0	3	0	0	0	0	0	0	0	1	0	0	1	0	0	0	0	k:Fungi,p:Basidiomycota,c:Tremellomycetes,o:Tremellales,f:Rhynchogastremataceae,g:Papiliotrema,s:Papiliotrema_laurentii
OTU_211	4	4	5	8	2	16	41	7	13	6	2	3	1	2	44	61	10	19	k:Fungi
OTU_2113	0	0	1	0	0	0	0	0	0	1	0	0	0	4	0	0	1	0	k:Fungi
OTU_2124	23	0	0	0	0	0	0	0	0	0	0	0	0	0	0	0	0	0	k:Fungi
OTU_2125	5	0	0	0	0	0	0	0	0	0	0	0	0	0	0	0	0	0	k:Fungi
OTU_2126	5	0	0	0	0	0	0	0	0	0	0	0	0	0	0	0	0	0	k:Fungi
OTU_2128	0	5	1	0	0	0	0	0	0	0	0	0	2	0	0	0	0	0	k:Fungi,p:unidentified
OTU_2129	0	0	0	0	0	0	0	0	0	0	5	0	0	0	0	0	0	0	k:Fungi
OTU_2131	0	0	0	0	0	0	0	0	0	0	0	0	0	0	0	0	1	1	k:Fungi,p:Ascomycota,c:Dothideomycetes
OTU_2132	0	0	0	0	0	0	0	0	0	0	0	0	0	1	0	5	0	0	k:Fungi
OTU_2133	3	0	2	0	0	0	0	0	0	0	0	0	0	0	0	1	0	0	k:Fungi
OTU_2134	0	0	4	0	0	0	0	0	0	0	2	0	0	2	0	0	0	0	k:Fungi
OTU_2135	0	0	0	0	0	0	1	0	0	0	2	0	0	0	2	0	0	0	k:Fungi,p:Basidiomycota,c:Exobasidiomycetes,o:Golubeviales,f:Golubeviaceae,g:Golubevia,s:Golubevia_pallescens
OTU_2137	0	0	0	0	0	0	0	0	0	2	0	0	2	1	0	0	0	0	k:Fungi
OTU_2139	0	0	0	0	4	0	0	0	0	1	0	3	0	0	0	0	0	0	k:Fungi,p:Aphelidiomycota,c:Aphelidiomycetes,o:GS16,f:unidentified,g:unidentified,s:GS16_sp
OTU_214	11	4	6	4	1	0	1	1	0	114	3	7	58	19	4	1	1	1	k:Fungi,p:Rozellomycota
OTU_2140	5	0	0	0	0	0	0	0	0	1	0	0	0	0	0	0	0	0	k:Fungi,p:Ascomycota,c:Sordariomycetes,o:Hypocreales,f:Nectriaceae,g:Fusicolla,s:Fusicolla_violacea
OTU_2142	0	1	1	1	0	0	1	0	0	0	0	0	0	0	1	0	0	1	k:Fungi
OTU_2144	4	0	0	1	0	0	0	0	0	0	0	0	0	0	0	0	0	0	k:Fungi,p:Ascomycota
OTU_2146	0	5	0	0	0	0	0	0	0	0	0	0	0	0	0	0	0	0	k:Fungi,p:Ascomycota,c:Sordariomycetes
OTU_2147	4	0	0	4	0	0	1	0	0	0	0	0	0	0	0	0	0	0	k:Fungi,p:Basidiomycota,c:Agaricomycetes,o:unidentified,f:unidentified,g:unidentified,s:Agaricomycetes_sp
OTU_2148	3	0	0	0	0	0	0	0	0	1	0	0	0	1	0	0	0	0	k:Fungi,p:Basidiomycota,c:Ustilaginomycetes,o:Urocystidales,f:Fereydouniaceae,g:Fereydounia,s:Fereydounia_khargensis
OTU_2149	0	0	0	2	0	0	0	0	0	0	4	0	0	0	0	0	0	0	k:Fungi
OTU_215	0	0	5	1	3	5	81	35	8	4	0	2	0	2	79	20	0	10	k:Fungi,p:Ascomycota
OTU_2153	0	3	1	0	0	0	0	0	0	0	1	0	1	0	0	0	0	0	k:Fungi,p:Chytridiomycota
OTU_216	1	2	0	3	2	1	1	92	32	2	6	3	0	1	1	40	14	24	k:Fungi,p:Ascomycota,c:Dothideomycetes,o:Pleosporales,f:Phaeosphaeriaceae,g:Phaeosphaeria,s:Phaeosphaeria_fuckelii
OTU_2160	1	3	0	0	0	0	1	0	0	0	0	0	0	0	0	0	0	1	k:Fungi
OTU_2162	1	0	0	0	0	0	0	0	0	1	0	4	3	0	0	0	0	0	k:Fungi,p:Rozellomycota,c:unidentified,o:unidentified,f:unidentified,g:unidentified,s:Rozellomycota_sp
OTU_2164	0	0	0	2	0	0	0	0	0	0	0	4	0	0	0	0	0	0	k:Fungi,p:Ascomycota,c:Sordariomycetes
OTU_2167	0	0	9	0	0	0	0	0	0	0	0	0	0	0	0	0	0	0	k:Fungi,p:Basidiomycota,c:Agaricomycetes,o:Thelephorales,f:Thelephoraceae
OTU_2169	3	1	0	0	0	0	0	0	0	0	0	1	0	1	0	0	0	0	k:Fungi,p:Rozellomycota
OTU_217	30	31	29	82	16	1	3	5	8	19	13	7	1	28	0	8	5	2	k:Fungi,p:Mortierellomycota,c:Mortierellomycetes,o:Mortierellales,f:Mortierellaceae
OTU_2171	0	0	0	0	0	0	0	0	0	0	0	0	0	0	0	0	5	0	k:Fungi,p:unidentified,c:unidentified,o:unidentified
OTU_2172	1	0	0	0	0	0	1	0	0	0	0	0	0	0	0	0	0	0	k:Fungi,p:Ascomycota
OTU_2176	0	0	0	0	0	0	0	0	0	0	0	0	5	0	0	0	0	0	k:Fungi,p:Ascomycota,c:Eurotiomycetes,o:Chaetothyriales,f:Herpotrichiellaceae,g:unidentified,s:Herpotrichiellaceae_sp
OTU_2177	11	10	14	10	4	7	7	3	3	2	19	16	1	1619	5	6	6	6	k:Fungi,p:Basidiomycota,c:Agaricomycetes,o:Agaricales,f:Bolbitiaceae
OTU_218	23	23	34	26	10	2	3	3	0	19	14	13	10	22	5	0	0	4	k:Fungi,p:unidentified,c:unidentified,o:unidentified,f:unidentified,g:unidentified
OTU_2180	0	0	7	0	0	0	0	0	0	0	0	0	0	0	0	0	0	0	k:Fungi,p:Ascomycota,c:Sordariomycetes,o:Diaporthales,f:Diaporthaceae
OTU_2182	0	0	0	0	4	0	0	0	0	0	7	0	0	2	0	0	0	0	k:Fungi
OTU_2183	0	0	0	0	0	0	0	0	0	0	0	0	0	0	0	0	5	0	k:Fungi,p:Ascomycota,c:Sordariomycetes,o:unidentified,f:unidentified,g:unidentified,s:Sordariomycetes_sp
OTU_2187	0	0	0	13	0	0	0	0	0	0	0	0	0	0	0	0	0	0	k:Fungi
OTU_219	1	1	6	119	2	0	0	0	0	9	14	3	2	49	0	0	0	0	k:Fungi,p:Ascomycota,c:Sordariomycetes
OTU_2190	2	1	6	0	0	0	0	0	0	0	1	1	0	0	0	0	0	1	k:Fungi,p:Basidiomycota,c:Agaricomycetes,o:Agaricales,f:Cortinariaceae,g:Gymnopilus
OTU_2192	0	1	0	0	3	0	0	0	0	0	0	0	1	4	0	0	0	0	k:Fungi
OTU_2195	0	0	2	0	0	0	0	0	0	3	0	0	1	0	0	0	0	0	k:Fungi
OTU_2197	0	5	0	0	0	0	0	0	1	0	0	1	0	1	0	0	1	3	k:Fungi
OTU_2199	0	0	0	0	0	5	0	0	0	0	0	0	0	0	0	0	0	0	k:Fungi,p:Basidiomycota,c:Agaricomycetes,o:Agaricales,f:Agaricaceae,g:Tulostoma,s:Tulostoma_giovanellae
OTU_22	10	11	17	11	12	13	10	0	6	11	17	9	9176	17	4	8	2	8	k:Fungi,p:Ascomycota,c:Eurotiomycetes,o:Onygenales,f:unidentified,g:unidentified,s:Onygenales_sp
OTU_220	18	1	5	8	135	0	0	0	0	16	9	2	13	2	0	1	0	0	k:Fungi,p:Ascomycota,c:Eurotiomycetes,o:Eurotiales,f:Aspergillaceae,g:Aspergillus
OTU_2200	0	0	0	0	0	4	0	0	0	1	0	0	0	0	0	0	0	0	k:Fungi
OTU_2202	2	0	0	0	0	0	0	0	1	0	1	0	0	2	0	0	0	0	k:Fungi
OTU_2203	2	0	0	0	0	0	0	0	0	1	2	0	0	0	0	0	2	0	k:Fungi
OTU_2204	0	0	1	0	0	4	0	0	0	0	0	0	0	0	0	0	0	0	k:Fungi,p:Ascomycota
OTU_2209	0	0	0	0	0	0	7	0	0	0	0	0	0	0	0	0	0	0	k:Fungi,p:Ascomycota,c:Dothideomycetes,o:Venturiales,f:Sympoventuriaceae,g:Scolecobasidium,s:Scolecobasidium_humicola
OTU_221	49	43	7	9	16	0	2	0	0	3	2	10	84	5	1	0	10	0	k:Fungi,p:Ascomycota,c:Sordariomycetes,o:Sordariales
OTU_2210	0	0	0	0	0	0	0	0	0	0	5	0	0	0	0	0	0	0	k:Fungi,p:Basidiomycota
OTU_2211	0	0	0	0	0	0	4	0	0	1	0	0	0	0	0	0	0	0	k:Fungi
OTU_2213	5	0	0	0	0	0	0	0	0	0	0	0	0	0	0	0	0	0	k:Fungi
OTU_2216	0	0	0	0	0	0	0	0	0	1	0	0	0	4	0	0	0	0	k:Fungi,p:Rozellomycota,c:unidentified,o:unidentified,f:unidentified,g:unidentified,s:Rozellomycota_sp
OTU_2217	8	0	1	0	0	0	0	0	0	1	0	0	0	0	0	0	0	0	k:Fungi,p:Mortierellomycota,c:Mortierellomycetes,o:Mortierellales,f:Mortierellaceae,g:Mortierella,s:Mortierella_alpina
OTU_2218	0	0	3	0	0	0	0	0	0	0	0	0	0	0	4	0	0	0	k:Fungi
OTU_222	0	67	29	13	11	0	1	0	0	25	7	33	7	12	0	13	0	1	k:Fungi,p:Ascomycota,c:Dothideomycetes,o:Pleosporales,f:unidentified,g:unidentified,s:Pleosporales_sp
OTU_2220	0	5	0	0	0	0	0	0	0	0	0	0	0	0	0	0	1	0	k:Fungi
OTU_2221	0	0	4	0	0	0	0	0	0	0	0	0	0	1	0	0	0	0	k:Fungi
OTU_2222	0	0	0	0	0	0	0	0	0	0	0	0	0	5	0	0	0	0	k:Fungi
OTU_223	35	12	11	15	19	18	81	0	17	9	6	19	10	33	31	9	9	7	k:Fungi,p:unidentified,c:unidentified,o:unidentified,f:unidentified,g:unidentified
OTU_2230	0	6	0	0	0	0	0	0	0	0	0	0	0	0	0	0	0	0	k:Fungi
OTU_2231	0	0	0	0	0	0	0	0	0	0	4	0	0	0	0	0	0	0	k:Fungi,p:Ascomycota,c:Sordariomycetes
OTU_2233	0	0	0	2	0	0	0	0	0	1	0	0	2	0	0	0	0	0	k:Fungi
OTU_2234	0	0	0	0	2	0	0	0	0	4	0	0	0	0	0	0	0	0	k:Fungi,p:Basidiomycota,c:Agaricomycetes,o:Polyporales,f:unidentified,g:unidentified,s:Polyporales_sp
OTU_2235	0	0	2	0	0	0	0	0	2	0	0	0	0	0	0	0	0	0	k:Fungi
OTU_2237	0	2	0	0	0	0	0	0	0	0	0	1	0	1	0	0	0	0	k:Fungi
OTU_2238	0	0	0	0	0	0	0	0	0	0	0	0	5	1	0	0	0	0	k:Fungi
OTU_224	5	8	4	8	3	10	74	10	14	2	2	7	5	7	16	10	8	12	k:Fungi,p:unidentified,c:unidentified,o:unidentified
OTU_2244	0	0	0	3	1	0	0	0	0	5	1	0	1	0	0	0	0	0	k:Fungi,p:Ascomycota
OTU_2245	0	1	0	0	1	0	0	0	0	2	2	2	2	3	0	0	0	0	k:Fungi,p:Ascomycota
OTU_2249	0	0	0	3	1	0	0	0	0	0	0	0	0	0	0	0	0	0	k:Fungi
OTU_225	22	9	28	16	9	0	1	0	0	24	23	4	11	65	1	0	3	0	k:Fungi,p:Ascomycota,c:Dothideomycetes,o:Pleosporales,f:Pleosporaceae,g:Curvularia,s:Curvularia_sp
OTU_2251	0	0	0	0	4	0	0	0	0	0	0	0	0	0	0	0	0	0	k:Fungi,p:Ascomycota,c:Dothideomycetes,o:Myriangiales,f:Elsinoaceae,g:unidentified,s:Elsinoaceae_sp
OTU_2255	0	0	0	0	3	0	0	0	0	1	0	0	0	0	0	0	0	0	k:Fungi
OTU_2256	0	0	0	0	0	0	0	0	0	3	0	0	0	1	0	0	0	0	k:Fungi,p:Ascomycota,c:Eurotiomycetes,o:Eurotiales,f:Aspergillaceae,g:Aspergillus
OTU_2258	0	0	0	0	0	0	0	0	0	0	3	0	0	1	0	0	0	0	k:Fungi
OTU_226	0	2	1	0	128	1	4	0	0	14	86	64	24	0	1	0	0	0	k:Fungi
OTU_2261	1	2	1	1	0	24	0	0	0	0	0	0	0	0	2	0	0	0	k:Fungi
OTU_2264	0	0	0	0	0	0	0	0	0	4	0	0	0	0	0	0	0	0	k:Fungi,p:Basidiomycota,c:Agaricomycetes,o:Thelephorales,f:Thelephoraceae,g:Tomentella,s:Tomentella_sp
OTU_2265	0	0	0	0	0	4	0	0	0	0	0	0	0	0	0	0	0	0	k:Fungi
OTU_2268	0	0	0	0	0	0	0	0	0	0	0	4	0	0	0	0	0	0	k:Fungi
OTU_227	45	25	19	54	19	1	0	2	0	8	10	18	3	12	2	4	0	2	k:Fungi,p:Mortierellomycota,c:Mortierellomycetes,o:Mortierellales,f:Mortierellaceae,g:Mortierella
OTU_2272	0	0	0	0	4	0	0	0	0	0	0	0	0	0	0	0	0	0	k:Fungi
OTU_2277	0	0	0	0	0	4	0	0	3	0	0	0	0	0	0	0	0	0	k:Fungi,p:Ascomycota
OTU_2278	0	0	0	0	0	0	0	4	0	0	0	0	0	0	0	0	0	1	k:Fungi
OTU_2279	0	0	0	0	0	0	0	0	0	0	0	4	0	0	0	0	0	0	k:Fungi,p:Ascomycota
OTU_228	179	0	8	12	6	0	1	0	0	4	1	1	3	1	12	0	0	3	k:Fungi,p:Ascomycota,c:Eurotiomycetes
OTU_2280	0	0	0	0	0	0	0	0	0	0	0	5	0	0	0	0	0	0	k:Fungi
OTU_2284	0	0	1	0	0	0	0	0	0	0	0	2	1	0	0	0	0	0	k:Fungi,p:Ascomycota,c:Sordariomycetes
OTU_2288	6	1	0	0	0	0	0	1	0	0	0	0	0	0	0	0	0	0	k:Fungi
OTU_229	4	2	1	3	2	10	41	3	19	4	2	0	5	5	50	18	14	34	k:Fungi
OTU_2293	4	0	0	0	0	0	0	0	0	0	0	0	0	0	0	0	0	0	k:Fungi
OTU_2295	3	0	0	1	0	0	0	0	0	0	0	0	0	0	0	0	0	0	k:Fungi,p:Ascomycota,c:Sordariomycetes
OTU_2297	5	0	0	0	0	0	0	0	0	0	0	0	0	0	0	0	0	0	k:Fungi,p:Ascomycota,c:Dothideomycetes,o:Pleosporales
OTU_2298	2	0	0	4	0	0	0	0	0	0	2	0	0	0	0	0	0	0	k:Fungi,p:Rozellomycota
OTU_23	374	347	3915	346	2757	7	40	5	4	205	287	293	257	324	12	8	6	11	k:Fungi,p:Ascomycota,c:Sordariomycetes,o:Hypocreales,f:Hypocreaceae,g:Trichoderma
OTU_2300	4	0	0	0	0	0	0	0	0	0	0	0	0	0	0	0	0	0	k:Fungi,p:Basidiomycota,c:Agaricomycetes,o:unidentified,f:unidentified,g:unidentified,s:Agaricomycetes_sp
OTU_2301	0	3	2	1	4	0	0	0	0	0	0	0	0	0	0	0	0	0	k:Fungi
OTU_2304	0	0	0	0	0	0	0	0	0	0	0	0	0	0	4	0	0	0	k:Fungi,p:Ascomycota,c:Dothideomycetes,o:Venturiales,f:Sympoventuriaceae,g:Scolecobasidium,s:Scolecobasidium_constrictum
OTU_2305	0	0	0	0	4	0	0	0	0	0	0	0	0	0	0	0	0	0	k:Fungi,p:Basidiomycota,c:Agaricomycetes
OTU_2312	0	0	0	6	0	0	0	0	0	0	0	0	0	0	0	0	0	0	k:Fungi,p:Ascomycota,c:Dothideomycetes,o:Pleosporales,f:Teichosporaceae,g:Teichospora
OTU_2316	0	0	0	0	0	0	0	0	0	1	1	0	2	0	0	0	0	0	k:Fungi
OTU_2318	3	0	0	0	0	0	0	0	0	0	0	0	1	0	0	0	0	0	k:Fungi
OTU_2321	1	1	0	1	0	0	0	0	0	0	0	1	0	1	3	0	0	0	k:Fungi
OTU_2322	0	0	0	0	5	0	0	0	0	0	0	0	0	0	0	0	0	0	k:Fungi,p:Chytridiomycota
OTU_2328	0	0	0	0	0	0	0	0	0	0	0	0	0	0	9	0	0	0	k:Fungi
OTU_233	17	20	5	4	12	0	0	0	0	52	93	10	76	49	1	1	2	3	k:Fungi,p:unidentified,c:unidentified,o:unidentified,f:unidentified,g:unidentified,s:Fungi_sp
OTU_2330	3	0	0	0	1	0	0	0	0	0	0	0	0	0	0	0	0	0	k:Fungi
OTU_2332	0	5	0	0	0	0	0	0	0	0	0	0	0	0	0	0	0	0	k:Fungi,p:Ascomycota,c:Dothideomycetes,o:Dothideomycetes_ord_Incertae_sedis,f:Eremomycetaceae,g:Arthrographis,s:Arthrographis_arxii
OTU_2333	0	0	0	0	0	0	3	0	0	0	0	0	0	0	1	0	0	0	k:Fungi
OTU_2334	0	0	0	0	0	0	0	0	0	0	0	0	0	6	0	0	0	0	k:Fungi,p:Ascomycota
OTU_2339	0	0	0	0	0	1	0	0	0	0	0	0	0	2	0	1	0	0	k:Fungi
OTU_234	39	5	52	13	7	0	1	0	0	28	6	24	32	16	0	0	1	0	k:Fungi
OTU_2340	0	0	4	0	0	0	0	0	0	0	0	0	0	0	0	0	0	0	k:Fungi
OTU_2341	0	0	4	0	0	0	0	0	0	0	0	0	0	0	0	0	0	0	k:Fungi,p:unidentified,c:unidentified,o:unidentified,f:unidentified,g:unidentified,s:Fungi_sp
OTU_2346	0	2	2	0	0	0	0	0	0	0	0	0	0	0	0	0	0	0	k:Fungi
OTU_2348	0	1	0	14	1	0	0	0	0	0	0	0	0	0	0	0	0	0	k:Fungi
OTU_235	23	9	48	83	6	0	1	0	1	4	8	9	8	5	0	1	0	2	k:Fungi,p:Ascomycota,c:Sordariomycetes,o:Sordariales,f:Chaetomiaceae,g:Zopfiella,s:Zopfiella_sp
OTU_2351	0	0	0	0	4	0	0	0	0	0	1	0	0	0	0	0	0	4	k:Fungi,p:Glomeromycota,c:Glomeromycetes,o:Glomerales,f:Glomeraceae
OTU_2354	0	0	0	0	0	0	0	0	0	4	0	0	0	0	0	0	0	0	k:Fungi,p:Basidiomycota,c:Agaricomycetes,o:Polyporales,f:unidentified,g:unidentified,s:Polyporales_sp
OTU_2356	0	0	0	0	0	0	0	0	0	0	0	0	0	4	0	0	0	0	k:Fungi
OTU_236	2	0	3	1	2	6	2	9	163	21	4	0	17	17	0	1	1	3	k:Fungi
OTU_2362	0	0	0	2	0	0	0	0	0	4	0	0	0	0	0	0	0	0	k:Fungi,p:Mortierellomycota,c:Mortierellomycetes,o:Mortierellales,f:Mortierellaceae,g:Mortierella,s:Mortierella_alpina
OTU_2364	2	1	0	1	0	0	0	0	0	0	0	0	0	0	0	0	0	0	k:Fungi,p:Chytridiomycota
OTU_2366	0	0	0	0	3	0	0	0	0	2	0	0	0	0	0	0	0	0	k:Fungi,p:Basidiomycota,c:Malasseziomycetes,o:Malasseziales,f:Malasseziaceae,g:Malassezia,s:Malassezia_furfur
OTU_237	2	42	18	16	2	0	0	0	0	15	50	0	7	28	0	0	0	23	k:Fungi,p:Ascomycota,c:Eurotiomycetes,o:Eurotiales,f:Aspergillaceae,g:Aspergillus
OTU_2370	0	0	0	3	0	0	1	0	0	0	0	0	0	0	0	0	0	0	k:Fungi
OTU_2373	0	0	0	0	0	1	0	0	0	0	0	0	3	0	0	0	0	0	k:Fungi
OTU_2375	1	0	0	0	0	0	0	0	0	0	3	2	0	0	0	1	0	0	k:Fungi,p:Ascomycota,c:Sordariomycetes
OTU_2376	4	0	0	0	0	0	0	0	0	0	0	0	0	0	0	0	0	0	k:Fungi,p:Ascomycota,c:Sordariomycetes,o:Hypocreales,f:Hypocreales_fam_Incertae_sedis
OTU_238	4	34	1	71	6	5	0	0	2	26	16	34	32	8	1	0	0	1	k:Fungi,p:Ascomycota
OTU_2382	0	0	0	0	0	0	0	0	0	0	0	0	4	0	0	0	0	0	k:Fungi
OTU_2383	0	0	0	0	0	0	0	0	0	0	0	0	0	0	0	6	0	0	k:Fungi,p:Ascomycota
OTU_2386	0	0	0	0	0	0	0	0	0	0	0	0	0	4	0	0	0	0	k:Fungi
OTU_2387	0	0	0	0	0	0	0	0	0	0	6	0	0	0	0	0	0	0	k:Fungi,p:Ascomycota,c:Dothideomycetes,o:Pleosporales,f:Pleosporaceae,g:Dendryphiella,s:Dendryphiella_vinosa
OTU_2389	0	0	0	0	3	0	0	0	0	1	0	0	0	0	0	0	0	1	k:Fungi,p:Rozellomycota
OTU_239	2	3	4	1	10	16	63	14	35	2	1	0	1	1	32	13	7	6	k:Fungi,p:Ascomycota,c:Sordariomycetes,o:Hypocreales
OTU_2390	0	0	0	2	0	0	0	0	0	0	0	0	0	0	0	3	0	2	k:Fungi,p:Basidiomycota,c:Tremellomycetes,o:Cystofilobasidiales,f:Mrakiaceae,g:Udeniomyces,s:Udeniomyces_puniceus
OTU_2392	0	0	0	0	0	0	0	0	0	0	0	1	0	0	5	0	0	0	k:Fungi
OTU_2393	0	0	0	0	0	0	1	0	0	0	0	0	0	0	0	0	0	5	k:Fungi
OTU_2394	0	0	0	0	0	0	0	0	0	0	0	0	0	0	0	0	0	3	k:Fungi
OTU_2398	0	0	0	0	0	0	0	4	0	0	0	0	0	0	0	0	0	0	k:Fungi,p:Rozellomycota,c:unidentified,o:unidentified,f:unidentified,g:unidentified,s:Rozellomycota_sp
OTU_24	588	375	692	588	655	15	12	9	14	557	769	996	395	896	14	12	21	17	k:Fungi,p:Ascomycota,c:Sordariomycetes,o:Hypocreales,f:Hypocreales_fam_Incertae_sedis,g:Acremonium
OTU_240	4	6	2	1	10	24	38	4	22	2	7	6	2	1	37	11	8	11	k:Fungi
OTU_2401	0	0	0	0	0	1	1	0	0	0	1	0	0	0	37	2	0	0	k:Fungi
OTU_2402	0	0	0	0	0	0	0	0	0	0	0	1	3	0	0	0	0	0	k:Fungi
OTU_2407	0	0	1	0	0	0	0	0	0	0	0	3	0	0	0	0	0	0	k:Fungi,p:Ascomycota
OTU_241	21	51	25	34	9	0	0	1	0	45	18	7	89	33	0	0	0	0	k:Fungi,p:Ascomycota,c:Sordariomycetes,o:Glomerellales,f:Glomerellaceae,g:Colletotrichum,s:Colletotrichum_brevisporum
OTU_2413	0	0	0	1	0	0	0	0	0	0	0	3	0	0	0	0	0	0	k:Fungi
OTU_2414	0	0	0	0	0	0	0	0	2	0	0	0	1	0	0	0	4	0	k:Fungi
OTU_2419	0	4	0	0	0	0	0	0	0	0	0	0	0	0	0	0	0	0	k:Fungi
OTU_242	0	92	34	1	0	0	0	0	0	0	50	1	0	0	1	1	2	0	k:Fungi,p:Ascomycota,c:Pezizomycetes,o:Pezizales,f:Pyronemataceae,g:unidentified,s:Pyronemataceae_sp
OTU_2420	0	0	0	0	0	0	0	0	0	2	2	1	0	4	0	0	0	0	k:Fungi,p:unidentified,c:unidentified,o:unidentified,f:unidentified,g:unidentified,s:Fungi_sp
OTU_2421	4	3	1	0	0	5	1	3	0	0	1	2	0	0	7	3	2	2	k:Fungi,p:Basidiomycota,c:Agaricomycetes,o:Agaricales,f:Hygrophoraceae,g:Cora,s:Cora_sp
OTU_2427	0	0	0	0	0	0	0	0	0	0	4	0	0	0	0	0	0	0	k:Fungi
OTU_2428	1	0	4	0	0	0	0	0	0	1	0	0	0	1	0	0	0	0	k:Fungi
OTU_243	14	7	10	42	3	0	3	0	1	0	9	64	0	18	0	2	0	1	k:Fungi
OTU_244	0	21	22	13	14	0	3	0	1	28	17	31	13	14	0	0	0	0	k:Fungi,p:Ascomycota,c:Dothideomycetes,o:Pleosporales,f:unidentified,g:unidentified,s:Pleosporales_sp
OTU_2440	0	0	0	0	4	0	0	0	0	0	0	0	0	0	0	0	0	0	k:Fungi
OTU_2444	0	0	0	1	0	0	0	0	0	4	0	0	1	0	5	0	0	0	k:Fungi
OTU_2445	0	0	0	0	0	0	0	0	0	0	0	0	0	4	0	0	0	0	k:Fungi
OTU_2447	0	0	0	0	0	0	0	0	0	0	0	0	0	4	0	0	0	0	k:Fungi
OTU_2449	0	0	5	0	0	0	0	0	0	0	0	0	0	0	0	0	0	0	k:Fungi,p:Basidiomycota,c:Agaricomycetes
OTU_245	9	2	2	2	0	23	37	6	19	3	5	0	3	4	0	14	20	49	k:Fungi,p:Ascomycota,c:unidentified,o:unidentified,f:unidentified,g:unidentified,s:Ascomycota_sp
OTU_2450	0	0	0	0	3	0	0	0	0	0	1	0	0	0	0	0	0	0	k:Fungi,p:Ascomycota,c:Eurotiomycetes,o:Eurotiales,f:Aspergillaceae,g:Penicillium
OTU_2452	0	0	0	0	0	1	0	0	0	0	2	0	0	0	0	0	0	9	k:Fungi
OTU_2453	0	0	1	0	7	0	0	1	0	0	1	0	0	0	0	0	0	0	k:Fungi,p:Basidiomycota,c:Agaricomycetes,o:Tremellodendropsidales,f:unidentified,g:unidentified,s:Tremellodendropsidales_sp
OTU_2456	0	0	0	0	0	0	0	0	0	0	0	0	0	4	0	0	0	0	k:Fungi
OTU_2457	0	0	0	0	0	0	1	0	0	1	0	1	4	0	0	0	0	0	k:Fungi
OTU_2459	0	0	0	0	0	0	0	0	4	0	0	0	0	0	0	0	0	0	k:Fungi
OTU_246	21	9	11	26	26	1	5	5	0	2	5	11	1	39	0	2	0	1	k:Fungi,p:unidentified
OTU_2462	0	0	0	1	0	0	0	4	0	0	1	0	0	1	0	0	0	0	k:Fungi
OTU_2463	0	0	0	0	0	0	0	0	0	0	4	0	0	0	0	0	0	0	k:Fungi
OTU_2464	0	0	0	0	0	0	3	0	0	0	0	1	0	0	0	0	2	19	k:Fungi
OTU_2465	0	1	0	1	0	0	0	0	0	0	0	1	0	0	0	0	0	4	k:Fungi
OTU_2468	0	0	0	0	0	0	0	0	0	0	1	0	3	0	0	0	0	0	k:Fungi,p:Ascomycota
OTU_247	64	6	16	4	2	0	2	91	2	16	4	1	0	2	0	3	13	3	k:Fungi,p:Ascomycota,c:Dothideomycetes,o:Pleosporales,f:Phaeosphaeriaceae,g:unidentified,s:Phaeosphaeriaceae_sp
OTU_2470	0	3	2	0	2	0	0	0	0	2	1	5	0	0	0	0	1	0	k:Fungi,p:Rozellomycota,c:unidentified,o:unidentified,f:unidentified,g:unidentified,s:Rozellomycota_sp
OTU_2473	0	0	1	0	0	0	0	0	3	0	0	0	0	0	0	0	0	0	k:Fungi,p:Ascomycota,c:unidentified,o:unidentified
OTU_2477	0	0	0	1	0	0	1	1	0	0	0	0	1	0	0	0	0	0	k:Fungi
OTU_2479	2	0	1	1	0	0	0	0	0	0	1	0	0	0	0	0	0	0	k:Fungi,p:Ascomycota,c:Orbiliomycetes,o:unidentified,f:unidentified,g:unidentified,s:Orbiliomycetes_sp
OTU_248	0	0	126	1	55	0	2	0	0	6	0	1	3	0	0	0	0	0	k:Fungi,p:Ascomycota,c:Eurotiomycetes,o:Eurotiales
OTU_2480	1	0	1	0	4	0	0	0	0	0	0	0	0	0	0	0	2	0	k:Fungi,p:Basidiomycota
OTU_2481	0	0	0	0	0	0	0	0	0	0	3	0	0	0	0	0	1	0	k:Fungi,p:Glomeromycota
OTU_2482	1	1	1	1	0	0	2	2	1	2	2	0	0	0	12	2	1	1	k:Fungi,p:Ascomycota,c:Xylonomycetes,o:Symbiotaphrinales,f:Symbiotaphrinaceae,g:Symbiotaphrina,s:Symbiotaphrina_kochii
OTU_2483	0	0	0	0	0	0	0	0	0	0	0	0	0	0	0	0	0	6	k:Fungi,p:unidentified
OTU_2485	1	0	0	0	0	0	0	0	0	0	1	2	0	1	0	1	0	0	k:Fungi,p:unidentified,c:unidentified,o:unidentified,f:unidentified,g:unidentified,s:Fungi_sp
OTU_2486	0	0	0	0	0	4	0	0	1	0	0	0	0	0	0	0	0	0	k:Fungi,p:Basidiomycota,c:Malasseziomycetes,o:Malasseziales,f:Malasseziaceae,g:Malassezia,s:Malassezia_globosa
OTU_2489	0	0	0	0	0	0	0	0	0	0	4	2	0	0	0	0	0	0	k:Fungi,p:Ascomycota,c:Pezizomycetes,o:Pezizales,f:Sarcosomataceae,g:unidentified,s:Sarcosomataceae_sp
OTU_249	5	0	3	0	4	9	65	0	1	2	1	2	1	1	23	58	2	0	k:Fungi,p:Ascomycota,c:Pezizomycetes,o:Pezizales
OTU_2490	0	0	0	0	0	0	4	0	0	0	0	0	0	0	0	0	0	0	k:Fungi,p:Basidiomycota,c:Agaricomycetes,o:Cantharellales,f:Ceratobasidiaceae,g:unidentified,s:Ceratobasidiaceae_sp
OTU_2491	0	0	0	0	0	0	1	4	0	0	0	0	0	0	0	0	0	0	k:Fungi,p:Ascomycota,c:Dothideomycetes,o:Pleosporales,f:Cucurbitariaceae,g:Pyrenochaeta,s:Pyrenochaeta_sp
OTU_2492	2	0	2	2	0	0	0	0	0	0	0	1	0	0	0	0	0	0	k:Fungi
OTU_2494	0	0	0	0	0	0	5	0	0	0	0	0	0	0	0	0	0	0	k:Fungi,p:unidentified,c:unidentified,o:unidentified,f:unidentified,g:unidentified,s:Fungi_sp
OTU_2495	0	0	0	0	0	0	0	3	2	0	0	0	0	0	0	0	0	0	k:Fungi,p:Ascomycota
OTU_2496	0	2	0	0	0	0	0	0	0	0	0	0	1	3	0	0	0	0	k:Fungi
OTU_2499	0	2	0	1	0	0	0	0	2	0	0	0	0	0	0	0	0	0	k:Fungi,p:Ascomycota,c:Sordariomycetes,o:Hypocreales,f:Stachybotryaceae,g:Stachybotrys,s:Stachybotrys_sansevieriae
OTU_250	9	3	1	3	4	13	23	17	20	5	9	5	2	3	24	75	16	17	k:Fungi,p:Basidiomycota,c:Agaricomycetes,o:Agaricales,f:Schizophyllaceae,g:Schizophyllum,s:Schizophyllum_commune
OTU_2500	0	0	0	0	1	0	0	0	1	0	0	0	0	0	0	0	0	5	k:Fungi
OTU_2501	7	0	3	0	1	0	0	0	0	3	6	2	0	2	0	0	0	0	k:Fungi,p:Ascomycota,c:Sordariomycetes
OTU_2502	3	0	0	0	0	0	0	0	0	0	0	0	0	0	0	0	0	0	k:Fungi,p:Rozellomycota,c:unidentified,o:unidentified,f:unidentified,g:unidentified,s:Rozellomycota_sp
OTU_2508	2	0	0	1	1	0	0	0	0	1	0	0	0	0	0	0	0	0	k:Fungi
OTU_251	8	4	4	0	8	21	14	1	6	5	1	4	6	6	24	31	20	29	k:Fungi,p:Basidiomycota,c:Agaricomycetes,o:Auriculariales,f:unidentified,g:unidentified
OTU_2510	0	0	1	0	3	0	0	0	0	0	0	0	0	0	0	0	0	0	k:Fungi,p:Rozellomycota,c:Rozellomycotina_cls_Incertae_sedis,o:GS05,f:unidentified,g:unidentified,s:GS05_sp
OTU_2511	0	0	0	2	0	0	0	0	0	0	0	5	0	0	0	0	0	0	k:Fungi
OTU_2512	6	0	0	0	0	0	0	0	0	0	0	0	0	0	0	0	0	0	k:Fungi,p:Ascomycota,c:Sordariomycetes,o:Hypocreales,f:Hypocreales_fam_Incertae_sedis,g:Acremonium
OTU_2513	0	1	0	0	0	0	0	0	0	1	0	0	0	0	3	0	0	0	k:Fungi
OTU_2516	0	0	0	0	0	0	0	0	0	0	0	0	0	0	0	2	4	0	k:Fungi,p:Basidiomycota,c:Agaricomycetes,o:Cantharellales,f:Cantharellales_fam_Incertae_sedis,g:Sistotrema,s:Sistotrema_sernanderi
OTU_2517	0	0	0	0	0	0	0	0	0	0	0	4	0	2	0	0	0	0	k:Fungi,p:Glomeromycota,c:Glomeromycetes,o:Glomerales,f:unidentified,g:unidentified,s:Glomerales_sp
OTU_2519	0	0	0	0	0	0	0	0	0	0	0	0	0	0	4	0	0	0	k:Fungi
OTU_2528	0	0	0	0	0	0	0	0	4	0	0	0	0	0	0	0	0	0	k:Fungi,p:Ascomycota,c:Leotiomycetes,o:Helotiales,f:Helotiaceae,g:unidentified,s:Helotiaceae_sp
OTU_253	2	14	1	5	1	1	0	0	0	6	68	49	7	7	0	0	12	0	k:Fungi,p:Ascomycota
OTU_2530	0	0	2	0	0	0	0	0	2	1	0	0	1	0	0	0	0	0	k:Fungi
OTU_2531	1	0	0	0	0	0	0	0	0	5	3	0	1	0	0	0	0	0	k:Fungi,p:Basidiomycota,c:Agaricomycetes,o:Agaricales
OTU_2534	0	0	0	0	0	0	0	0	0	0	0	0	0	0	0	0	4	0	k:Fungi
OTU_2538	0	0	0	0	0	0	3	0	0	0	1	0	0	0	0	0	0	0	k:Fungi
OTU_254	18	20	11	17	44	0	0	1	0	16	33	29	15	18	0	0	2	0	k:Fungi,p:unidentified,c:unidentified,o:unidentified
OTU_2540	0	0	0	0	0	0	0	0	0	0	4	0	0	0	0	0	0	0	k:Fungi,p:Ascomycota,c:Sordariomycetes,o:Branch06
OTU_2541	2	0	0	0	0	0	0	0	0	0	1	0	1	0	0	0	0	0	k:Fungi
OTU_2542	0	0	0	0	0	0	0	3	0	0	0	0	1	1	0	0	0	0	k:Fungi,p:Monoblepharomycota,c:Monoblepharidomycetes,o:Monoblepharidales,f:unidentified,g:unidentified,s:Monoblepharidales_sp
OTU_2545	2	0	1	1	0	2	0	0	0	2	0	0	0	0	0	0	0	0	k:Fungi
OTU_2550	0	0	0	0	0	0	0	0	0	0	0	1	0	0	0	0	0	4	k:Fungi
OTU_2555	0	0	7	0	0	0	0	0	0	0	0	0	0	0	0	0	0	0	k:Fungi,p:Basidiomycota,c:Agaricomycetes,o:Thelephorales,f:Thelephoraceae
OTU_256	49	84	21	19	76	0	3	1	2	26	25	22	16	29	3	0	1	2	k:Fungi
OTU_2564	0	0	0	4	0	0	0	0	0	0	0	0	0	1	0	0	0	0	k:Fungi,p:Ascomycota,c:Sordariomycetes,o:Xylariales,f:Xylariaceae
OTU_2565	0	0	0	0	0	0	0	0	0	0	0	4	0	0	0	0	0	0	k:Fungi
OTU_257	2	1	6	5	11	1	1	1	0	53	17	37	34	25	2	0	1	2	k:Fungi
OTU_2573	0	2	2	2	0	0	0	0	0	0	0	0	1	0	0	0	0	0	k:Fungi
OTU_2575	0	4	0	0	0	0	0	0	0	0	0	0	0	0	0	0	0	0	k:Fungi
OTU_258	30	0	9	4	0	0	0	0	0	0	71	19	0	31	0	1	0	1	k:Fungi,p:Basidiomycota,c:Agaricomycetes,o:Agaricales,f:unidentified,g:unidentified,s:Agaricales_sp
OTU_2582	0	3	0	1	2	0	0	0	0	1	1	0	0	3	0	0	0	0	k:Fungi,p:Ascomycota,c:Dothideomycetes,o:Venturiales,f:Sympoventuriaceae,g:Ochroconis
OTU_2584	0	0	0	0	0	0	0	0	0	0	0	7	0	0	0	0	0	0	k:Fungi
OTU_2585	1	0	0	0	1	0	0	0	2	0	0	0	0	0	0	0	0	1	k:Fungi
OTU_2587	20	10	45	37	33	2	10	9	11	17	199	120	7	226	6	14	5	4	k:Fungi
OTU_2588	0	0	0	5	0	0	0	0	0	0	0	0	0	0	0	0	0	0	k:Fungi,p:Ascomycota,c:Dothideomycetes,o:Pleosporales,f:Periconiaceae,g:Periconia,s:Periconia_epilithographicola
OTU_2589	0	0	4	0	0	0	0	0	0	0	0	0	0	0	0	0	0	0	k:Fungi,p:Ascomycota
OTU_259	156	1	6	1	0	0	0	2	0	10	3	0	1	0	0	0	0	0	k:Fungi,p:Ascomycota,c:Eurotiomycetes,o:Chaetothyriales,f:Cyphellophoraceae,g:Cyphellophora,s:Cyphellophora_fusarioides
OTU_2592	3	1	0	0	0	0	0	0	0	0	0	0	1	0	0	0	0	0	k:Fungi
OTU_2595	0	0	0	0	0	0	0	0	0	0	0	0	0	4	0	0	0	0	k:Fungi,p:Rozellomycota,c:unidentified,o:unidentified,f:unidentified,g:unidentified,s:Rozellomycota_sp
OTU_2596	3	0	1	0	0	0	0	0	0	0	0	4	0	0	0	0	0	0	k:Fungi
OTU_2597	0	1	1	1	0	0	0	0	0	0	0	0	0	1	0	0	0	0	k:Fungi
OTU_2598	8	4	0	0	1	0	0	0	0	2	0	3	0	1	0	0	0	0	k:Fungi
OTU_26	145	265	255	517	377	11	12	5	6	296	502	804	243	336	2	2	6	12	k:Fungi,p:Rozellomycota,c:unidentified,o:unidentified,f:unidentified,g:unidentified,s:Rozellomycota_sp
OTU_2601	0	0	0	0	5	0	0	0	0	0	0	0	1	0	0	0	0	0	k:Fungi
OTU_2604	0	0	4	0	0	0	0	0	0	0	0	0	0	0	0	0	0	0	k:Fungi,p:Chytridiomycota
OTU_2609	0	0	0	0	0	0	0	0	0	0	0	3	1	0	0	0	0	0	k:Fungi
OTU_2611	0	0	0	0	0	0	0	0	0	0	0	0	0	4	0	0	0	0	k:Fungi
OTU_2613	0	0	0	3	0	0	0	0	0	0	0	1	0	2	0	0	0	1	k:Fungi,p:Basidiomycota,c:Agaricomycetes,o:Agaricales
OTU_2614	0	0	4	0	0	0	0	0	0	0	0	0	0	0	0	0	0	0	k:Fungi,p:Rozellomycota,c:unidentified,o:unidentified,f:unidentified
OTU_2617	0	0	1	0	0	0	0	0	0	0	1	0	0	0	0	0	5	0	k:Fungi,p:Ascomycota
OTU_2618	0	0	4	0	0	0	0	0	0	0	0	0	0	0	0	0	0	0	k:Fungi,p:Ascomycota,c:Sordariomycetes,o:Xylariales,f:Diatrypaceae,g:unidentified,s:Diatrypaceae_sp
OTU_262	4	1	0	2	3	0	3	66	70	6	1	0	0	1	1	29	0	3	k:Fungi,p:Ascomycota,c:Dothideomycetes,o:Pleosporales,f:unidentified,g:unidentified,s:Pleosporales_sp
OTU_2621	0	0	0	0	0	0	0	0	0	0	0	0	4	0	0	0	0	0	k:Fungi,p:Ascomycota,c:Sordariomycetes,o:Xylariales,f:Xylariaceae,g:Nemania,s:Nemania_bipapillata
OTU_2627	0	0	0	0	0	0	0	0	0	0	0	0	0	6	0	0	0	0	k:Fungi
OTU_263	16	20	21	28	36	1	1	2	3	7	17	24	6	24	2	1	0	5	k:Fungi,p:Rozellomycota,c:unidentified,o:unidentified,f:unidentified,g:unidentified
OTU_2633	2	0	0	0	2	0	0	0	0	0	0	0	0	0	0	0	0	0	k:Fungi
OTU_2634	4	0	0	1	0	0	0	0	0	0	0	0	0	0	0	0	0	0	k:Fungi
OTU_2636	0	0	0	0	0	0	0	0	0	0	0	0	0	4	0	0	0	0	k:Fungi,p:Ascomycota,c:Sordariomycetes,o:Xylariales,f:Xylariaceae,g:Hypoxylon
OTU_2637	0	0	0	0	4	0	0	0	0	0	0	3	1	0	0	0	0	0	k:Fungi
OTU_264	0	0	0	2	0	0	0	1	0	1	1	0	0	1	0	0	0	180	k:Fungi,p:Ascomycota,c:Eurotiomycetes,o:Chaetothyriales,f:Herpotrichiellaceae,g:Exophiala,s:Exophiala_sp
OTU_2646	0	0	0	4	0	0	0	0	0	0	0	0	0	0	0	0	0	0	k:Fungi
OTU_2648	0	3	0	0	0	0	0	1	2	0	0	0	0	0	13	2	0	0	k:Fungi
OTU_2652	0	5	2	0	2	0	0	0	0	3	0	0	2	0	0	0	0	0	k:Fungi
OTU_266	54	17	20	87	50	2	4	4	10	29	35	15	39	12	1	3	2	3	k:Fungi
OTU_2661	0	0	0	0	0	0	0	0	0	0	4	0	0	0	0	0	0	0	k:Fungi
OTU_2662	0	4	0	0	0	0	0	0	0	0	0	0	0	0	0	0	0	0	k:Fungi,p:unidentified,c:unidentified,o:unidentified,f:unidentified,g:unidentified,s:Fungi_sp
OTU_2668	3	0	0	0	0	0	0	0	0	0	1	0	0	0	0	0	0	0	k:Fungi,p:Rozellomycota,c:unidentified,o:unidentified,f:unidentified,g:unidentified
OTU_267	11	54	32	8	26	0	0	0	4	11	4	4	7	7	0	0	0	0	k:Fungi,p:unidentified,c:unidentified
OTU_2671	0	0	0	0	0	0	0	0	0	1	0	0	1	2	0	0	0	0	k:Fungi
OTU_2673	0	1	0	0	0	0	1	0	0	0	0	0	2	0	0	0	0	0	k:Fungi,p:Chytridiomycota
OTU_2675	0	0	0	0	0	0	0	0	0	0	5	0	0	0	0	0	1	0	k:Fungi,p:Ascomycota,c:Dothideomycetes,o:Pleosporales,f:unidentified
OTU_2676	0	0	0	0	0	0	0	0	0	1	0	3	0	0	0	0	0	0	k:Fungi,p:Glomeromycota,c:Glomeromycetes,o:Diversisporales,f:Acaulosporaceae,g:Acaulospora,s:Acaulospora_mellea
OTU_2677	0	1	1	0	0	0	0	0	0	0	0	0	2	0	0	0	0	1	k:Fungi
OTU_2678	0	0	0	0	0	0	0	6	0	0	0	0	0	0	0	0	0	0	k:Fungi
OTU_268	2	132	4	2	0	0	4	1	1	3	2	5	1	1	0	1	0	0	k:Fungi
OTU_2681	2	0	0	0	0	0	0	0	0	0	0	0	2	4	0	0	0	0	k:Fungi
OTU_2682	0	0	0	0	0	0	0	0	0	0	0	0	4	0	0	0	0	0	k:Fungi
OTU_2683	0	4	0	0	0	0	0	0	0	0	0	0	0	0	0	0	0	0	k:Fungi
OTU_2688	0	0	0	0	0	0	0	0	0	4	0	1	0	0	0	0	0	0	k:Fungi
OTU_2690	0	4	0	0	0	0	0	0	0	0	0	0	0	0	0	0	0	0	k:Fungi,p:unidentified,c:unidentified,o:unidentified,f:unidentified,g:unidentified,s:Fungi_sp
OTU_2699	0	1	0	0	0	0	0	0	0	0	7	0	1	0	0	0	0	0	k:Fungi
OTU_27	63	92	30	12	94	4	12	6	5	16	3149	21	25	459	4	1	4	9	k:Fungi,p:Basidiomycota
OTU_2700	0	0	0	0	0	0	0	0	0	0	0	0	0	0	0	5	0	0	k:Fungi,p:Chytridiomycota,c:Rhizophlyctidomycetes,o:Rhizophlyctidales,f:Rhizophlyctidaceae,g:Rhizophlyctis,s:Rhizophlyctis_rosea
OTU_2701	3	0	1	2	0	0	0	0	0	0	0	0	0	0	0	0	0	0	k:Fungi
OTU_2703	0	0	0	3	0	0	0	0	0	0	0	0	0	0	0	0	0	0	k:Fungi,p:Rozellomycota,c:unidentified,o:unidentified,f:unidentified,g:unidentified,s:Rozellomycota_sp
OTU_2707	0	0	0	0	0	0	0	0	0	0	3	0	0	0	0	0	0	0	k:Fungi,p:Ascomycota,c:Sordariomycetes,o:Sordariales,f:Chaetomiaceae,g:Zopfiella,s:Zopfiella_sp
OTU_2708	0	0	0	0	0	0	0	0	0	0	0	0	0	3	0	0	0	0	k:Fungi,p:Basidiomycota,c:Tremellomycetes,o:unidentified
OTU_2710	0	1	0	0	2	0	0	0	0	0	1	0	0	0	0	0	0	0	k:Fungi,p:Ascomycota,c:Eurotiomycetes,o:Chaetothyriales,f:Chaetothyriales_fam_Incertae_sedis,g:Strelitziana,s:Strelitziana_africana
OTU_2712	0	0	0	0	0	0	0	0	0	0	0	0	0	3	0	0	0	0	k:Fungi
OTU_2714	3	0	0	0	0	0	0	0	0	0	0	0	0	0	0	0	0	0	k:Fungi,p:Ascomycota,c:Sordariomycetes,o:Microascales,f:Microascaceae
OTU_2716	0	0	0	4	0	1	0	0	0	0	0	0	0	0	0	0	0	0	k:Fungi,p:Ascomycota,c:Eurotiomycetes,o:Onygenales,f:unidentified,g:unidentified,s:Onygenales_sp
OTU_2717	0	0	0	3	0	0	0	0	0	0	0	0	0	0	0	0	0	0	k:Fungi
OTU_2719	4	0	0	0	0	0	0	0	0	0	0	0	0	0	0	0	0	0	k:Fungi,p:Basidiomycota,c:Agaricomycetes,o:Geastrales,f:Geastraceae,g:Geastrum,s:Geastrum_mirabile
OTU_272	0	3	0	85	0	0	0	1	2	56	0	0	9	1	1	0	0	0	k:Fungi,p:Ascomycota,c:Dothideomycetes,o:Pleosporales,f:Pleosporaceae,g:Curvularia,s:Curvularia_sp
OTU_2723	0	0	0	0	0	0	0	0	0	0	0	4	0	0	0	0	0	0	k:Fungi
OTU_2725	0	0	1	0	0	0	0	0	0	5	0	9	0	0	0	0	0	0	k:Fungi
OTU_2726	0	0	1	0	0	0	0	0	0	0	3	0	0	0	0	0	0	0	k:Fungi
OTU_2728	0	0	0	0	0	0	0	1	0	2	0	0	1	0	0	0	0	0	k:Fungi
OTU_2729	6	3	1	0	7	9	17	13	6	3	7	3	1	5	19	27	19	46	k:Fungi,p:Ascomycota,c:Sordariomycetes
OTU_273	6	1	9	2	6	0	4	2	7	4	97	5	0	1	2	2	2	0	k:Fungi,p:Mortierellomycota,c:Mortierellomycetes,o:Mortierellales,f:Mortierellaceae,g:Mortierella,s:Mortierella_sp
OTU_2733	0	0	0	0	0	0	0	0	0	0	0	0	0	0	0	2	0	0	k:Fungi,p:Ascomycota,c:Orbiliomycetes,o:Orbiliales,f:Orbiliaceae,g:Orbilia,s:Orbilia_aurantiorubra
OTU_2734	1	0	0	0	1	1	1	1	2	0	0	0	1	0	0	0	2	1	k:Fungi
OTU_2737	0	0	0	0	0	0	0	0	0	0	0	0	0	0	3	0	0	0	k:Fungi,p:unidentified,c:unidentified,o:unidentified,f:unidentified,g:unidentified,s:Fungi_sp
OTU_2738	0	0	0	0	0	0	0	0	0	0	0	0	0	0	0	0	0	7	k:Fungi,p:unidentified,c:unidentified,o:unidentified,f:unidentified
OTU_274	12	0	0	98	0	0	0	0	0	21	13	0	0	1	0	0	0	0	k:Fungi
OTU_2740	0	0	0	0	6	0	0	0	0	0	1	0	1	0	0	0	0	0	k:Fungi
OTU_2742	0	0	0	0	0	0	0	0	0	1	1	0	2	0	0	0	0	0	k:Fungi
OTU_2747	0	0	0	0	0	0	0	0	0	0	0	0	0	3	0	0	0	0	k:Fungi,p:Ascomycota,c:Sordariomycetes,o:Xylariales,f:Xylariaceae,g:Hypoxylon,s:Hypoxylon_sublenormandii
OTU_275	25	7	5	12	9	1	0	0	0	72	0	5	0	5	1	1	0	1	k:Fungi,p:unidentified
OTU_2751	10	0	0	0	0	0	0	0	0	0	0	0	0	0	0	0	0	0	k:Fungi
OTU_2757	0	0	0	0	0	0	1	0	0	0	0	0	0	2	0	0	0	0	k:Fungi
OTU_2760	0	0	0	0	0	0	0	0	0	1	0	5	0	0	0	0	0	0	k:Fungi,p:Ascomycota
OTU_2762	0	0	0	0	0	0	0	0	0	0	4	0	0	0	0	0	0	0	k:Fungi,p:Basidiomycota,c:Agaricostilbomycetes,o:Agaricostilbales,f:Agaricostilbaceae,g:Sterigmatomyces,s:Sterigmatomyces_elviae
OTU_2766	3	0	0	0	0	0	0	0	0	0	0	0	0	0	0	0	0	0	k:Fungi,p:Chytridiomycota,c:Spizellomycetes,o:Spizellomycetales,f:unidentified,g:unidentified,s:Spizellomycetales_sp
OTU_2767	1	0	1	0	2	0	0	0	0	0	0	0	1	0	0	0	0	0	k:Fungi,p:Ascomycota,c:Sordariomycetes
OTU_2768	0	1	0	22	0	0	0	2	0	0	0	1	0	1	1	0	0	1	k:Fungi,p:Ascomycota,c:Pezizomycetes,o:Pezizales,f:Helvellaceae,g:Balsamia,s:Balsamia_sp
OTU_2769	1	1	1	0	0	0	0	0	1	0	0	0	0	1	0	0	4	0	k:Fungi,p:Ascomycota
OTU_277	4	1	4	4	4	14	0	26	19	4	8	7	4	4	29	14	0	9	k:Fungi,p:Rozellomycota,c:Rozellomycotina_cls_Incertae_sedis,o:GS05,f:unidentified,g:unidentified,s:GS05_sp
OTU_2774	2	0	0	0	0	0	0	0	0	0	1	0	0	0	0	0	0	0	k:Fungi,p:Basidiomycota,c:Agaricomycetes,o:Agaricales
OTU_2775	0	2	0	0	0	0	0	0	0	0	1	0	0	0	0	0	0	0	k:Fungi,p:Basidiomycota,c:Agaricomycetes,o:Cantharellales,f:Ceratobasidiaceae,g:unidentified,s:Ceratobasidiaceae_sp
OTU_2776	0	0	3	0	0	0	0	0	0	0	0	1	1	0	0	0	0	0	k:Fungi,p:Basidiomycota,c:Agaricomycetes,o:Agaricales,f:unidentified,g:unidentified,s:Agaricales_sp
OTU_2778	0	0	0	3	0	0	0	0	0	0	0	0	3	0	0	0	0	0	k:Fungi
OTU_278	52	14	9	5	27	0	4	0	0	4	4	18	7	2	0	0	0	0	k:Fungi,p:Rozellomycota,c:unidentified
OTU_2781	3	0	0	0	0	0	0	0	0	0	0	0	0	0	0	0	0	0	k:Fungi,p:Ascomycota,c:Eurotiomycetes
OTU_2784	1	0	2	0	0	0	3	0	0	0	2	0	0	0	0	2	0	0	k:Fungi
OTU_2786	0	0	0	0	0	0	0	0	0	0	0	0	0	0	0	0	0	8	k:Fungi
OTU_2787	0	0	0	0	0	1	0	0	0	0	4	0	0	0	0	0	0	0	k:Fungi,p:Ascomycota
OTU_279	30	13	10	5	2	1	0	0	0	14	11	31	16	21	0	1	0	3	k:Fungi
OTU_2791	0	0	0	0	3	0	0	0	0	0	0	0	0	0	0	0	0	0	k:Fungi
OTU_2792	0	3	0	0	1	0	0	0	0	0	0	0	0	0	0	0	0	0	k:Fungi
OTU_2797	0	1	0	0	0	0	0	0	0	0	1	1	1	0	0	0	0	0	k:Fungi
OTU_28	51	98	142	207	3	2	4	1	4	38	59	137	3163	19	2	9	4	1	k:Fungi,p:Chytridiomycota,c:Spizellomycetes,o:Spizellomycetales,f:unidentified,g:unidentified,s:Spizellomycetales_sp
OTU_280	1	3	7	12	0	7	0	41	16	0	0	2	2	2	0	0	0	51	k:Fungi
OTU_2803	0	0	0	0	0	0	0	0	0	3	0	0	0	0	0	0	0	0	k:Fungi
OTU_2805	3	0	0	0	0	0	0	0	0	0	0	0	0	1	0	0	0	0	k:Fungi,p:Ascomycota
OTU_281	6	0	4	4	5	12	0	11	10	4	4	7	4	2	4	8	3	860	k:Fungi
OTU_2811	0	1	4	0	1	0	0	0	0	0	1	0	0	1	0	0	0	0	k:Fungi
OTU_2812	0	0	0	1	0	0	0	0	0	3	0	0	2	0	0	0	0	0	k:Fungi
OTU_2813	0	0	0	1	0	0	0	0	0	0	0	3	0	0	0	0	0	0	k:Fungi
OTU_2814	1	0	0	0	0	0	0	0	0	0	0	0	0	2	0	0	0	0	k:Fungi,p:Chytridiomycota
OTU_2815	0	3	0	0	0	0	0	0	0	0	0	0	0	0	0	0	0	0	k:Fungi
OTU_2817	0	0	0	0	0	0	0	0	0	0	0	3	0	0	0	0	0	0	k:Fungi
OTU_2819	0	0	0	2	1	1	1	0	0	0	0	0	0	2	3	9	0	1	k:Fungi
OTU_2822	1	0	0	0	0	0	1	0	0	0	0	0	0	0	0	1	0	0	k:Fungi
OTU_2825	3	11	2	0	3	0	0	0	0	0	0	0	0	2	0	0	0	0	k:Fungi,p:unidentified,c:unidentified,o:unidentified,f:unidentified,g:unidentified,s:Fungi_sp
OTU_2826	1	0	0	0	1	0	0	0	0	1	0	0	0	1	0	0	0	0	k:Fungi,p:Ascomycota
OTU_2829	0	0	0	0	0	0	0	0	0	0	0	0	0	3	0	0	0	0	k:Fungi
OTU_2830	0	0	0	0	3	0	0	0	0	0	0	0	0	0	0	0	0	0	k:Fungi,p:Chytridiomycota,c:Rhizophydiomycetes,o:Rhizophydiales,f:Terramycetaceae
OTU_2831	0	0	0	0	0	0	0	0	0	0	1	0	0	2	0	0	1	0	k:Fungi,p:Ascomycota,c:Sordariomycetes,o:Hypocreales,f:Nectriaceae,g:Stephanonectria,s:Stephanonectria_keithii
OTU_2834	0	0	0	0	0	0	0	0	0	0	0	0	0	3	0	0	0	0	k:Fungi,p:Basidiomycota,c:Agaricomycetes
OTU_284	3	2	7	7	21	0	22	12	0	26	11	3	0	11	0	1	9	18	k:Fungi,p:Ascomycota,c:Sordariomycetes,o:Hypocreales,f:Hypocreales_fam_Incertae_sedis,g:Sarocladium,s:Sarocladium_kiliense
OTU_2841	0	0	3	0	0	0	0	0	0	0	0	0	0	0	0	0	0	0	k:Fungi,p:Ascomycota
OTU_2844	1	0	0	1	1	0	0	0	0	0	0	0	0	0	0	0	0	0	k:Fungi
OTU_2849	0	0	0	0	0	0	0	0	0	0	0	0	3	0	0	0	0	0	k:Fungi,p:Ascomycota
OTU_285	0	146	0	0	1	0	0	0	0	0	1	0	0	0	0	0	0	0	k:Fungi,p:Ascomycota,c:Dothideomycetes,o:Botryosphaeriales,f:Aplosporellaceae,g:unidentified
OTU_2852	0	0	3	0	0	0	0	0	0	0	0	0	0	0	0	0	0	0	k:Fungi
OTU_2858	10	5	7	8	6	14	53	34	14	0	3	4	4	2	47	25	4	102	k:Fungi,p:Ascomycota,c:Dothideomycetes,o:Pleosporales
OTU_2860	0	0	0	0	0	0	0	2	0	0	0	0	0	0	0	1	0	0	k:Fungi
OTU_2864	0	0	0	0	0	1	0	0	0	0	0	0	0	0	0	0	2	0	k:Fungi
OTU_2865	0	0	0	0	0	0	0	0	0	3	0	0	0	0	0	0	0	0	k:Fungi,p:Ascomycota,c:Eurotiomycetes,o:Chaetothyriales,f:Herpotrichiellaceae,g:Exophiala,s:Exophiala_equina
OTU_287	1	4	1	107	1	0	0	2	0	3	2	10	6	7	0	3	1	2	k:Fungi
OTU_2874	0	0	1	0	0	0	0	0	0	2	0	0	0	0	0	0	0	0	k:Fungi
OTU_2877	0	0	0	0	0	0	0	0	0	0	1	2	0	0	0	0	0	0	k:Fungi
OTU_2878	0	0	0	1	1	1	2	2	0	0	1	0	0	1	6	2	0	1	k:Fungi,p:Basidiomycota,c:Agaricomycetes,o:Agaricales,f:Hygrophoraceae,g:Cora,s:Cora_sp
OTU_2882	0	0	0	0	0	0	0	0	1	0	0	0	0	0	0	26	0	0	k:Fungi
OTU_2883	0	0	0	0	0	0	0	0	0	0	0	3	0	0	0	0	1	0	k:Fungi
OTU_2884	0	0	0	1	2	0	0	0	0	0	0	0	0	0	0	0	0	0	k:Fungi
OTU_2885	0	0	1	0	0	0	0	0	0	0	2	0	0	1	2	0	0	0	k:Fungi
OTU_289	14	12	7	97	8	0	0	0	0	8	1	33	70	15	0	0	1	1	k:Fungi,p:unidentified,c:unidentified
OTU_2892	1	0	0	2	2	0	5	0	0	1	0	3	1	1	0	0	0	0	k:Fungi,p:Ascomycota,c:Sordariomycetes,o:Hypocreales,f:Hypocreales_fam_Incertae_sedis
OTU_2894	0	4	0	0	0	0	0	0	0	3	0	0	0	0	0	0	0	0	k:Fungi,p:Ascomycota,c:Dothideomycetes,o:Pleosporales,f:Pleosporaceae,g:Curvularia,s:Curvularia_coicis
OTU_2895	1	0	0	0	2	0	0	0	1	2	2	0	0	0	0	0	0	0	k:Fungi
OTU_2897	0	0	0	1	0	0	0	0	0	2	0	0	1	0	0	0	0	0	k:Fungi
OTU_29	594	2073	230	499	94	28	84	81	52	544	144	75	31	46	56	56	38	50	k:Fungi,p:Ascomycota
OTU_290	12	14	34	27	41	0	0	0	5	9	28	4	3	18	2	1	0	4	k:Fungi
OTU_2900	0	0	4	0	0	0	0	0	0	0	0	0	0	0	0	0	0	0	k:Fungi,p:Ascomycota,c:Sordariomycetes
OTU_2901	0	0	0	0	0	0	0	0	0	0	0	3	0	0	0	0	0	0	k:Fungi
OTU_2903	0	0	1	2	1	0	0	0	0	4	2	0	1	0	0	0	0	0	k:Fungi,p:Ascomycota,c:Sordariomycetes,o:Diaporthales,f:Diaporthaceae,g:Diaporthe
OTU_2907	0	0	0	0	3	0	0	0	0	0	1	0	0	0	0	0	0	0	k:Fungi
OTU_291	3	14	7	103	4	0	1	0	0	1	2	0	1	1	0	0	0	0	k:Fungi,p:unidentified,c:unidentified,o:unidentified,f:unidentified,g:unidentified,s:Fungi_sp
OTU_2910	0	0	0	0	0	3	0	0	0	0	0	0	0	0	0	0	0	0	k:Fungi,p:Basidiobolomycota,c:unidentified,o:unidentified,f:unidentified,g:unidentified,s:Basidiobolomycota_sp
OTU_2918	0	3	0	0	0	0	0	0	0	0	0	0	0	0	0	0	0	0	k:Fungi
OTU_292	8	40	17	8	24	3	0	0	0	2	12	11	19	8	0	2	2	0	k:Fungi
OTU_2921	0	0	0	0	2	0	0	0	0	0	1	0	0	0	0	0	0	0	k:Fungi
OTU_2924	0	0	0	3	0	0	0	0	0	0	0	0	0	0	0	0	0	0	k:Fungi
OTU_2926	0	0	0	0	3	0	0	0	0	0	0	0	0	0	0	0	0	0	k:Fungi
OTU_2931	0	0	3	0	0	0	0	0	0	0	0	1	0	0	0	0	0	0	k:Fungi
OTU_2939	1	0	0	0	2	0	0	0	0	0	2	0	1	0	0	0	0	0	k:Fungi
OTU_294	18	19	15	14	12	9	21	2	2	17	10	3	15	14	18	0	0	18	k:Fungi,p:unidentified
OTU_2940	0	0	0	0	0	0	0	0	0	0	0	0	0	3	0	0	0	0	k:Fungi,p:Ascomycota
OTU_2942	0	3	0	0	0	0	0	0	0	0	0	0	0	0	0	0	0	0	k:Fungi,p:Ascomycota,c:Eurotiomycetes,o:Eurotiales,f:Aspergillaceae,g:Penicillium
OTU_2944	0	0	0	0	0	0	0	0	0	3	0	0	0	0	0	0	0	0	k:Fungi
OTU_2948	0	0	0	0	0	3	0	0	0	0	0	0	0	0	0	0	0	0	k:Fungi
OTU_295	20	10	87	0	3	0	0	0	0	22	0	25	5	5	0	0	0	0	k:Fungi,p:Chytridiomycota,c:Spizellomycetes
OTU_2950	0	0	3	0	0	0	0	0	0	0	0	0	0	0	0	0	0	0	k:Fungi,p:Ascomycota,c:Sordariomycetes,o:Diaporthales,f:Schizoparmaceae,g:Coniella
OTU_2952	0	0	3	0	0	0	0	0	0	0	0	0	0	0	0	0	0	0	k:Fungi,p:Ascomycota,c:Eurotiomycetes,o:Chaetothyriales
OTU_2957	0	2	0	0	0	0	0	1	0	0	0	0	0	0	0	0	0	0	k:Fungi,p:Basidiomycota
OTU_2959	0	0	0	0	0	0	4	0	0	0	0	0	0	0	0	0	1	0	k:Fungi,p:Ascomycota
OTU_2960	0	0	3	0	0	0	0	0	0	0	0	0	0	0	0	0	0	0	k:Fungi,p:Ascomycota
OTU_2961	0	0	2	0	1	0	0	0	0	0	0	0	0	0	0	0	0	0	k:Fungi
OTU_2963	0	0	4	0	0	0	0	0	0	0	0	0	0	0	0	0	0	0	k:Fungi,p:Ascomycota
OTU_2964	0	0	3	0	0	0	0	0	0	0	0	0	0	0	0	0	0	0	k:Fungi
OTU_2967	0	0	0	0	1	0	0	0	0	0	0	1	4	0	0	0	0	0	k:Fungi,p:Ascomycota,c:Dothideomycetes,o:Pleosporales,f:unidentified,g:unidentified
OTU_2969	1	0	1	2	0	0	0	0	0	0	0	1	0	0	0	0	0	0	k:Fungi,p:unidentified,c:unidentified,o:unidentified,f:unidentified,g:unidentified,s:Fungi_sp
OTU_297	10	7	6	85	10	0	2	0	0	2	5	3	0	4	0	1	0	0	k:Fungi,p:Ascomycota,c:Dothideomycetes,o:Pleosporales
OTU_2970	0	0	3	0	1	0	0	0	0	0	0	0	0	0	0	0	0	0	k:Fungi
OTU_2972	0	0	0	0	0	0	0	0	0	0	0	0	0	3	0	0	0	0	k:Fungi,p:Mortierellomycota,c:Mortierellomycetes,o:Mortierellales,f:Mortierellaceae,g:Mortierella,s:Mortierella_alpina
OTU_2976	1	2	0	4	0	1	0	0	0	0	0	0	0	0	0	0	0	0	k:Fungi,p:Basidiomycota,c:Agaricomycetes,o:Agaricales,f:unidentified,g:unidentified,s:Agaricales_sp
OTU_2978	0	0	3	1	1	0	0	0	0	0	0	0	0	0	0	0	0	0	k:Fungi
OTU_298	7	56	0	17	11	0	0	0	1	5	106	0	0	1	0	0	0	0	k:Fungi,p:Ascomycota,c:Eurotiomycetes,o:Eurotiales,f:Aspergillaceae
OTU_2982	0	0	3	0	0	0	0	0	0	0	0	0	0	0	0	0	0	0	k:Fungi
OTU_2985	3	0	0	0	0	0	0	1	4	0	0	0	2	0	0	0	0	2	k:Fungi
OTU_2986	2	0	0	0	0	0	0	0	0	0	1	1	0	0	0	0	0	0	k:Fungi,p:Glomeromycota,c:Glomeromycetes,o:Glomerales,f:unidentified,g:unidentified,s:Glomerales_sp
OTU_2988	0	0	0	3	0	0	0	0	0	0	0	0	0	0	0	0	0	0	k:Fungi,p:Ascomycota
OTU_2990	2	1	0	0	1	0	0	0	0	2	0	0	1	0	0	0	0	0	k:Fungi
OTU_2991	0	0	0	4	0	0	0	0	0	0	0	0	0	0	0	0	0	0	k:Fungi
OTU_2993	0	0	0	3	0	0	0	0	0	0	0	0	0	0	0	0	0	0	k:Fungi
OTU_2996	0	4	0	0	0	0	0	0	0	0	0	0	0	0	0	0	0	0	k:Fungi,p:Ascomycota
OTU_2998	0	0	2	0	0	0	0	0	0	1	0	0	0	0	0	0	0	0	k:Fungi
OTU_2999	0	0	0	0	0	0	0	4	0	0	0	0	0	0	0	0	0	0	k:Fungi,p:Basidiomycota,c:Agaricomycetes,o:Thelephorales,f:Thelephoraceae,g:Tomentella,s:Tomentella_viridula
OTU_3	7920	6668	5467	7949	4912	34	31	27	20	5169	6217	5772	8860	7160	33	35	19	23	k:Fungi,p:Ascomycota,c:Eurotiomycetes,o:Eurotiales,f:Trichocomaceae,g:Thermomyces,s:Thermomyces lanuginosus
OTU_300	0	7	1	43	0	1	3	0	0	0	87	2	0	0	0	1	2	0	k:Fungi,p:Basidiomycota,c:Agaricomycetes,o:Cantharellales,f:Ceratobasidiaceae,g:unidentified,s:Ceratobasidiaceae_sp
OTU_3003	2	0	0	0	0	0	0	0	0	0	0	0	0	0	0	1	0	0	k:Fungi,p:Glomeromycota
OTU_3007	0	0	0	0	0	0	0	0	0	0	0	0	0	0	0	3	0	0	k:Fungi
OTU_3010	0	0	0	0	0	0	0	3	0	0	0	0	0	0	0	0	0	0	k:Fungi,p:Ascomycota,c:Sordariomycetes,o:Sordariales,f:Lasiosphaeriaceae
OTU_3011	0	0	0	3	0	0	0	0	0	0	0	0	0	0	0	0	0	0	k:Fungi
OTU_3012	0	0	0	0	0	0	0	0	5	0	0	0	0	0	0	0	0	0	k:Fungi,p:Basidiomycota,c:Agaricomycetes,o:Polyporales,f:unidentified,g:unidentified,s:Polyporales_sp
OTU_3013	0	0	0	3	0	0	0	0	0	0	0	3	0	0	0	0	0	0	k:Fungi
OTU_3017	4	0	0	0	0	0	0	0	0	0	0	0	0	0	0	0	0	0	k:Fungi,p:Chytridiomycota,c:Spizellomycetes,o:Spizellomycetales,f:Spizellomycetaceae,g:Gaertneriomyces,s:Gaertneriomyces_semiglobifer
OTU_302	1	5	97	0	6	0	2	0	0	4	4	5	1	14	0	0	0	0	k:Fungi,p:Ascomycota,c:Sordariomycetes,o:Hypocreales,f:Ophiocordycipitaceae,g:unidentified,s:Ophiocordycipitaceae_sp
OTU_3020	2	0	0	0	0	0	0	0	0	0	0	0	0	0	1	0	0	0	k:Fungi
OTU_3021	4	0	0	0	2	0	0	0	1	1	0	0	0	0	0	0	0	1	k:Fungi
OTU_3022	1	0	0	0	0	0	0	0	0	2	0	0	0	1	0	0	0	0	k:Fungi,p:Ascomycota,c:Sordariomycetes,o:Sordariales
OTU_3033	0	0	0	0	0	0	0	1	1	0	0	0	0	0	0	0	0	0	k:Fungi,p:Ascomycota,c:Dothideomycetes,o:Pleosporales,f:unidentified,g:unidentified,s:Pleosporales_sp
OTU_3034	3	0	0	0	0	0	0	0	0	0	0	0	0	0	0	0	0	0	k:Fungi,p:Ascomycota
OTU_3035	5	0	0	0	0	1	0	0	0	0	0	0	0	0	0	0	0	0	k:Fungi
OTU_3036	1	4	4	2	4	0	0	0	0	1	0	3	0	1	0	0	0	0	k:Fungi
OTU_3037	0	0	0	0	2	0	0	0	1	0	1	0	0	0	0	0	0	0	k:Fungi,p:Ascomycota,c:Sordariomycetes,o:Sordariomycetes_ord_Incertae_sedis
OTU_304	6	3	0	13	4	0	0	2	102	0	0	4	0	3	0	1	0	0	k:Fungi,p:Ascomycota
OTU_3040	0	0	0	0	0	0	0	0	0	4	0	0	0	0	0	0	0	0	k:Fungi
OTU_3042	3	0	0	0	0	0	0	0	0	1	0	0	0	0	0	0	0	0	k:Fungi
OTU_3045	0	0	0	0	0	0	0	0	0	0	0	0	0	0	2	0	3	1	k:Fungi
OTU_3047	3	2	0	0	1	0	32	1	0	0	4	2	0	3	23	4	9	5	k:Fungi,p:Ascomycota,c:Dothideomycetes,o:Pleosporales,f:Sporormiaceae,g:unidentified,s:Sporormiaceae_sp
OTU_3049	0	0	0	0	0	0	0	0	0	0	0	0	0	0	0	2	0	0	k:Fungi,p:Ascomycota
OTU_305	1	0	0	1	5	0	1	26	11	1	4	2	1	0	26	19	29	2	k:Fungi,p:Basidiomycota,c:Malasseziomycetes,o:Malasseziales,f:unidentified,g:unidentified,s:Malasseziales_sp
OTU_3050	0	0	1	0	0	0	0	0	0	4	0	0	0	0	0	0	0	0	k:Fungi
OTU_3051	0	0	0	0	0	0	0	4	0	0	0	0	0	0	0	0	0	0	k:Fungi,p:unidentified,c:unidentified,o:unidentified,f:unidentified,g:unidentified,s:Fungi_sp
OTU_3053	2	0	1	0	0	0	0	0	0	0	0	0	0	0	0	0	0	0	k:Fungi
OTU_3054	0	0	0	0	0	0	0	0	0	0	3	0	0	0	0	0	0	0	k:Fungi
OTU_3055	0	1	0	0	0	0	0	0	0	0	2	0	0	0	0	0	0	0	k:Fungi
OTU_3056	0	0	0	0	0	1	1	0	0	0	0	1	0	0	2	3	0	0	k:Fungi
OTU_3057	0	0	0	0	0	0	0	0	0	0	0	1	0	0	0	0	0	2	k:Fungi
OTU_306	13	12	0	3	8	0	0	1	0	13	25	41	9	1	0	0	0	1	k:Fungi,p:unidentified,c:unidentified,o:unidentified,f:unidentified,g:unidentified,s:Fungi_sp
OTU_3060	0	0	0	0	0	0	0	0	0	0	2	0	0	0	0	0	0	1	k:Fungi
OTU_3061	1	0	0	0	5	0	0	0	0	0	0	0	0	0	0	0	0	0	k:Fungi
OTU_3062	0	1	0	0	0	0	0	0	0	2	1	0	0	0	0	0	0	0	k:Fungi,p:Ascomycota,c:Sordariomycetes
OTU_3063	14	15	19	22	6	5	1210	4	6	50	71	26	36	18	6	24	43	5	k:Fungi,p:Basidiomycota,c:Agaricomycetes,o:Cantharellales,f:Ceratobasidiaceae,g:Rhizoctonia
OTU_3067	0	0	0	3	0	0	0	0	0	0	0	0	0	0	0	0	0	0	k:Fungi,p:Ascomycota,c:Dothideomycetes,o:Pleosporales,f:Phaeosphaeriaceae,g:unidentified,s:Phaeosphaeriaceae_sp
OTU_3073	0	0	3	0	0	0	0	0	0	0	0	0	0	0	0	0	0	0	k:Fungi,p:Ascomycota,c:Sordariomycetes,o:Xylariales,f:Amphisphaeriaceae,g:Lepteutypa
OTU_3074	0	0	0	0	0	0	0	0	0	0	0	0	0	3	0	0	0	0	k:Fungi
OTU_3075	0	0	0	2	0	0	0	0	0	0	0	0	0	1	0	0	0	0	k:Fungi,p:Ascomycota,c:Sordariomycetes,o:Magnaporthales,f:Magnaporthaceae
OTU_3079	0	0	0	0	0	0	0	0	0	0	2	1	0	0	0	0	0	0	k:Fungi
OTU_308	7	10	0	4	7	6	0	0	3	22	1	35	18	5	0	0	3	0	k:Fungi
OTU_3081	0	0	0	3	0	0	0	0	0	0	0	0	0	0	0	0	0	0	k:Fungi,p:Rozellomycota
OTU_3083	0	0	0	0	0	0	0	0	0	0	3	0	0	0	0	0	0	0	k:Fungi
OTU_3084	3	0	0	0	0	0	0	0	0	0	0	0	0	0	0	0	0	0	k:Fungi
OTU_3086	0	0	1	0	0	0	0	0	0	0	0	0	1	0	0	4	2	0	k:Fungi,p:unidentified
OTU_309	17	14	47	57	2	0	0	0	0	14	0	4	14	8	0	0	0	0	k:Fungi,p:Ascomycota,c:Dothideomycetes,o:Pleosporales,f:Periconiaceae,g:Periconia,s:Periconia_byssoides
OTU_3092	0	0	2	0	0	0	0	0	0	0	0	1	0	0	0	0	0	0	k:Fungi
OTU_3093	0	0	0	0	0	0	0	0	5	0	0	0	0	0	0	0	0	0	k:Fungi,p:Ascomycota,c:Sordariomycetes,o:Hypocreales,f:Nectriaceae,g:Ilyonectria,s:Ilyonectria_robusta
OTU_3099	0	0	0	0	3	0	0	0	0	0	0	0	0	0	0	0	0	0	k:Fungi
OTU_31	382	306	461	610	216	0	3	3	1	54	106	1309	126	188	9	0	2	1	k:Fungi,p:Ascomycota,c:Sordariomycetes,o:Sordariales,f:Chaetomiaceae
OTU_310	5	9	0	1	2	0	0	0	2	9	17	68	6	2	0	0	0	0	k:Fungi
OTU_3106	0	0	0	0	0	1	2	1	1	0	0	0	0	0	0	1	2	0	k:Fungi,p:Basidiomycota,c:Tremellomycetes,o:Tremellales,f:unidentified,g:unidentified,s:Tremellales_sp
OTU_3109	2	0	0	3	0	0	0	0	0	0	1	0	0	4	0	0	0	0	k:Fungi
OTU_311	18	6	8	18	11	1	0	0	0	12	5	22	7	2	0	0	0	0	k:Fungi,p:Ascomycota,c:Dothideomycetes,o:Dothideomycetes_ord_Incertae_sedis,f:Eremomycetaceae,g:Arthrographis,s:Arthrographis_kalrae
OTU_3110	0	0	0	0	6	0	0	0	0	0	0	0	0	0	0	0	0	0	k:Fungi
OTU_3115	0	0	0	0	3	0	0	0	0	0	0	1	1	0	0	0	0	0	k:Fungi
OTU_3116	0	0	0	3	0	0	0	0	0	0	0	0	0	0	0	0	0	0	k:Fungi,p:Ascomycota
OTU_3119	0	0	0	0	3	0	0	0	0	0	0	0	0	0	0	0	0	0	k:Fungi,p:Aphelidiomycota,c:Aphelidiomycetes,o:GS16,f:unidentified,g:unidentified,s:GS16_sp
OTU_3122	0	0	0	0	1	0	0	0	0	0	0	3	0	0	0	0	0	0	k:Fungi,p:Rozellomycota
OTU_3123	3	0	0	0	0	0	0	0	0	1	0	0	0	0	0	2	0	0	k:Fungi,p:Ascomycota
OTU_3126	1	0	0	0	0	11	0	0	0	0	0	1	0	0	0	0	0	0	k:Fungi
OTU_3127	0	0	0	3	0	0	0	0	0	0	0	0	0	0	0	0	0	0	k:Fungi,p:Ascomycota,c:Sordariomycetes,o:Sordariales,f:Lasiosphaeriaceae,g:unidentified,s:Lasiosphaeriaceae_sp
OTU_3129	0	0	0	7	0	0	0	0	0	0	0	0	0	0	0	0	0	0	k:Fungi,p:Ascomycota,c:Sordariomycetes,o:Hypocreales,f:Bionectriaceae,g:Hydropisphaera,s:Hydropisphaera_bambusicola
OTU_3134	0	0	0	0	2	0	0	0	0	0	0	1	0	3	0	0	0	0	k:Fungi
OTU_3135	0	0	3	0	0	0	0	0	0	0	0	0	0	0	0	0	0	0	k:Fungi
OTU_314	0	4	2	1	1	20	6	7	4	0	0	0	0	3	53	1	0	15	k:Fungi,p:Ascomycota,c:Dothideomycetes,o:Pleosporales
OTU_3144	0	1	0	0	0	0	0	2	0	0	0	0	0	0	0	0	0	0	k:Fungi,p:Chytridiomycota
OTU_3146	0	0	0	3	0	0	0	0	0	0	0	0	0	0	1	0	0	0	k:Fungi,p:Basidiomycota,c:Tremellomycetes,o:Tremellales,f:Bulleribasidiaceae
OTU_3148	2	0	0	0	0	0	0	0	0	3	0	1	0	2	0	0	0	0	k:Fungi,p:Basidiomycota,c:Agaricomycetes,o:Polyporales,f:Podoscyphaceae,g:Hypochnicium,s:Hypochnicium_sp
OTU_315	2	0	2	1	0	8	22	0	2	1	4	1	4	6	31	0	5	26	k:Fungi,p:Ascomycota,c:Sordariomycetes,o:Xylariales
OTU_3150	0	0	0	2	3	0	0	0	0	0	0	3	0	0	0	0	0	0	k:Fungi
OTU_3157	0	0	0	0	0	0	0	0	0	0	0	2	0	2	0	0	0	0	k:Fungi
OTU_3160	0	0	0	0	0	0	0	3	0	0	0	0	0	0	0	0	0	0	k:Fungi,p:Ascomycota,c:Dothideomycetes
OTU_3161	0	0	0	0	0	0	0	3	0	0	0	0	0	0	0	0	0	0	k:Fungi
OTU_3164	0	0	3	0	2	0	2	2	1	2	0	1	0	1	0	115	1	0	k:Fungi
OTU_317	20	22	17	60	47	0	2	0	0	25	8	6	19	14	0	0	1	0	k:Fungi
OTU_3171	0	0	0	0	3	0	0	0	0	0	0	0	0	0	0	0	0	0	k:Fungi
OTU_3175	0	0	0	0	0	0	0	0	0	0	0	4	0	0	0	0	0	0	k:Fungi,p:Basidiomycota,c:Agaricomycetes,o:Polyporales
OTU_3177	3	0	0	2	3	0	0	0	0	1	0	0	0	0	0	0	0	0	k:Fungi,p:Ascomycota,c:Sordariomycetes,o:Diaporthales,f:Diaporthaceae,g:Diaporthe
OTU_3179	0	0	3	0	0	0	0	0	0	0	0	0	0	0	0	0	0	0	k:Fungi,p:Ascomycota,c:Eurotiomycetes,o:Chaetothyriales,f:Chaetothyriaceae,g:unidentified,s:Chaetothyriaceae_sp
OTU_3183	1	0	0	0	1	0	0	0	0	0	0	3	0	1	0	0	0	0	k:Fungi
OTU_3184	0	0	0	0	0	0	0	4	0	1	0	0	0	0	0	1	2	0	k:Fungi,p:Ascomycota
OTU_3186	0	0	0	0	0	0	0	1	0	0	2	0	1	0	0	0	0	1	k:Fungi
OTU_3187	0	0	0	0	0	3	0	0	0	0	0	0	0	0	0	0	0	0	k:Fungi
OTU_3189	0	0	0	0	0	0	0	0	0	0	0	0	0	0	0	12	1	2	k:Fungi
OTU_319	10	4	15	5	36	0	0	1	3	6	29	1	3	8	3	0	0	1	k:Fungi
OTU_3190	0	3	0	0	0	0	0	0	0	0	4	0	0	1	0	0	0	0	k:Fungi,p:Ascomycota
OTU_3191	0	0	0	0	0	0	3	0	0	0	0	0	0	0	0	0	0	0	k:Fungi,p:Ascomycota,c:Dothideomycetes,o:Pleosporales,f:Pleosporaceae
OTU_3193	0	0	0	0	0	0	0	0	0	0	0	0	3	0	0	0	0	0	k:Fungi
OTU_3195	0	0	0	0	0	0	0	0	0	0	0	0	0	0	0	3	0	0	k:Fungi
OTU_3196	3	0	0	1	0	0	0	0	0	0	1	1	0	0	0	0	0	0	k:Fungi,p:Ascomycota,c:Saccharomycetes,o:Saccharomycetales,f:Debaryomycetaceae,g:Debaryomyces
OTU_3197	0	0	0	0	2	0	0	0	0	0	1	0	0	0	0	0	0	0	k:Fungi
OTU_32	371	514	845	469	201	4	2	1	3	154	375	255	197	344	1	5	3	2	k:Fungi,p:Ascomycota,c:Eurotiomycetes,o:Eurotiales,f:Aspergillaceae,g:Penicillium
OTU_320	1	2	2	3	1	13	35	15	6	0	2	0	3	3	17	5	8	0	k:Fungi
OTU_3203	0	0	0	0	0	0	0	0	0	0	0	0	0	3	0	0	0	0	k:Fungi
OTU_3209	0	3	0	0	0	0	0	0	0	0	0	0	0	0	0	0	0	0	k:Fungi
OTU_321	7	3	8	5	7	12	6	7	9	2	5	8	5	4	10	547	7	16	k:Fungi,p:Ascomycota,c:Orbiliomycetes,o:Orbiliales,f:Orbiliaceae,g:Orbilia,s:Orbilia_aurantiorubra
OTU_3212	0	0	0	0	0	0	1	0	0	0	3	0	0	0	0	0	0	0	k:Fungi
OTU_3213	0	0	0	0	0	0	0	0	0	0	0	3	0	0	0	0	0	0	k:Fungi
OTU_3215	3	0	0	0	0	0	0	0	0	0	0	0	0	0	0	0	0	0	k:Fungi
OTU_3216	0	0	0	0	0	0	0	0	0	0	0	4	0	2	0	0	0	0	k:Fungi,p:Ascomycota,c:Leotiomycetes,o:Helotiales,f:unidentified,g:unidentified,s:Helotiales_sp
OTU_3217	0	0	0	0	0	0	0	5	0	1	2	0	0	0	0	0	1	0	k:Fungi
OTU_3219	1	0	1	0	1	0	0	1	0	0	0	0	1	0	19	1	1	0	k:Fungi
OTU_322	17	8	38	18	14	1	4	3	2	5	2	2	6	50	1	0	1	1	k:Fungi
OTU_3223	0	0	0	0	0	0	0	0	0	0	0	3	0	0	0	0	0	0	k:Fungi
OTU_323	0	0	1	2	0	14	8	16	52	1	0	1	4	2	29	12	2	1	k:Fungi
OTU_3234	0	3	0	0	0	0	0	0	0	0	0	0	0	0	0	0	0	0	k:Fungi
OTU_3236	0	0	0	0	0	2	0	4	0	0	0	2	1	0	3	1	0	4	k:Fungi
OTU_3237	0	0	0	0	0	0	0	0	0	3	0	0	0	0	0	0	0	0	k:Fungi
OTU_324	13	0	0	1	0	0	99	0	0	0	0	0	0	0	0	0	0	0	k:Fungi,p:unidentified
OTU_3244	0	0	0	0	0	0	0	0	0	0	6	4	0	0	0	0	0	0	k:Fungi
OTU_3247	0	0	0	0	3	0	0	0	0	0	0	0	0	0	1	0	0	11	k:Fungi
OTU_3248	0	3	0	0	0	0	0	0	0	0	0	0	0	0	0	0	0	0	k:Fungi,p:Chytridiomycota,c:Rhizophydiomycetes,o:Rhizophydiales
OTU_3251	0	0	0	1	0	0	0	0	0	0	0	2	0	0	0	0	0	0	k:Fungi
OTU_3254	0	0	0	0	0	0	0	0	0	0	0	0	0	3	0	0	0	0	k:Fungi
OTU_3255	0	0	0	0	0	0	0	0	0	0	0	5	0	0	0	0	0	0	k:Fungi,p:Ascomycota
OTU_3259	0	0	0	0	0	3	0	0	0	0	0	0	0	0	0	0	0	0	k:Fungi
OTU_326	4	6	6	1	0	12	23	6	12	1	1	1	0	1	21	13	8	12	k:Fungi
OTU_3261	1	2	0	0	0	0	0	0	0	1	0	0	0	0	0	0	0	0	k:Fungi,p:Mucoromycota,c:Mucoromycetes,o:Mucorales,f:Mucoraceae,g:Mucor,s:Mucor_hiemalis
OTU_3265	0	0	0	0	0	0	0	0	0	0	0	0	0	3	0	0	0	0	k:Fungi,p:Basidiomycota
OTU_3268	0	3	0	0	0	0	0	0	0	0	0	0	0	0	0	0	0	0	k:Fungi,p:unidentified,c:unidentified,o:unidentified,f:unidentified,g:unidentified,s:Fungi_sp
OTU_3269	0	0	0	0	0	0	0	0	0	0	0	3	0	0	0	0	0	0	k:Fungi
OTU_327	20	6	0	67	1	0	2	0	0	0	9	9	0	2	0	0	0	3	k:Fungi,p:Basidiomycota,c:Agaricomycetes,o:Agaricales,f:Agaricaceae,g:Coprinus
OTU_3270	0	0	0	0	3	0	0	0	0	0	0	0	0	0	0	0	0	0	k:Fungi,p:Basidiomycota,c:Agaricomycetes,o:Trechisporales,f:Hydnodontaceae,g:Trechispora,s:Trechispora_sp
OTU_3271	0	0	0	0	0	0	0	0	0	0	0	3	0	0	0	0	0	0	k:Fungi,p:Ascomycota
OTU_3272	0	1	0	0	1	0	1	0	26	0	0	0	0	0	0	0	0	1	k:Fungi
OTU_3276	0	0	3	0	0	0	0	0	0	0	0	0	0	0	0	0	0	0	k:Fungi
OTU_3277	0	0	0	0	0	0	0	0	0	0	3	0	0	0	0	0	0	0	k:Fungi
OTU_3278	1	0	0	0	0	0	0	0	0	0	2	0	0	0	0	0	0	0	k:Fungi
OTU_3279	0	0	0	0	0	0	0	0	0	0	0	0	0	0	0	0	0	6	k:Fungi,p:Ascomycota,c:Eurotiomycetes
OTU_328	25	13	7	27	27	1	1	0	0	6	0	29	5	27	0	0	1	0	k:Fungi,p:Chytridiomycota,c:Rhizophydiomycetes,o:Rhizophydiales,f:unidentified,g:unidentified,s:Rhizophydiales_sp
OTU_3280	0	2	0	0	0	0	0	0	0	2	0	1	0	0	0	0	0	0	k:Fungi
OTU_3282	0	0	0	0	0	0	0	0	0	0	0	0	0	0	2	0	1	0	k:Fungi,p:Basidiomycota,c:Agaricomycetes,o:Polyporales,f:Meruliaceae,g:Phlebiopsis,s:Phlebiopsis_sp
OTU_3286	0	0	0	0	0	0	0	0	0	0	1	0	0	3	0	0	0	0	k:Fungi
OTU_3288	0	0	0	3	0	0	0	0	0	0	0	0	0	0	0	0	0	0	k:Fungi
OTU_329	0	2	6	0	9	28	47	16	17	1	5	4	1	11	17	13	11	16	k:Fungi,p:Basidiomycota,c:Agaricomycetes,o:Agaricales,f:Strophariaceae,g:unidentified,s:Strophariaceae_sp
OTU_3290	0	0	0	0	0	0	3	0	0	0	0	0	0	0	0	0	0	0	k:Fungi
OTU_3294	8	0	1	0	2	0	0	0	0	0	0	2	1	5	0	0	0	0	k:Fungi,p:Ascomycota,c:Sordariomycetes,o:Glomerellales,f:Glomerellaceae,g:Colletotrichum
OTU_3295	0	0	0	0	0	0	4	0	0	0	0	0	0	0	0	0	0	0	k:Fungi
OTU_3298	0	0	0	1	0	0	0	0	0	0	2	0	0	0	0	0	0	0	k:Fungi,p:Ascomycota,c:Sordariomycetes
OTU_3299	0	0	0	0	0	0	0	0	0	0	3	0	0	0	0	0	0	0	k:Fungi
OTU_33	1472	75	837	295	172	7	5	1	6	465	285	26	95	47	3	6	5	9	k:Fungi,p:Ascomycota,c:Dothideomycetes,o:unidentified,f:unidentified,g:unidentified,s:Dothideomycetes_sp
OTU_330	16	15	0	2	29	0	0	0	0	0	17	22	0	0	1	0	0	1	k:Fungi,p:Ascomycota,c:Dothideomycetes,o:Pleosporales,f:Didymosphaeriaceae,g:Paraphaeosphaeria
OTU_3303	3	0	0	0	0	0	0	0	0	0	0	0	0	0	0	0	0	0	k:Fungi
OTU_3305	3	0	0	0	0	0	0	0	0	0	0	0	0	0	0	0	0	0	k:Fungi,p:Ascomycota
OTU_3308	0	0	0	0	0	0	0	0	0	0	3	0	0	0	0	0	0	0	k:Fungi
OTU_331	36	7	11	60	18	0	1	2	0	26	4	0	4	15	2	0	0	0	k:Fungi,p:Ascomycota
OTU_3312	3	0	0	0	0	0	0	0	0	2	0	0	0	0	0	0	0	0	k:Fungi
OTU_3313	0	0	0	3	0	0	0	0	0	0	0	0	0	0	0	0	0	0	k:Fungi
OTU_3315	0	0	0	2	0	0	0	0	0	0	1	0	0	0	0	0	0	0	k:Fungi,p:Ascomycota,c:Sordariomycetes
OTU_3317	0	0	0	4	0	0	0	0	0	0	0	0	0	0	0	0	0	0	k:Fungi
OTU_3318	8	0	0	0	0	0	0	0	0	0	0	0	0	0	0	0	0	0	k:Fungi,p:Ascomycota,c:Eurotiomycetes,o:Eurotiales,f:Aspergillaceae,g:Penicillium,s:Penicillium_simplicissimum
OTU_3319	0	0	0	0	0	0	0	0	0	0	0	0	0	0	4	0	0	0	k:Fungi,p:Glomeromycota,c:Glomeromycetes,o:Glomerales,f:Glomeraceae
OTU_332	1	0	4	4	1	0	4	1	4	3	2	85	0	2	0	0	4	2	k:Fungi
OTU_3320	1	0	0	0	2	0	0	0	0	0	0	0	0	0	0	0	0	0	k:Fungi,p:Ascomycota,c:Eurotiomycetes,o:Eurotiales,f:Aspergillaceae,g:Aspergillus
OTU_3321	0	0	0	0	0	0	0	4	0	0	2	0	0	1	22	0	0	0	k:Fungi
OTU_3322	0	0	0	0	0	0	0	0	0	0	3	0	0	0	0	0	0	0	k:Fungi,p:unidentified,c:unidentified,o:unidentified,f:unidentified,g:unidentified
OTU_3323	0	0	2	1	0	0	0	0	0	0	3	0	0	0	0	0	0	0	k:Fungi
OTU_3324	0	3	0	0	0	0	0	0	0	0	0	0	0	0	0	0	0	0	k:Fungi,p:Ascomycota,c:Sordariomycetes,o:Diaporthales,f:Diaporthaceae,g:Diaporthe
OTU_3329	0	0	0	1	0	0	0	0	0	0	0	3	0	0	0	0	0	0	k:Fungi
OTU_333	2	0	0	0	0	0	66	0	0	0	1	2	0	1	22	4	0	0	k:Fungi
OTU_3332	0	0	0	0	0	0	0	5	0	0	0	0	0	0	0	0	0	0	k:Fungi
OTU_3334	0	3	0	0	0	0	0	0	0	0	0	0	0	0	0	0	0	0	k:Fungi
OTU_3337	1	0	0	0	2	0	0	0	0	1	0	0	0	0	0	0	0	0	k:Fungi
OTU_334	0	4	0	31	1	7	9	15	0	2	5	3	3	2	0	10	0	13	k:Fungi
OTU_3342	0	3	0	0	0	0	0	0	0	0	0	0	0	0	0	0	0	0	k:Fungi,p:Ascomycota
OTU_3346	3	0	0	1	4	0	2	1	0	2	1	7	1	4	0	0	0	0	k:Fungi,p:Glomeromycota,c:Glomeromycetes,o:Diversisporales,f:Diversisporales_fam_Incertae_sedis
OTU_3347	0	0	0	1	0	0	0	0	0	0	0	0	0	3	0	0	0	0	k:Fungi
OTU_335	0	0	2	5	3	0	17	8	2	1	2	5	1	2	3	10	23	22	k:Fungi,p:Ascomycota,c:Leotiomycetes,o:Helotiales,f:Hyaloscyphaceae,g:Cistella
OTU_3353	0	0	0	0	0	0	0	0	0	0	0	0	0	0	5	0	0	0	k:Fungi,p:Ascomycota,c:Sordariomycetes,o:unidentified,f:unidentified,g:unidentified,s:Sordariomycetes_sp
OTU_3358	0	0	0	0	0	0	0	0	0	0	0	3	0	0	0	0	0	0	k:Fungi
OTU_3359	0	3	0	0	0	0	0	0	0	0	0	0	0	0	0	0	0	0	k:Fungi,p:Ascomycota,c:Pezizomycetes,o:Pezizales,f:Ascobolaceae,g:Ascobolus,s:Ascobolus_sp
OTU_336	21	7	3	9	11	0	0	0	1	2	3	13	2	18	0	0	0	2	k:Fungi,p:Rozellomycota,c:unidentified,o:unidentified,f:unidentified,g:unidentified,s:Rozellomycota_sp
OTU_3362	0	0	0	0	0	0	0	0	4	0	0	0	0	0	0	0	0	0	k:Fungi,p:unidentified,c:unidentified,o:unidentified,f:unidentified,g:unidentified,s:Fungi_sp
OTU_3363	0	3	0	0	0	0	0	0	0	0	0	0	0	0	0	0	0	0	k:Fungi,p:unidentified,c:unidentified,o:unidentified,f:unidentified,g:unidentified
OTU_337	14	1	16	2	6	0	33	15	45	2	8	14	2	16	1	42	0	36	k:Fungi,p:Ascomycota
OTU_3373	0	0	0	0	0	0	0	0	0	0	2	0	0	3	0	0	0	0	k:Fungi,p:Ascomycota,c:Sordariomycetes,o:Conioscyphales
OTU_3374	0	4	0	0	0	0	0	0	0	0	0	0	0	0	0	0	0	0	k:Fungi,p:Ascomycota,c:Dothideomycetes,o:Pleosporales,f:Pleosporaceae,g:Dichotomophthora,s:Dichotomophthora_lutea
OTU_3375	0	0	3	0	0	0	0	0	0	0	0	0	0	0	0	0	0	0	k:Fungi
OTU_3379	0	0	0	0	0	0	0	0	0	0	0	0	0	0	0	0	3	0	k:Fungi
OTU_338	18	0	8	9	20	0	0	0	0	3	12	16	16	13	0	0	0	0	k:Fungi,p:Ascomycota,c:Sordariomycetes,o:Sordariales,f:Chaetomiaceae,g:Myceliophthora,s:Myceliophthora_thermophila
OTU_3380	0	0	0	0	0	0	0	0	0	0	1	0	0	0	2	0	0	0	k:Fungi,p:Basidiomycota,c:unidentified,o:unidentified,f:unidentified,g:unidentified,s:Basidiomycota_sp
OTU_3383	0	1	0	0	0	0	0	0	0	0	0	0	0	0	0	3	0	0	k:Fungi
OTU_3384	0	0	0	0	0	0	0	0	0	0	0	0	0	0	0	3	0	0	k:Fungi
OTU_3387	0	3	0	0	0	0	0	0	0	0	0	0	0	0	0	0	0	0	k:Fungi
OTU_3388	0	0	0	0	0	0	0	0	3	0	0	0	0	0	0	0	0	0	k:Fungi
OTU_339	11	2	1	13	42	0	1	0	0	7	8	1	6	12	0	0	0	0	k:Fungi,p:Ascomycota,c:Sordariomycetes,o:Hypocreales
OTU_3390	0	0	0	0	0	0	0	0	0	0	0	3	0	0	0	0	0	0	k:Fungi,p:Ascomycota,c:Pezizomycetes,o:Pezizales,f:Ascobolaceae,g:Ascobolus,s:Ascobolus_sp
OTU_3392	0	0	0	0	0	0	0	0	0	0	0	0	3	0	0	0	0	0	k:Fungi,p:Rozellomycota,c:unidentified,o:unidentified,f:unidentified,g:unidentified,s:Rozellomycota_sp
OTU_3395	6	0	0	1	0	0	0	0	0	0	0	1	2	1	1	1	0	0	k:Fungi
OTU_3398	0	0	0	0	0	0	0	0	0	0	0	0	0	0	0	0	8	0	k:Fungi,p:Ascomycota,c:Saccharomycetes,o:Saccharomycetales,f:Saccharomycetales_fam_Incertae_sedis,g:Candida,s:Candida_subhashii
OTU_34	117	204	2689	41	45	3	3	13	2	23	134	73	15	83	5	3	4	3	k:Fungi,p:Ascomycota,c:Sordariomycetes,o:Sordariales,f:Chaetomiaceae
OTU_340	2	5	2	0	9	9	66	4	12	4	7	0	2	3	15	32	21	13	k:Fungi
OTU_3400	0	0	3	0	0	0	0	0	0	0	0	0	1	0	0	2	0	0	k:Fungi
OTU_3401	0	0	0	0	0	0	0	0	0	0	0	0	0	0	0	1	0	3	k:Fungi
OTU_3404	0	0	0	0	0	0	0	0	0	0	0	0	0	0	4	2	0	0	k:Fungi
OTU_3406	0	1	0	0	1	0	0	0	0	0	1	2	0	0	0	0	2	0	k:Fungi,p:Ascomycota,c:Dothideomycetes,o:Botryosphaeriales,f:Botryosphaeriaceae,g:Neodeightonia
OTU_341	36	21	2	5	3	0	0	0	0	1	9	16	11	10	0	0	2	0	k:Fungi,p:Ascomycota,c:Pezizomycetes,o:Pezizales,f:Ascobolaceae,g:Ascobolus
OTU_3411	0	0	3	0	0	0	0	0	0	0	0	0	0	0	0	0	0	0	k:Fungi,p:Ascomycota,c:Dothideomycetes,o:Pleosporales,f:unidentified,g:unidentified,s:Pleosporales_sp
OTU_3413	0	0	0	3	0	0	0	0	0	0	0	0	0	0	0	0	0	0	k:Fungi,p:Ascomycota
OTU_3414	2	0	0	1	2	0	0	0	1	0	0	1	0	0	0	0	0	0	k:Fungi
OTU_3415	0	0	0	0	0	0	0	0	0	0	0	0	0	0	0	3	0	0	k:Fungi
OTU_3418	0	0	0	0	0	0	0	0	0	0	0	0	0	0	0	5	0	0	k:Fungi,p:Ascomycota,c:Pezizomycetes,o:Pezizales
OTU_3420	3	0	0	0	0	0	0	0	0	0	0	0	0	0	0	0	0	0	k:Fungi
OTU_3421	0	0	0	0	0	0	0	0	3	0	3	0	0	0	11	3	0	2	k:Fungi
OTU_3422	0	0	0	0	0	0	0	0	0	0	2	0	1	1	0	0	0	0	k:Fungi
OTU_3423	0	0	0	1	2	0	0	0	0	0	0	0	0	0	0	1	0	0	k:Fungi
OTU_3426	0	0	1	0	4	0	0	0	0	0	0	0	0	0	0	0	0	0	k:Fungi
OTU_3427	2	0	2	1	0	0	0	0	0	0	0	0	0	0	0	0	0	0	k:Fungi
OTU_343	4	1	2	5	4	0	0	0	0	15	2	44	9	3	1	0	0	0	k:Fungi,p:Ascomycota
OTU_3430	0	0	0	0	0	0	0	0	0	0	0	0	0	0	0	0	3	0	k:Fungi,p:Ascomycota,c:Leotiomycetes,o:Helotiales,f:Helotiaceae
OTU_3431	0	2	0	0	2	1	1	124	0	0	0	0	1	3	0	6	0	0	k:Fungi
OTU_3434	0	0	0	0	0	0	0	0	0	3	0	0	0	1	0	0	0	0	k:Fungi,p:Ascomycota,c:Sordariomycetes,o:Hypocreales
OTU_3435	0	0	0	0	0	0	0	0	0	0	0	0	3	0	0	0	0	0	k:Fungi
OTU_3438	0	0	0	0	0	0	0	0	0	0	0	0	3	0	0	0	0	0	k:Fungi
OTU_3440	0	2	2	0	0	0	0	0	0	0	0	0	0	1	0	0	0	0	k:Fungi,p:Ascomycota,c:Sordariomycetes,o:Microascales,f:Microascaceae
OTU_3442	2	0	0	0	0	0	1	0	0	0	0	0	0	0	0	0	0	0	k:Fungi
OTU_3444	0	0	0	0	0	0	0	0	0	0	0	0	0	0	0	10	0	0	k:Fungi
OTU_3446	0	0	0	0	0	0	0	0	0	0	0	0	0	0	0	0	0	15	k:Fungi
OTU_3448	0	0	0	0	3	0	0	0	0	0	0	0	0	0	0	0	0	0	k:Fungi
OTU_345	45	18	15	30	32	1	0	0	1	21	58	12	13	13	0	0	1	0	k:Fungi,p:Ascomycota,c:Dothideomycetes,o:Pleosporales,f:unidentified
OTU_3451	0	0	0	1	0	0	3	0	0	0	0	0	0	0	0	0	0	0	k:Fungi
OTU_3455	0	1	0	0	0	0	1	0	0	1	0	0	0	1	0	0	0	1	k:Fungi,p:Ascomycota
OTU_3456	1	0	0	0	0	0	0	0	0	0	1	2	3	0	0	0	0	0	k:Fungi
OTU_3459	1	0	1	1	1	0	0	0	0	0	0	0	0	0	0	0	0	0	k:Fungi
OTU_346	3	18	0	62	2	0	0	0	1	27	3	4	42	148	0	1	0	0	k:Fungi,p:Blastocladiomycota,c:Blastocladiomycetes,o:Blastocladiales,f:Catenariaceae,g:Catenaria
OTU_3463	0	0	0	0	0	0	0	0	0	3	0	0	0	0	0	0	0	0	k:Fungi
OTU_3465	0	1	0	0	0	0	0	0	0	0	0	0	0	2	0	15	0	0	k:Fungi
OTU_3467	1	0	2	0	0	0	0	0	0	0	0	0	0	0	0	0	0	0	k:Fungi
OTU_347	20	6	8	4	0	0	3	1	1	9	65	2	5	7	0	1	2	4	k:Fungi,p:Basidiomycota,c:Agaricomycetes,o:Tremellodendropsidales,f:unidentified,g:unidentified,s:Tremellodendropsidales_sp
OTU_3471	0	3	0	0	0	0	0	0	0	0	0	0	0	0	0	0	0	0	k:Fungi,p:Ascomycota,c:Dothideomycetes,o:Pleosporales
OTU_3472	0	0	0	0	3	0	0	0	0	0	0	0	0	0	0	0	0	0	k:Fungi,p:Ascomycota
OTU_3476	0	0	0	0	0	0	0	0	0	0	0	0	3	0	0	0	0	0	k:Fungi
OTU_3478	0	0	0	0	0	0	0	0	1	0	0	0	0	0	0	0	0	2	k:Fungi
OTU_3479	0	0	0	0	0	0	0	0	0	0	0	0	3	0	0	0	0	0	k:Fungi
OTU_348	5	5	9	5	0	0	0	0	1	11	26	24	0	7	0	0	1	0	k:Fungi,p:Ascomycota,c:Sordariomycetes,o:Diaporthales,f:Diaporthales_fam_Incertae_sedis
OTU_3481	7	0	0	0	1	0	0	0	0	0	0	0	2	1	0	0	0	0	k:Fungi
OTU_3482	0	3	0	0	0	0	0	0	0	0	0	0	0	0	0	0	0	0	k:Fungi,p:Ascomycota,c:Eurotiomycetes,o:Chaetothyriales,f:Herpotrichiellaceae,g:unidentified,s:Herpotrichiellaceae_sp
OTU_3488	0	0	0	0	0	1	2	0	1	0	0	0	0	0	1	0	0	0	k:Fungi
OTU_349	1	0	2	60	2	0	0	1	0	2	3	0	0	17	0	0	2	0	k:Fungi,p:Rozellomycota,c:unidentified,o:unidentified,f:unidentified,g:unidentified,s:Rozellomycota_sp
OTU_3490	0	0	0	0	2	0	0	0	0	0	0	0	0	0	0	0	0	0	k:Fungi
OTU_3491	0	1	0	0	0	0	0	0	2	0	0	0	0	0	0	0	0	0	k:Fungi
OTU_3498	0	0	0	0	0	0	0	0	2	0	0	0	0	0	0	0	0	0	k:Fungi
OTU_35	113	53	110	1987	56	12	12	1	6	82	99	69	94	210	8	9	1	3	k:Fungi
OTU_350	14	21	19	55	5	0	3	0	0	9	26	9	8	22	0	0	0	0	k:Fungi,p:Ascomycota,c:unidentified,o:unidentified,f:unidentified,g:unidentified,s:Ascomycota_sp
OTU_3502	4	0	0	1	4	0	0	0	0	0	0	0	0	0	0	0	0	0	k:Fungi,p:Basidiomycota,c:Ustilaginomycetes,o:Ustilaginales,f:Ustilaginaceae
OTU_3504	1	0	0	1	0	0	0	0	0	0	0	0	0	0	1	0	0	0	k:Fungi,p:Glomeromycota,c:Glomeromycetes
OTU_3507	3	0	0	0	0	0	0	0	0	0	0	0	0	0	0	0	0	0	k:Fungi,p:Ascomycota,c:Sordariomycetes,o:unidentified,f:unidentified,g:unidentified,s:Sordariomycetes_sp
OTU_3508	0	0	0	0	0	0	0	2	0	0	0	0	0	0	0	0	0	0	k:Fungi
OTU_351	14	22	17	0	19	0	0	0	1	2	14	2	15	20	0	1	1	0	k:Fungi,p:Basidiomycota,c:Agaricomycetes
OTU_3511	0	0	0	0	0	2	0	0	0	0	0	0	0	0	0	0	0	0	k:Fungi
OTU_3514	0	0	0	0	0	0	0	0	0	0	0	0	0	0	0	0	0	6	k:Fungi
OTU_3518	0	0	0	0	2	0	0	0	0	0	0	0	0	0	0	0	0	0	k:Fungi
OTU_352	94	0	12	3	6	0	0	0	0	2	1	2	0	6	0	0	0	1	k:Fungi,p:Ascomycota,c:Dothideomycetes,o:Botryosphaeriales,f:Botryosphaeriaceae,g:Lasiodiplodia,s:Lasiodiplodia_theobromae
OTU_3521	0	0	0	0	0	0	0	0	0	0	0	0	0	0	0	2	0	0	k:Fungi,p:Ascomycota,c:Sordariomycetes,o:Hypocreales,f:Nectriaceae
OTU_3525	0	0	0	0	0	0	0	0	0	0	0	0	0	0	0	0	0	2	k:Fungi
OTU_3526	1	0	0	0	2	0	0	0	0	0	3	0	1	2	0	0	0	0	k:Fungi
OTU_353	11	6	36	33	34	0	5	0	0	9	13	6	7	8	3	2	0	0	k:Fungi
OTU_3534	0	0	0	0	0	2	0	0	0	0	0	0	0	0	0	0	0	0	k:Fungi
OTU_3536	0	1	0	0	0	3	0	0	1	1	0	0	0	0	3	0	0	0	k:Fungi
OTU_3539	0	0	0	0	0	0	0	0	0	0	0	0	0	0	0	0	3	0	k:Fungi,p:Ascomycota
OTU_3544	0	0	2	0	0	0	0	0	0	3	0	0	1	0	0	0	0	0	k:Fungi,p:unidentified
OTU_3545	0	0	0	0	1	25	0	0	1	0	0	0	0	1	2	0	0	7	k:Fungi
OTU_3546	0	0	0	0	2	0	0	0	0	0	0	0	0	0	0	0	0	0	k:Fungi
OTU_3548	0	0	0	0	0	0	0	0	0	0	0	0	0	0	0	0	0	2	k:Fungi
OTU_3551	1	0	0	0	0	0	0	0	0	1	0	2	0	4	0	0	0	0	k:Fungi
OTU_3552	2	0	0	0	0	0	0	0	0	0	0	0	0	0	0	0	0	0	k:Fungi,p:Ascomycota,c:Sordariomycetes,o:Hypocreales,f:unidentified,g:unidentified,s:Hypocreales_sp
OTU_3553	0	0	0	0	0	0	0	0	0	2	0	0	0	0	0	0	0	0	k:Fungi
OTU_3556	0	0	0	1	0	0	0	0	0	1	0	0	0	0	0	0	0	0	k:Fungi
OTU_3557	0	0	0	0	2	0	0	0	0	0	0	0	0	0	0	0	0	0	k:Fungi
OTU_356	0	9	1	8	3	0	0	0	0	0	4	0	78	2	0	0	0	0	k:Fungi,p:Ascomycota,c:Pezizomycetes
OTU_3560	0	0	2	0	0	0	0	0	0	0	0	0	0	0	0	0	0	0	k:Fungi,p:Ascomycota
OTU_3561	0	0	0	0	0	0	0	0	0	0	0	0	0	0	0	0	0	3	k:Fungi
OTU_3563	0	0	0	0	2	0	0	0	0	0	0	0	0	0	0	0	0	0	k:Fungi
OTU_357	14	15	11	4	2	0	2	1	0	14	10	8	4	6	0	0	1	0	k:Fungi,p:unidentified,c:unidentified,o:unidentified,f:unidentified,g:unidentified,s:Fungi_sp
OTU_3570	0	1	0	0	0	4	3	0	0	0	2	0	1	0	4	1	0	1	k:Fungi
OTU_3573	0	0	0	0	0	0	0	0	0	2	0	0	0	0	0	0	0	0	k:Fungi,p:Ascomycota,c:Sordariomycetes,o:Hypocreales,f:Nectriaceae
OTU_3574	2	0	0	0	0	0	0	2	0	0	0	0	0	0	0	0	0	0	k:Fungi
OTU_3577	33	4	11	11	16	0	2	0	1	22	3	8	13	7	1	3	3	0	k:Fungi
OTU_3578	0	0	0	0	0	0	0	0	0	0	0	0	0	2	0	0	0	0	k:Fungi,p:Ascomycota,c:Sordariomycetes
OTU_3579	0	0	0	0	0	0	0	0	0	0	0	0	0	0	0	0	0	2	k:Fungi
OTU_3580	0	0	1	0	0	0	0	0	0	0	0	0	0	0	0	0	0	1	k:Fungi,p:Chytridiomycota,c:Spizellomycetes,o:Spizellomycetales,f:Spizellomycetaceae
OTU_3581	29	29	22	11	8	0	2	1	0	65	43	17	12	10	0	2	2	3	k:Fungi,p:Ascomycota,c:Sordariomycetes,o:Hypocreales
OTU_3582	0	0	2	0	0	0	0	0	0	0	0	0	0	0	0	0	0	0	k:Fungi
OTU_3585	0	0	0	0	0	1	0	0	0	1	0	0	0	0	1	10	0	0	k:Fungi
OTU_3587	0	0	0	0	2	0	0	0	0	0	0	0	0	0	0	0	0	0	k:Fungi,p:Basidiomycota,c:Agaricomycetes,o:Agaricales
OTU_3589	2	0	0	0	0	0	0	0	0	0	0	0	0	0	0	0	0	0	k:Fungi
OTU_359	22	0	21	10	10	3	0	0	0	3	0	3	5	53	0	0	2	0	k:Fungi,p:Ascomycota,c:Sordariomycetes,o:Branch06,f:unidentified,g:unidentified
OTU_3591	0	0	0	0	2	0	0	0	0	0	0	0	0	0	0	0	0	0	k:Fungi
OTU_3595	0	0	0	0	2	0	0	0	0	0	0	0	0	0	0	0	0	0	k:Fungi
OTU_3598	0	0	0	0	0	0	0	0	2	0	0	0	0	0	0	0	0	0	k:Fungi
OTU_3599	0	0	0	2	0	0	0	0	0	0	0	0	0	0	0	0	0	0	k:Fungi,p:Ascomycota
OTU_36	13	14	7	18	11	5	21	6	4	10	71	20	3	3259	3	12	10	17	k:Fungi,p:Basidiomycota,c:Agaricomycetes,o:Agaricales,f:Bolbitiaceae
OTU_360	11	8	9	10	20	0	0	0	0	7	11	0	8	23	0	0	0	0	k:Fungi,p:Ascomycota,c:Sordariomycetes,o:Sordariales,f:Lasiosphaeriaceae,g:Cladorrhinum,s:Cladorrhinum_bulbillosum
OTU_3600	0	0	0	2	0	0	0	0	0	0	0	0	0	0	0	0	0	0	k:Fungi
OTU_3604	0	0	0	3	0	0	0	1	0	0	0	0	0	1	0	1	0	0	k:Fungi,p:Basidiomycota
OTU_3606	0	0	0	0	2	0	0	0	0	0	0	0	0	0	0	0	0	0	k:Fungi,p:Ascomycota,c:Sordariomycetes,o:Sordariales
OTU_3609	0	0	0	0	0	0	0	0	2	0	0	0	0	0	0	0	0	0	k:Fungi
OTU_361	0	0	0	1	1	0	0	1	2	0	0	2	0	0	78	0	0	0	k:Fungi
OTU_3611	1	0	0	0	0	1	2	0	0	0	0	0	0	1	0	0	0	0	k:Fungi
OTU_3612	0	0	0	0	0	0	0	0	0	0	0	2	0	0	0	0	0	0	k:Fungi
OTU_3613	0	0	0	2	1	0	0	0	0	0	0	0	0	0	0	0	0	0	k:Fungi,p:Ascomycota,c:Dothideomycetes,o:Pleosporales,f:unidentified,g:unidentified
OTU_3615	0	0	0	0	0	0	0	2	0	0	0	0	0	0	0	0	0	0	k:Fungi
OTU_3617	0	0	0	0	0	1	0	0	3	0	0	0	0	0	0	0	0	0	k:Fungi
OTU_3619	4	1	0	0	0	0	0	0	3	0	0	1	0	0	4	0	0	0	k:Fungi
OTU_3625	0	0	0	0	0	0	0	0	0	2	0	0	0	0	0	0	0	0	k:Fungi,p:Ascomycota
OTU_3626	0	0	0	0	0	0	0	0	0	2	0	0	0	0	0	0	0	0	k:Fungi,p:Ascomycota,c:Sordariomycetes,o:Sordariales,f:Chaetomiaceae,g:Myceliophthora
OTU_363	4	1	4	9	0	1	5	1	0	1	0	0	3	0	0	2	1	55	k:Fungi,p:Ascomycota,c:Dothideomycetes,o:Pleosporales,f:Phaeosphaeriaceae,g:unidentified,s:Phaeosphaeriaceae_sp
OTU_3632	8	30	37	96	39	0	3	3	3	7	11	9	13	14	2	0	0	3	k:Fungi,p:Basidiomycota,c:Tremellomycetes,o:Tremellales,f:unidentified,g:unidentified,s:Tremellales_sp
OTU_3637	0	0	0	0	0	0	0	0	0	0	0	0	0	2	0	0	0	0	k:Fungi,p:Ascomycota,c:Sordariomycetes,o:Hypocreales
OTU_364	3	3	1	1	1	6	30	4	15	4	2	1	2	0	36	3	0	0	k:Fungi
OTU_3640	0	0	0	0	0	0	0	0	0	0	0	0	0	0	2	0	0	0	k:Fungi,p:unidentified,c:unidentified,o:unidentified,f:unidentified,g:unidentified
OTU_3641	0	0	0	0	0	0	0	0	0	0	0	0	0	0	2	0	0	0	k:Fungi
OTU_3643	0	0	0	0	0	0	0	0	0	0	0	0	0	2	0	0	0	0	k:Fungi,p:Basidiomycota
OTU_3644	1	0	0	0	1	0	0	0	2	0	0	0	0	0	17	1	0	1	k:Fungi
OTU_3648	0	0	2	0	0	0	0	0	0	0	0	0	0	4	0	0	0	0	k:Fungi,p:Ascomycota,c:Eurotiomycetes,o:Eurotiales,f:Aspergillaceae,g:Aspergillus
OTU_365	3	0	1	1	0	7	37	3	7	1	4	1	2	3	0	20	9	1	k:Fungi
OTU_3650	0	0	0	0	0	0	0	0	0	0	2	0	0	0	0	0	0	0	k:Fungi
OTU_3653	0	0	0	0	0	0	0	0	0	1	0	0	1	0	0	0	0	0	k:Fungi,p:Mortierellomycota,c:Mortierellomycetes,o:Mortierellales,f:Mortierellaceae,g:Mortierella,s:Mortierella_epigama
OTU_3657	0	0	0	0	0	0	0	4	0	0	0	0	0	0	0	0	0	0	k:Fungi
OTU_3659	0	0	0	2	0	0	0	0	0	0	0	0	0	0	0	0	0	0	k:Fungi,p:Basidiomycota,c:Tremellomycetes,o:Tremellales
OTU_366	22	7	6	17	6	0	2	0	0	9	9	8	6	6	0	1	0	0	k:Fungi,p:Rozellomycota,c:unidentified,o:unidentified,f:unidentified,g:unidentified,s:Rozellomycota_sp
OTU_3660	0	0	0	0	0	0	0	0	0	0	0	0	0	2	0	0	0	0	k:Fungi
OTU_3662	0	0	0	0	0	0	0	0	2	0	0	0	0	0	0	0	0	0	k:Fungi
OTU_3665	2	0	0	0	0	0	0	0	0	0	0	0	0	0	0	0	0	0	k:Fungi
OTU_367	1	1	5	7	0	0	0	67	0	1	0	1	1	0	0	1	18	0	k:Fungi,p:Ascomycota,c:Sordariomycetes,o:Hypocreales,f:Hypocreales_fam_Incertae_sedis,g:Acremonium,s:Acremonium_persicinum
OTU_3671	0	0	0	0	0	0	0	0	0	2	0	0	0	0	0	0	0	0	k:Fungi
OTU_3673	0	0	0	0	0	0	0	0	0	0	0	0	0	0	0	0	2	0	k:Fungi,p:unidentified
OTU_3674	1	3	2	0	2	0	0	0	0	0	0	7	2	0	0	1	0	1	k:Fungi
OTU_3678	0	0	0	2	0	0	0	0	0	0	0	0	0	0	0	0	0	0	k:Fungi
OTU_3682	0	0	0	0	0	0	2	0	0	0	0	0	0	0	0	0	0	0	k:Fungi
OTU_3686	0	0	2	0	0	0	0	0	0	0	0	0	0	0	0	0	0	0	k:Fungi
OTU_3687	0	0	0	0	2	0	0	0	0	0	0	0	0	0	0	0	0	0	k:Fungi
OTU_3696	0	0	0	0	0	0	0	0	2	0	0	0	0	0	0	0	0	0	k:Fungi
OTU_3697	0	0	0	0	0	0	0	0	0	0	0	0	0	2	0	0	0	0	k:Fungi,p:Ascomycota
OTU_3698	0	1	0	0	0	0	0	0	0	0	1	0	0	2	0	0	0	0	k:Fungi,p:Ascomycota,c:Sordariomycetes
OTU_37	857	173	198	229	260	0	2	0	0	133	211	240	320	179	5	5	2	1	k:Fungi,p:Ascomycota,c:Sordariomycetes,o:Microascales,f:Microascaceae
OTU_3704	0	0	0	2	0	0	0	0	0	0	0	0	0	0	0	0	0	0	k:Fungi,p:Ascomycota,c:Sordariomycetes,o:Glomerellales,f:Glomerellaceae,g:Colletotrichum,s:Colletotrichum_truncatum
OTU_3705	0	0	0	0	0	0	0	2	0	0	0	0	0	0	0	0	0	0	k:Fungi,p:Ascomycota,c:Sordariomycetes,o:Hypocreales,f:Nectriaceae
OTU_371	5	0	2	1	2	14	19	12	12	4	1	0	1	0	21	15	9	8	k:Fungi,p:Ascomycota,c:Dothideomycetes,o:Pleosporales
OTU_3711	0	0	0	0	0	0	0	0	0	0	0	2	0	0	0	0	0	0	k:Fungi,p:Ascomycota,c:Sordariomycetes,o:Hypocreales
OTU_3719	0	0	0	0	0	0	0	0	0	2	0	0	0	0	0	0	0	0	k:Fungi,p:Ascomycota,c:Dothideomycetes,o:Pleosporales,f:Trematosphaeriaceae,g:Trematosphaeria,s:Trematosphaeria_sp
OTU_372	11	9	11	8	7	1	1	2	0	8	3	3	9	6	2	1	0	0	k:Fungi
OTU_3722	0	0	0	0	0	0	0	0	7	0	0	0	0	0	0	0	0	0	k:Fungi
OTU_3723	0	0	0	0	0	0	0	0	0	0	0	0	0	2	0	0	0	0	k:Fungi
OTU_3729	2	0	0	0	0	0	0	0	0	0	0	0	0	0	0	0	0	0	k:Fungi
OTU_3732	0	0	0	0	0	0	0	0	0	0	0	2	0	0	0	0	0	0	k:Fungi
OTU_3734	0	0	0	0	0	0	0	0	0	0	0	2	0	0	0	0	0	0	k:Fungi,p:Ascomycota,c:Sordariomycetes
OTU_3739	0	0	0	0	0	0	0	0	0	0	0	0	0	2	0	0	0	0	k:Fungi
OTU_3740	1	0	1	0	0	0	0	0	0	0	0	0	0	0	0	0	0	0	k:Fungi
OTU_3741	2	0	1	0	0	0	0	0	0	0	0	0	0	0	0	0	0	0	k:Fungi,p:Ascomycota
OTU_3746	2	0	0	0	0	0	0	0	0	0	0	0	0	0	0	0	0	0	k:Fungi,p:Basidiomycota,c:Agaricomycetes
OTU_375	39	12	9	7	21	1	3	0	1	10	27	48	13	20	0	0	3	2	k:Fungi,p:Chytridiomycota
OTU_3752	2	0	0	0	0	0	0	0	0	0	0	0	0	0	0	0	0	0	k:Fungi
OTU_3754	2	0	0	0	0	0	0	0	0	0	0	0	0	0	0	0	0	0	k:Fungi,p:Basidiomycota,c:Tremellomycetes,o:Tremellales,f:Cryptococcaceae,g:Kwoniella,s:Kwoniella_bestiolae
OTU_3755	0	1	0	0	1	0	0	0	0	0	0	0	0	0	0	0	0	0	k:Fungi,p:Basidiomycota,c:Microbotryomycetes,o:Leucosporidiales,f:unidentified
OTU_3756	0	0	0	0	0	0	0	0	0	0	0	1	0	1	0	0	0	0	k:Fungi,p:Ascomycota,c:Eurotiomycetes,o:Eurotiales
OTU_376	48	3	9	2	13	0	0	0	5	11	9	1	0	13	0	0	0	0	k:Fungi,p:Ascomycota,c:Sordariomycetes,o:Sordariales,f:Lasiosphaeriaceae,g:Cladorrhinum,s:Cladorrhinum_bulbillosum
OTU_3760	0	4	0	0	0	0	0	0	0	0	0	0	0	0	0	0	0	0	k:Fungi
OTU_3762	0	0	0	0	0	0	0	0	0	0	0	0	0	3	0	0	0	0	k:Fungi
OTU_3765	0	0	0	0	0	0	0	0	0	0	0	2	0	2	0	0	0	0	k:Fungi,p:Ascomycota
OTU_377	40	7	2	14	10	1	3	0	1	2	1	6	2	12	2	1	1	3	k:Fungi
OTU_3772	4	0	0	0	5	0	0	0	0	1	0	0	0	0	0	0	0	0	k:Fungi
OTU_3774	0	0	0	0	0	0	0	0	0	0	0	0	2	0	0	0	0	0	k:Fungi,p:Ascomycota
OTU_378	6	13	19	10	2	0	0	1	0	12	3	5	0	4	0	3	1	0	k:Fungi,p:Ascomycota,c:Sordariomycetes,o:Microascales,f:Microascales_fam_Incertae_sedis,g:Sphaeronaemella
OTU_3780	0	0	0	0	0	0	0	0	0	0	0	0	2	0	0	0	0	0	k:Fungi
OTU_3781	0	0	0	0	0	0	0	0	0	0	0	0	2	0	0	0	0	0	k:Fungi,p:Basidiomycota,c:Agaricomycetes,o:Auriculariales
OTU_3783	0	0	0	0	0	0	0	1	0	0	0	0	1	0	0	0	0	0	k:Fungi
OTU_3784	2	0	0	0	0	0	0	0	0	0	0	0	0	0	0	0	0	0	k:Fungi,p:unidentified
OTU_3785	0	0	0	0	0	0	0	0	0	0	0	0	2	0	0	0	0	0	k:Fungi
OTU_3786	0	0	0	0	0	0	0	0	0	0	0	2	0	1	0	0	0	0	k:Fungi
OTU_3787	0	0	0	0	0	0	0	0	0	0	0	0	2	0	0	0	0	0	k:Fungi,p:Ascomycota
OTU_379	31	2	4	7	23	0	1	2	0	2	9	20	4	1	1	0	0	2	k:Fungi,p:Mortierellomycota,c:Mortierellomycetes
OTU_3790	0	0	0	0	0	0	0	0	0	0	0	0	2	0	0	0	0	0	k:Fungi
OTU_3791	2	0	0	0	0	0	0	0	0	0	0	0	0	0	0	0	0	0	k:Fungi,p:Ascomycota,c:unidentified,o:unidentified,f:unidentified,g:unidentified,s:Ascomycota_sp
OTU_3792	17	0	0	0	0	0	0	0	0	0	1	0	0	0	0	0	0	0	k:Fungi,p:Ascomycota,c:Leotiomycetes,o:unidentified,f:unidentified,g:unidentified,s:Leotiomycetes_sp
OTU_3795	0	0	2	0	0	0	0	0	0	0	0	0	0	0	0	0	0	0	k:Fungi
OTU_3798	0	0	0	0	0	0	0	0	0	0	0	2	0	0	0	0	0	0	k:Fungi
OTU_38	1482	400	489	382	259	4	6	3	7	695	468	351	501	621	7	3	32	8	k:Fungi
OTU_3801	3	0	0	0	0	0	0	0	0	0	0	0	0	1	0	0	0	0	k:Fungi,p:Ascomycota,c:Sordariomycetes,o:Microascales,f:Microascaceae,g:Scopulariopsis
OTU_381	1	0	1	0	0	9	1	0	0	1	0	0	1	0	45	20	3	2	k:Fungi
OTU_3811	0	0	0	0	0	0	0	0	0	0	0	2	0	0	0	0	0	0	k:Fungi
OTU_3813	0	0	0	0	0	0	0	0	0	0	1	0	1	0	0	0	0	0	k:Fungi,p:unidentified,c:unidentified,o:unidentified,f:unidentified,g:unidentified
OTU_3814	0	0	0	0	0	0	0	0	0	0	0	0	2	0	0	0	0	0	k:Fungi
OTU_3818	1	0	0	0	0	0	0	0	0	0	1	0	0	0	0	0	0	0	k:Fungi,p:Ascomycota,c:Dothideomycetes,o:Pleosporales
OTU_3819	0	3	0	0	0	0	0	0	0	0	0	0	0	0	0	0	0	0	k:Fungi,p:Ascomycota
OTU_382	12	2	17	3	6	0	0	0	0	26	2	10	14	3	0	0	0	0	k:Fungi
OTU_3820	1	0	0	0	0	0	0	0	0	0	0	0	1	0	0	0	0	0	k:Fungi
OTU_3824	0	0	0	0	0	0	0	0	0	0	0	0	2	0	0	0	0	0	k:Fungi
OTU_3828	0	0	0	0	0	0	0	0	0	0	2	0	2	0	0	0	0	0	k:Fungi
OTU_383	32	7	11	4	4	3	4	2	0	3	7	0	1	1	1	0	0	3	k:Fungi,p:Rozellomycota
OTU_3831	0	0	0	0	0	0	0	0	0	0	0	0	2	0	0	0	0	0	k:Fungi,p:Ascomycota,c:Sordariomycetes,o:Diaporthales,f:Diaporthaceae
OTU_3833	0	0	1	0	1	0	0	0	0	0	0	0	1	0	0	0	0	0	k:Fungi
OTU_3839	0	0	0	0	0	0	0	0	0	0	2	0	0	0	0	0	0	0	k:Fungi
OTU_384	0	4	6	0	3	0	3	0	0	1	56	2	0	0	1	0	0	0	k:Fungi
OTU_3840	0	4	0	0	1	0	0	0	0	0	0	0	0	0	0	0	0	0	k:Fungi
OTU_3843	0	2	0	0	0	0	0	0	0	0	0	0	0	0	0	0	0	0	k:Fungi
OTU_3844	0	2	0	0	0	2	0	0	0	0	0	0	0	0	0	0	0	0	k:Fungi
OTU_3848	0	0	0	0	0	0	0	0	0	0	0	0	2	0	0	0	0	0	k:Fungi
OTU_385	0	0	0	72	0	0	0	0	0	2	0	0	0	6	0	0	0	0	k:Fungi,p:Ascomycota,c:Dothideomycetes,o:Pleosporales,f:unidentified,g:unidentified,s:Pleosporales_sp
OTU_3855	0	0	0	0	0	0	0	0	0	1	3	2	0	0	0	0	0	0	k:Fungi
OTU_3857	0	0	0	0	0	0	0	0	0	0	0	2	0	0	0	0	0	0	k:Fungi,p:Glomeromycota,c:Glomeromycetes,o:Glomerales,f:unidentified,g:unidentified,s:Glomerales_sp
OTU_386	4	0	1	1	0	0	24	4	26	6	0	1	1	0	49	17	7	61	k:Fungi,p:Ascomycota,c:Leotiomycetes,o:Helotiales,f:unidentified,g:unidentified,s:Helotiales_sp
OTU_3862	0	0	0	0	0	0	0	0	0	0	0	0	2	0	0	0	0	0	k:Fungi
OTU_3863	0	0	0	0	0	0	0	0	0	0	0	2	0	0	0	0	0	0	k:Fungi
OTU_3864	0	2	0	0	0	0	0	0	0	0	0	0	0	0	0	0	0	0	k:Fungi
OTU_3865	0	0	0	0	0	0	0	0	0	1	0	2	0	0	0	0	0	0	k:Fungi
OTU_3866	0	0	1	0	0	0	0	0	0	0	0	1	0	0	0	0	0	0	k:Fungi,p:Glomeromycota,c:Glomeromycetes,o:Glomerales,f:unidentified,g:unidentified,s:Glomerales_sp
OTU_3874	1	0	1	0	0	0	0	0	0	0	0	0	0	0	0	0	0	0	k:Fungi
OTU_3875	0	1	0	0	0	0	0	0	0	0	0	2	0	0	0	0	0	0	k:Fungi,p:Basidiomycota,c:Agaricomycetes,o:Hymenochaetales,f:Hymenochaetales_fam_Incertae_sedis,g:Peniophorella,s:Peniophorella_praetermissa
OTU_3877	0	2	0	0	0	0	0	0	0	0	0	0	0	0	0	0	0	0	k:Fungi
OTU_388	4	0	2	8	1	33	0	0	6	0	0	0	1	2	2	4	1	48	k:Fungi,p:Ascomycota,c:Leotiomycetes,o:Helotiales,f:unidentified,g:unidentified,s:Helotiales_sp
OTU_3882	0	0	0	1	0	0	0	0	0	0	2	0	1	0	0	0	0	0	k:Fungi,p:Glomeromycota,c:Glomeromycetes
OTU_3885	0	0	0	0	0	0	0	0	0	0	2	0	0	0	0	0	0	0	k:Fungi
OTU_3886	0	0	0	0	0	0	0	0	0	0	1	1	0	1	0	0	0	0	k:Fungi
OTU_389	2	0	0	1	0	0	41	0	8	0	2	0	0	0	16	4	0	0	k:Fungi,p:Ascomycota,c:Eurotiomycetes,o:Chaetothyriales,f:Herpotrichiellaceae,g:Veronaea
OTU_3890	2	0	0	0	0	0	0	0	0	0	0	0	0	0	0	0	0	0	k:Fungi,p:Ascomycota,c:Sordariomycetes,o:Hypocreales
OTU_3892	0	0	0	0	0	0	0	0	0	0	0	0	2	0	0	0	0	0	k:Fungi,p:Rozellomycota,c:unidentified
OTU_3894	0	1	1	0	0	0	0	0	0	0	0	0	0	0	0	0	0	0	k:Fungi
OTU_3895	0	3	0	0	0	0	0	0	0	0	0	0	0	0	0	0	0	0	k:Fungi,p:Basidiomycota,c:Agaricomycetes
OTU_3896	0	2	0	0	0	0	0	0	0	0	0	0	0	0	0	0	0	0	k:Fungi
OTU_3898	0	0	0	0	0	0	0	0	0	0	0	0	0	0	2	0	0	0	k:Fungi,p:Ascomycota
OTU_39	297	166	349	430	92	67	8	14	21	470	116	128	130	142	15	5	13	13	k:Fungi,p:Ascomycota,c:Dothideomycetes
OTU_3903	0	0	0	0	0	0	0	0	0	0	0	0	0	0	6	0	0	0	k:Fungi
OTU_3905	0	1	0	0	0	0	1	0	0	0	0	0	0	0	0	0	0	0	k:Fungi,p:Basidiomycota,c:Agaricomycetes,o:Agaricales,f:Agaricaceae,g:Leucoagaricus,s:Leucoagaricus_leucothites
OTU_3906	0	0	3	0	0	0	0	0	0	0	0	0	0	0	0	0	0	0	k:Fungi
OTU_3907	0	0	0	4	1	5	6	0	8	1	0	1	2	4	7	4	4	8	k:Fungi
OTU_391	8	2	0	14	13	0	0	0	0	13	7	0	11	12	0	0	1	0	k:Fungi,p:Ascomycota,c:Eurotiomycetes,o:Chaetothyriales,f:Cyphellophoraceae,g:Cyphellophora,s:Cyphellophora_olivacea
OTU_3913	2	0	0	0	0	0	0	0	0	1	0	0	0	0	0	0	0	0	k:Fungi
OTU_3916	2	1	2	1	0	0	0	0	0	0	0	0	0	0	0	0	0	0	k:Fungi
OTU_3917	0	0	2	0	0	0	0	0	0	0	0	0	0	0	0	0	0	0	k:Fungi
OTU_3919	0	0	0	0	0	0	0	0	0	0	3	0	0	0	0	0	0	0	k:Fungi,p:Glomeromycota
OTU_3922	2	0	0	0	0	0	0	0	0	0	0	0	0	0	0	0	0	0	k:Fungi
OTU_3923	0	0	0	0	0	0	0	2	0	0	0	0	0	0	0	0	0	0	k:Fungi
OTU_3929	5	0	0	0	0	0	0	0	0	0	0	0	0	0	0	0	0	0	k:Fungi,p:Ascomycota
OTU_393	0	3	0	0	0	61	0	0	11	1	2	2	0	1	0	0	0	0	k:Fungi,p:Ascomycota,c:Sordariomycetes,o:Hypocreales,f:Stachybotryaceae,g:Alfaria,s:Alfaria_terrestris
OTU_3930	0	0	0	1	0	0	1	17	0	0	0	0	0	0	0	0	0	0	k:Fungi,p:Ascomycota,c:Sordariomycetes,o:Hypocreales,f:Nectriaceae,g:Fusarium,s:Fusarium_mangiferae
OTU_3933	0	0	0	0	0	0	1	0	0	0	1	1	0	0	0	0	0	0	k:Fungi
OTU_3934	0	0	0	0	0	0	0	0	0	0	0	0	0	0	4	1	0	0	k:Fungi
OTU_3937	0	0	0	0	0	0	0	0	0	0	2	0	0	0	0	0	0	0	k:Fungi
OTU_3938	0	0	0	0	0	0	0	0	1	0	0	0	1	0	2	0	0	0	k:Fungi
OTU_394	26	0	4	2	11	0	2	0	0	21	9	4	16	1	2	2	0	0	k:Fungi,p:Aphelidiomycota,c:Aphelidiomycetes,o:GS16,f:unidentified,g:unidentified,s:GS16_sp
OTU_3944	0	0	0	0	0	0	0	0	0	0	0	0	0	0	2	0	0	0	k:Fungi
OTU_3945	0	0	0	0	0	0	0	0	0	0	0	0	0	0	0	0	2	0	k:Fungi
OTU_3946	0	0	0	0	0	0	0	0	0	2	0	0	0	0	0	0	0	0	k:Fungi
OTU_3949	0	0	0	0	0	0	0	0	0	0	2	1	0	0	0	0	0	0	k:Fungi,p:Ascomycota,c:Sordariomycetes
OTU_395	0	25	4	3	4	1	0	0	0	3	26	5	2	0	0	2	0	0	k:Fungi,p:Ascomycota,c:Dothideomycetes,o:Pleosporales,f:Didymosphaeriaceae,g:Neokalmusia,s:Neokalmusia_didymospora
OTU_3950	0	0	0	0	0	0	0	0	0	0	0	0	0	0	0	0	2	0	k:Fungi
OTU_3955	0	0	0	0	0	0	0	0	0	0	0	0	0	2	0	0	0	0	k:Fungi,p:unidentified
OTU_3959	0	0	0	0	0	2	0	0	0	0	0	0	0	0	0	0	0	0	k:Fungi,p:Ascomycota,c:Sordariomycetes,o:Hypocreales,f:Stachybotryaceae,g:Alfaria,s:Alfaria_terrestris
OTU_396	6	0	0	0	0	0	0	0	0	0	4	73	1	1	0	0	0	0	k:Fungi,p:Ascomycota
OTU_3960	0	0	0	0	1	22	0	0	0	0	0	0	0	0	0	1	0	1	k:Fungi
OTU_3966	0	1	0	1	0	0	0	0	0	0	0	0	0	0	0	3	0	0	k:Fungi,p:Ascomycota
OTU_3967	0	0	0	0	1	0	0	1	0	0	0	0	0	0	0	0	0	0	k:Fungi
OTU_397	26	4	4	7	3	0	0	0	0	9	8	7	4	10	0	0	0	0	k:Fungi,p:Ascomycota,c:Dothideomycetes,o:Pleosporales,f:unidentified,g:unidentified,s:Pleosporales_sp
OTU_3971	0	0	0	0	0	10	0	0	0	0	0	0	0	0	0	2	0	0	k:Fungi
OTU_3973	0	0	0	0	0	0	0	0	0	0	0	0	0	3	0	0	0	0	k:Fungi,p:Basidiomycota,c:Agaricomycetes,o:Polyporales
OTU_3975	0	0	0	0	0	0	0	0	0	1	3	0	0	0	0	0	0	0	k:Fungi
OTU_3979	0	0	0	0	0	0	0	0	2	0	0	0	0	0	0	0	0	0	k:Fungi
OTU_398	0	0	0	0	0	1	55	8	13	0	0	0	0	0	0	5	0	30	k:Fungi,p:Ascomycota,c:Dothideomycetes
OTU_3980	0	0	0	0	0	0	0	0	0	0	0	0	0	2	0	0	0	0	k:Fungi,p:Basidiomycota
OTU_3981	0	0	0	0	0	0	0	0	0	2	1	1	0	0	0	0	0	0	k:Fungi,p:Glomeromycota,c:Glomeromycetes
OTU_3982	2	0	0	0	0	0	0	0	0	0	0	0	0	0	0	0	0	0	k:Fungi
OTU_3983	1	0	0	0	0	0	0	0	4	0	0	0	0	0	0	0	0	0	k:Fungi
OTU_3984	0	0	0	0	0	0	0	0	6	0	0	0	0	0	0	0	0	0	k:Fungi,p:Basidiomycota,c:Agaricomycetes,o:Agaricales,f:Physalacriaceae
OTU_3985	0	0	0	0	0	0	0	0	0	0	0	0	2	0	0	0	0	0	k:Fungi
OTU_3987	0	0	0	0	0	0	0	0	2	0	0	0	0	0	0	0	0	0	k:Fungi
OTU_399	1	25	2	2	0	0	0	0	0	0	72	1	2	1	0	0	0	0	k:Fungi,p:Ascomycota,c:Eurotiomycetes,o:Eurotiales,f:Aspergillaceae,g:Aspergillus
OTU_3990	4	0	0	0	0	0	0	0	0	0	0	0	0	0	0	0	0	0	k:Fungi
OTU_3993	0	0	0	0	0	0	0	0	1	0	1	0	0	0	0	0	0	0	k:Fungi,p:Ascomycota,c:Sordariomycetes,o:Xylariales,f:Diatrypaceae,g:Monosporascus,s:Monosporascus_cannonballus
OTU_3995	1	0	0	0	0	0	0	0	0	0	0	0	0	2	0	0	0	0	k:Fungi
OTU_4	6388	6224	6247	8009	7575	50	65	41	44	9530	4423	2769	7394	4735	69	46	62	62	k:Fungi,p:Ascomycota,c:Sordariomycetes,o:Hypocreales,f:Nectriaceae,g:Fusarium
OTU_40	17	13	1446	15	10	4	8	2	6	3	1244	17	7	17	8	8	3	4	k:Fungi,p:Basidiomycota,c:Agaricomycetes
OTU_400	6	1	6	3	3	0	0	0	0	7	5	27	23	2	0	0	0	0	k:Fungi,p:Ascomycota,c:Sordariomycetes,o:Glomerellales,f:Glomerellaceae,g:Colletotrichum
OTU_4005	3	0	0	0	0	1	0	0	0	0	0	0	0	0	0	0	0	0	k:Fungi,p:Basidiomycota,c:Tremellomycetes,o:Tremellales,f:Bulleribasidiaceae,g:Hannaella,s:Hannaella_sinensis
OTU_4008	30	8	6	9	10	2	4	2	0	2	10	6	2	6	0	1	2	0	k:Fungi,p:unidentified,c:unidentified
OTU_4014	1	0	2	0	1	0	0	0	0	0	0	0	0	2	0	0	0	0	k:Fungi,p:Basidiomycota
OTU_4015	2	0	0	0	0	0	0	0	0	0	0	0	0	0	0	0	0	0	k:Fungi
OTU_4016	0	0	0	0	0	0	0	0	0	0	1	0	1	0	0	0	0	0	k:Fungi
OTU_402	53	0	4	6	3	0	0	1	0	5	9	5	3	1	0	0	0	3	k:Fungi,p:Ascomycota,c:unidentified,o:unidentified,f:unidentified,g:unidentified,s:Ascomycota_sp
OTU_4020	0	0	0	0	0	0	0	0	0	0	0	0	0	0	2	0	0	0	k:Fungi
OTU_4021	0	0	0	0	0	0	0	0	0	0	0	2	0	0	0	0	0	0	k:Fungi,p:Ascomycota,c:Dothideomycetes
OTU_4024	0	0	0	0	0	0	0	0	0	0	0	0	0	2	0	0	0	0	k:Fungi
OTU_4025	33	30	98	25	20	7	4	3	2	58	257	103	82	53	1	2	4	0	k:Fungi,p:Rozellomycota,c:unidentified,o:unidentified,f:unidentified,g:unidentified
OTU_4026	0	0	0	0	1	0	0	0	0	0	0	0	0	2	0	0	0	0	k:Fungi
OTU_403	5	0	0	1	1	23	0	12	5	0	1	0	0	0	28	0	0	30	k:Fungi,p:unidentified,c:unidentified
OTU_4031	14	18	10	21	28	0	1	3	0	5	13	19	5	26	0	1	0	0	k:Fungi,p:Mortierellomycota,c:Mortierellomycetes,o:Mortierellales
OTU_4036	3	0	1	0	3	0	0	0	0	0	2	1	2	2	0	0	0	0	k:Fungi
OTU_4037	0	0	0	0	0	0	0	0	0	0	0	0	0	2	0	0	0	0	k:Fungi
OTU_4038	0	0	0	0	0	0	0	0	0	0	0	0	0	2	0	0	0	0	k:Fungi
OTU_4041	0	0	0	0	0	0	0	0	0	0	0	2	0	0	0	0	0	0	k:Fungi
OTU_4042	0	0	0	0	1	0	0	0	0	2	0	0	0	0	0	0	0	0	k:Fungi
OTU_4045	0	0	0	0	0	0	0	0	0	0	0	2	0	0	0	0	0	0	k:Fungi
OTU_4054	2	0	0	0	0	0	0	0	0	0	0	0	0	0	0	0	0	0	k:Fungi,p:Mortierellomycota,c:Mortierellomycetes,o:Mortierellales,f:Mortierellaceae,g:Mortierella,s:Mortierella_alpina
OTU_4056	0	0	0	0	0	2	0	0	0	0	0	0	0	0	0	0	0	0	k:Fungi
OTU_4057	0	0	0	0	0	0	0	0	0	2	0	0	0	0	0	0	0	0	k:Fungi
OTU_4058	0	0	0	0	0	9	0	0	0	0	0	0	0	0	0	1	0	1	k:Fungi
OTU_406	5	10	1	9	6	0	0	0	2	6	19	22	14	5	0	0	30	0	k:Fungi,p:Ascomycota,c:Sordariomycetes,o:Hypocreales,f:Nectriaceae
OTU_4060	0	0	0	0	0	0	0	0	0	2	0	0	0	0	0	0	0	0	k:Fungi
OTU_4062	2	0	0	0	0	0	0	0	0	0	0	0	0	0	0	0	0	0	k:Fungi,p:Ascomycota
OTU_4063	0	0	0	0	0	0	2	0	0	0	0	0	0	0	0	0	0	0	k:Fungi
OTU_4066	0	0	0	0	0	0	2	0	0	0	0	0	0	0	0	0	0	0	k:Fungi,p:Basidiomycota,c:Agaricomycetes,o:Cantharellales,f:Ceratobasidiaceae
OTU_407	14	7	9	8	1	0	0	0	0	9	7	16	6	0	0	0	0	0	k:Fungi,p:Ascomycota,c:Sordariomycetes,o:Hypocreales
OTU_4070	0	0	0	0	0	0	0	0	0	0	0	2	0	0	0	0	0	0	k:Fungi,p:Ascomycota,c:Sordariomycetes,o:Hypocreales,f:Nectriaceae,g:Bisifusarium
OTU_4073	1	0	0	0	0	0	1	0	0	0	0	0	0	0	0	0	0	0	k:Fungi,p:Ascomycota
OTU_4079	0	0	0	0	0	0	0	0	0	0	0	2	0	0	0	0	0	0	k:Fungi
OTU_408	55	0	1	5	5	0	0	0	0	3	4	9	2	7	0	0	0	0	k:Fungi,p:Ascomycota,c:Sordariomycetes,o:Glomerellales,f:Plectosphaerellaceae,g:unidentified
OTU_4080	0	0	0	0	0	0	0	0	0	0	0	0	0	2	0	0	0	0	k:Fungi,p:Ascomycota
OTU_4081	2	0	0	0	0	0	0	0	0	0	0	0	0	0	0	0	0	0	k:Fungi,p:Mortierellomycota,c:Mortierellomycetes,o:Mortierellales,f:Mortierellaceae
OTU_4084	0	0	0	0	0	2	0	0	0	0	0	0	0	0	0	0	0	0	k:Fungi
OTU_409	1	2	1	0	3	0	7	65	1	1	0	0	0	0	1	1	3	2	k:Fungi,p:Ascomycota,c:Dothideomycetes,o:Pleosporales
OTU_4096	0	0	0	0	0	0	0	0	0	0	0	2	0	0	0	0	0	0	k:Fungi,p:Ascomycota,c:Eurotiomycetes,o:Eurotiales,f:Trichocomaceae,g:Thermomyces,s:Thermomyces_lanuginosus
OTU_4097	0	0	0	0	0	0	0	0	0	0	0	0	0	0	0	0	2	0	k:Fungi,p:unidentified
OTU_4098	1	0	0	1	0	0	0	0	0	0	0	0	0	0	0	0	0	0	k:Fungi
OTU_4099	1	0	0	1	0	0	0	0	0	0	0	0	0	0	0	0	0	0	k:Fungi
OTU_41	2	6	9	5	1	0	2	0	0	6	1	2412	2	2	0	3	6	4	k:Fungi,p:Chytridiomycota,c:Spizellomycetes,o:Spizellomycetales,f:Spizellomycetaceae,g:Spizellomyces,s:Spizellomyces_sp
OTU_410	6	1	86	1	1	0	0	0	0	1	1	3	1	4	2	0	1	1	k:Fungi,p:Ascomycota,c:Sordariomycetes,o:unidentified,f:unidentified
OTU_4104	0	0	0	0	1	24	0	0	0	0	0	0	1	0	0	0	0	0	k:Fungi
OTU_4106	0	0	0	0	0	0	0	0	0	2	0	0	0	0	0	0	0	0	k:Fungi
OTU_4108	0	0	0	1	0	3	0	0	0	0	0	0	0	0	1	0	0	0	k:Fungi
OTU_411	2	1	0	0	0	1	45	6	2	0	1	2	3	0	1	10	0	18	k:Fungi,p:Basidiomycota,c:Tremellomycetes,o:Cystofilobasidiales,f:Mrakiaceae,g:Mrakia,s:Mrakia_frigida
OTU_4110	0	0	0	0	0	1	1	0	1	0	0	0	0	2	0	0	0	0	k:Fungi,p:Chytridiomycota,c:unidentified,o:unidentified,f:unidentified,g:unidentified,s:Chytridiomycota_sp
OTU_4114	2	0	0	1	0	0	0	0	0	0	0	0	0	0	0	0	0	0	k:Fungi
OTU_412	2	0	3	1	2	20	1	7	0	2	1	2	0	0	24	2	8	10	k:Fungi,p:Basidiomycota,c:Tremellomycetes,o:Cystofilobasidiales,f:Mrakiaceae,g:Udeniomyces,s:Udeniomyces_puniceus
OTU_4120	0	0	0	0	0	0	0	0	0	0	0	3	0	0	0	0	0	0	k:Fungi,p:Ascomycota,c:Eurotiomycetes,o:Eurotiales,f:Trichocomaceae
OTU_4124	0	0	0	2	0	0	0	0	0	1	2	1	1	2	0	0	0	0	k:Fungi
OTU_413	4	1	0	2	2	4	0	1	7	0	0	1	2	0	1	54	3	3	k:Fungi
OTU_4132	0	0	0	0	0	0	0	0	2	0	0	0	0	0	0	0	0	0	k:Fungi,p:Ascomycota
OTU_4133	0	0	0	0	0	1	0	0	1	0	0	0	0	0	1	1	0	1	k:Fungi,p:Ascomycota,c:Xylonomycetes,o:Symbiotaphrinales,f:Symbiotaphrinaceae,g:Symbiotaphrina,s:Symbiotaphrina_kochii
OTU_4135	0	0	0	0	0	0	0	0	2	0	0	0	0	0	0	0	0	0	k:Fungi
OTU_414	0	2	0	0	0	0	1	1	0	0	2	0	0	58	0	0	1	17	k:Fungi
OTU_4140	0	0	1	3	0	0	0	0	0	0	3	0	0	0	0	0	0	0	k:Fungi
OTU_4142	1	0	0	0	1	0	0	0	18	0	0	0	0	0	0	0	0	0	k:Fungi,p:Basidiomycota,c:Agaricomycetes,o:Cantharellales,f:Ceratobasidiaceae,g:unidentified,s:Ceratobasidiaceae_sp
OTU_4144	0	0	0	0	0	0	0	0	0	0	2	0	0	0	0	0	0	0	k:Fungi
OTU_4146	0	0	0	0	0	2	0	0	2	0	0	0	0	0	0	0	0	0	k:Fungi
OTU_4147	0	0	0	0	0	0	0	0	0	0	2	0	0	0	0	0	0	0	k:Fungi
OTU_4148	0	0	0	0	0	0	0	0	2	0	0	0	0	0	0	0	0	0	k:Fungi,p:Basidiomycota,c:Tremellomycetes
OTU_4149	0	0	0	1	0	0	0	0	0	3	2	0	1	0	0	0	0	0	k:Fungi
OTU_4151	0	0	0	0	0	0	0	0	0	0	0	0	0	0	0	0	0	3	k:Fungi
OTU_4153	0	0	0	0	0	0	0	0	0	2	0	0	0	0	0	0	0	0	k:Fungi
OTU_4155	0	0	0	0	0	0	0	0	0	0	0	0	0	0	0	0	0	2	k:Fungi,p:Ascomycota,c:Dothideomycetes,o:Pleosporales,f:Pleosporales_fam_Incertae_sedis,g:Thyrostroma,s:Thyrostroma_cornicola
OTU_4158	0	0	0	0	0	0	0	0	2	0	0	0	0	0	0	0	0	0	k:Fungi,p:unidentified
OTU_416	0	0	0	0	0	62	0	1	0	3	0	1	1	4	1	0	0	0	k:Fungi,p:Ascomycota,c:Sordariomycetes,o:Hypocreales,f:Stachybotryaceae,g:Stachybotrys,s:Stachybotrys_microspora
OTU_4160	0	0	0	0	1	0	0	0	1	0	0	0	0	0	0	0	0	0	k:Fungi,p:Ascomycota,c:Saccharomycetes,o:Saccharomycetales,f:Dipodascaceae,g:unidentified,s:Dipodascaceae_sp
OTU_4161	0	0	0	0	0	0	0	0	1	0	0	0	0	0	0	0	0	6	k:Fungi
OTU_4163	0	0	0	0	0	0	1	3	0	0	0	0	0	4	1	0	4	0	k:Fungi
OTU_4164	0	0	0	0	0	0	0	3	0	0	0	0	0	0	0	0	0	0	k:Fungi
OTU_4166	0	0	0	0	0	0	0	11	1	0	0	0	0	0	0	0	0	0	k:Fungi
OTU_4168	0	0	0	0	0	0	0	0	0	0	2	0	0	0	0	0	0	0	k:Fungi,p:Chytridiomycota,c:Rhizophydiomycetes,o:Rhizophydiales,f:Terramycetaceae,g:Boothiomyces,s:Boothiomyces_macroporosum
OTU_417	2	5	3	0	3	0	10	0	13	1	0	1	1	1	0	32	0	5	k:Fungi,p:Ascomycota,c:Sordariomycetes,o:Hypocreales,f:Hypocreales_fam_Incertae_sedis,g:unidentified,s:Hypocreales_fam_Incertae_sedis_sp
OTU_4170	0	0	0	0	0	0	0	0	0	0	1	0	0	2	0	0	0	0	k:Fungi,p:Basidiomycota,c:Agaricomycetes,o:Agaricales,f:Pluteaceae,g:Pluteus,s:Pluteus_sp
OTU_4172	0	0	1	0	0	0	2	0	1	0	0	0	0	0	1	1	0	30	k:Fungi
OTU_4180	0	0	0	0	0	0	2	0	0	0	0	0	0	0	0	0	0	0	k:Fungi,p:Ascomycota
OTU_4187	2	0	0	0	0	0	0	0	0	0	0	0	0	0	0	0	0	0	k:Fungi
OTU_4189	2	0	0	0	0	0	0	0	0	0	0	0	0	0	0	0	0	0	k:Fungi,p:Ascomycota,c:Sordariomycetes
OTU_419	0	0	67	2	2	0	0	0	0	0	2	2	0	0	0	0	0	0	k:Fungi
OTU_4190	3	0	0	0	0	0	0	0	0	0	4	0	0	0	0	0	0	0	k:Fungi
OTU_4191	0	0	0	0	0	0	0	0	0	0	2	0	0	0	0	0	0	0	k:Fungi,p:unidentified
OTU_4192	0	0	0	0	0	0	0	0	0	0	0	2	0	0	0	0	0	0	k:Fungi
OTU_4193	0	0	0	0	0	0	0	0	2	0	0	0	0	0	0	0	0	0	k:Fungi,p:Basidiomycota,c:Agaricomycetes
OTU_4196	0	0	0	0	0	0	0	0	2	0	0	0	0	0	0	0	0	0	k:Fungi
OTU_42	541	305	214	362	171	8	22	12	11	236	125	76	144	83	14	12	8	10	k:Fungi
OTU_4202	0	0	0	0	0	0	0	0	0	2	0	0	0	0	0	0	0	0	k:Fungi
OTU_4207	0	0	0	0	0	0	3	0	0	0	0	0	0	0	0	0	0	0	k:Fungi,p:Basidiomycota,c:Agaricomycetes,o:Cantharellales,f:Ceratobasidiaceae,g:unidentified,s:Ceratobasidiaceae_sp
OTU_4208	1	0	1	0	0	2	0	0	3	6	1	3	0	0	0	2	0	0	k:Fungi
OTU_421	1	3	0	3	1	1	0	0	0	2	46	9	2	3	0	3	3	1	k:Fungi,p:Mortierellomycota,c:Mortierellomycetes,o:Mortierellales,f:unidentified,g:unidentified
OTU_4211	1	0	0	0	0	0	0	0	0	0	0	0	0	1	0	0	0	0	k:Fungi,p:Ascomycota,c:Sordariomycetes,o:Hypocreales
OTU_4213	0	0	2	0	0	0	0	0	0	0	0	0	0	0	0	0	0	0	k:Fungi,p:Ascomycota
OTU_4218	0	0	0	0	0	0	0	0	0	0	0	0	0	0	0	0	2	0	k:Fungi
OTU_4219	1	0	2	0	0	1	0	0	0	0	0	0	0	0	0	0	0	0	k:Fungi
OTU_422	3	0	3	4	1	0	0	0	3	10	12	29	8	2	0	0	0	1	k:Fungi
OTU_4220	0	0	0	2	0	0	0	0	0	0	0	0	0	0	0	0	0	0	k:Fungi,p:Ascomycota,c:Sordariomycetes,o:unidentified,f:unidentified,g:unidentified,s:Sordariomycetes_sp
OTU_4223	0	0	0	0	0	0	0	0	0	0	2	0	0	0	0	0	0	0	k:Fungi,p:Ascomycota
OTU_4225	0	0	2	0	0	0	1	0	0	0	0	0	0	0	0	0	0	0	k:Fungi
OTU_4226	0	0	0	2	0	0	0	0	0	0	0	0	0	0	0	0	0	0	k:Fungi
OTU_423	3	1	5	6	4	0	12	7	5	3	1	6	6	2	17	11	7	31	k:Fungi,p:Rozellomycota,c:unidentified,o:unidentified,f:unidentified,g:unidentified,s:Rozellomycota_sp
OTU_4230	71	213	170	224	142	1	4	1	0	247	115	100	147	106	1	1	2	3	k:Fungi
OTU_4232	1	0	0	0	1	0	0	0	0	0	0	1	0	0	2	0	0	0	k:Fungi
OTU_4236	0	0	0	0	2	0	0	0	0	0	0	0	0	0	0	0	0	0	k:Fungi,p:Basidiomycota,c:Agaricomycetes,o:Thelephorales,f:Thelephoraceae
OTU_4238	0	0	0	0	0	1	0	0	0	0	0	0	0	0	0	0	1	1	k:Fungi
OTU_4239	0	0	0	0	0	0	0	0	0	0	0	0	0	2	0	0	0	0	k:Fungi
OTU_424	0	2	3	3	4	3	0	0	6	0	0	1	1	0	16	11	1	23	k:Fungi,p:Ascomycota
OTU_4244	0	0	0	0	0	0	0	0	0	0	2	0	0	0	0	0	0	0	k:Fungi
OTU_4248	0	0	0	2	0	0	0	0	0	0	0	0	0	0	0	0	0	0	k:Fungi
OTU_4251	0	0	0	2	0	0	0	0	0	0	0	0	0	0	0	0	0	0	k:Fungi,p:Ascomycota,c:Sordariomycetes,o:Hypocreales
OTU_4255	0	0	2	2	0	0	0	0	0	1	0	0	0	2	0	0	0	0	k:Fungi,p:Ascomycota
OTU_4256	0	0	2	0	0	0	0	0	0	0	0	0	0	0	0	0	0	0	k:Fungi,p:Ascomycota
OTU_426	0	0	1	1	0	0	0	0	0	0	0	2	0	63	0	0	0	0	k:Fungi,p:Ascomycota,c:Sordariomycetes,o:Sordariales,f:Chaetomiaceae,g:Myceliophthora,s:Myceliophthora_sp
OTU_4261	0	0	2	0	0	0	0	0	0	0	0	0	0	0	0	0	0	0	k:Fungi
OTU_4266	3	2	12	43	2	0	0	0	0	1	15	21	2	9	1	0	0	0	k:Fungi,p:Ascomycota,c:Eurotiomycetes,o:Eurotiales,f:Aspergillaceae,g:Aspergillus
OTU_4267	0	0	0	4	0	0	0	0	0	0	0	0	0	1	0	0	0	0	k:Fungi
OTU_4268	0	0	0	0	0	0	0	0	0	0	2	0	0	0	0	0	0	0	k:Fungi
OTU_4273	0	0	0	0	0	0	0	0	0	0	0	0	0	0	0	3	0	0	k:Fungi
OTU_4274	0	0	0	3	0	0	0	0	0	0	0	0	0	0	0	0	0	0	k:Fungi,p:Basidiomycota,c:Agaricomycetes
OTU_4278	0	1	0	0	0	0	0	0	0	2	0	0	0	0	0	0	0	0	k:Fungi
OTU_4279	0	0	0	0	0	0	0	0	0	0	0	0	0	0	0	0	0	2	k:Fungi
OTU_428	15	41	9	14	0	0	0	0	0	0	8	0	0	3	0	0	0	1	k:Fungi,p:Basidiomycota,c:Agaricomycetes,o:Agaricales,f:Pluteaceae,g:Volvariella,s:Volvariella_bombycina
OTU_4281	0	0	0	0	0	0	0	0	0	0	0	0	2	0	0	0	0	0	k:Fungi
OTU_4283	0	0	1	0	0	1	0	0	0	0	0	0	0	0	1	0	2	2	k:Fungi
OTU_4285	0	0	0	0	0	0	0	0	0	0	0	0	2	0	0	0	0	0	k:Fungi,p:Ascomycota
OTU_4286	0	0	0	0	0	0	0	0	0	0	0	0	0	0	0	0	0	2	k:Fungi
OTU_4287	0	0	0	0	0	0	0	0	0	0	0	0	2	0	0	0	0	0	k:Fungi
OTU_4289	0	0	0	0	0	0	0	1	0	0	0	0	0	0	0	0	0	4	k:Fungi
OTU_429	14	18	42	8	43	2	7	3	0	5	5	6	1	5	1	0	0	1	k:Fungi
OTU_4290	0	0	0	0	0	0	0	0	0	0	0	0	0	1	0	0	0	5	k:Fungi
OTU_4291	0	0	0	0	0	0	0	0	0	0	0	0	0	0	0	0	0	2	k:Fungi,p:Ascomycota
OTU_4292	0	0	0	0	0	0	0	0	0	0	0	0	2	0	0	0	0	0	k:Fungi,p:Ascomycota,c:Eurotiomycetes,o:Eurotiales,f:Trichocomaceae,g:Thermomyces
OTU_4293	0	0	0	0	0	0	0	0	0	0	2	0	0	0	0	0	0	0	k:Fungi
OTU_4299	1	0	0	0	0	0	2	0	0	0	0	0	0	0	0	1	0	0	k:Fungi,p:Basidiomycota,c:Tremellomycetes,o:Tremellales,f:Tremellaceae,g:Cryptococcus,s:Cryptococcus_sp
OTU_430	0	0	62	0	0	0	0	0	4	0	0	0	0	0	0	0	0	0	k:Fungi,p:Ascomycota,c:Orbiliomycetes,o:Orbiliales,f:Orbiliaceae
OTU_4300	0	0	0	0	0	0	0	0	0	0	2	0	0	0	0	0	0	0	k:Fungi
OTU_4303	0	0	0	0	1	0	0	0	0	2	0	0	0	0	0	0	0	0	k:Fungi,p:Ascomycota
OTU_4306	0	0	0	0	0	0	0	0	0	0	0	0	2	0	0	0	0	0	k:Fungi,p:Ascomycota
OTU_4311	0	0	0	0	0	0	0	0	0	0	0	0	2	0	0	0	0	0	k:Fungi,p:Ascomycota
OTU_4313	0	0	0	0	2	0	0	0	0	0	0	0	0	0	0	0	0	0	k:Fungi,p:Mortierellomycota,c:Mortierellomycetes,o:Mortierellales,f:Mortierellaceae,g:Mortierella,s:Mortierella_alpina
OTU_4318	0	0	0	0	2	0	0	0	0	0	0	0	0	0	0	0	0	0	k:Fungi
OTU_4319	0	0	0	0	0	0	0	0	0	0	0	1	0	2	0	0	0	0	k:Fungi
OTU_432	10	3	18	11	7	1	1	2	0	10	5	1	3	5	1	1	0	2	k:Fungi,p:Mucoromycota,c:Mucoromycetes,o:Mucorales,f:Choanephoraceae,g:Choanephora,s:Choanephora_infundibulifera
OTU_4323	0	0	0	0	0	0	0	0	0	2	0	0	0	1	0	0	2	0	k:Fungi
OTU_4328	0	0	2	0	6	0	0	0	0	0	0	0	0	0	0	0	0	0	k:Fungi
OTU_434	2	2	61	19	9	1	4	0	0	0	0	4	0	0	0	0	1	0	k:Fungi
OTU_4343	0	0	0	0	0	0	0	0	0	0	0	0	0	0	0	0	0	2	k:Fungi,p:Basidiomycota,c:Tremellomycetes,o:Tremellales,f:Bulleribasidiaceae,g:Dioszegia
OTU_4345	0	0	1	0	4	0	0	0	0	2	0	0	1	0	0	0	0	0	k:Fungi,p:Ascomycota
OTU_4346	0	0	0	0	0	0	0	0	0	0	0	0	2	0	0	0	0	0	k:Fungi,p:Ascomycota,c:Eurotiomycetes,o:Chaetothyriales,f:Herpotrichiellaceae,g:unidentified,s:Herpotrichiellaceae_sp
OTU_4349	3	2	1	1	3	0	1	0	0	104	2	4	67	3	0	0	0	0	k:Fungi
OTU_435	14	5	0	1	2	0	0	1	1	43	2	1	2	1	0	1	0	1	k:Fungi
OTU_4350	0	0	0	0	0	0	0	0	0	0	0	0	2	0	0	0	0	0	k:Fungi,p:Ascomycota
OTU_4355	0	0	0	0	0	0	0	0	0	0	0	0	0	0	0	0	0	11	k:Fungi,p:Basidiomycota,c:Microbotryomycetes
OTU_4358	0	0	3	0	0	0	0	0	0	0	0	0	0	0	0	0	0	0	k:Fungi
OTU_436	4	6	22	9	50	2	3	0	2	22	8	11	31	4	2	0	0	2	k:Fungi
OTU_4363	0	0	0	0	0	0	0	0	0	0	0	2	0	0	0	0	0	0	k:Fungi,p:Ascomycota,c:Dothideomycetes,o:Pleosporales
OTU_4365	0	0	2	1	0	0	0	0	0	0	0	0	0	0	0	0	0	0	k:Fungi,p:Ascomycota
OTU_4366	0	0	2	0	0	0	0	0	0	0	0	0	0	0	0	0	0	0	k:Fungi
OTU_437	28	8	15	16	32	2	2	2	0	28	11	19	12	13	0	5	1	2	k:Fungi
OTU_4370	0	0	0	0	0	0	0	0	0	0	0	0	0	0	0	0	0	2	k:Fungi,p:Ascomycota,c:Eurotiomycetes,o:Chaetothyriales,f:Herpotrichiellaceae
OTU_4371	0	0	2	0	0	0	0	0	0	0	0	0	0	0	0	0	0	0	k:Fungi,p:Ascomycota
OTU_4372	0	0	2	0	0	0	0	0	0	0	0	0	0	0	0	0	0	0	k:Fungi
OTU_4373	0	0	0	0	0	0	0	0	0	0	0	1	2	0	0	0	0	0	k:Fungi
OTU_4375	0	0	2	0	0	0	0	0	0	0	0	0	0	0	0	0	0	0	k:Fungi,p:Ascomycota,c:Dothideomycetes,o:Pleosporales
OTU_4379	0	0	0	0	0	0	2	0	0	0	0	0	0	0	0	0	0	0	k:Fungi
OTU_438	15	11	12	11	6	0	0	1	1	1	17	25	6	4	0	0	0	3	k:Fungi
OTU_4380	1	0	0	1	0	0	0	0	0	0	0	0	3	0	0	1	0	0	k:Fungi
OTU_4386	0	0	0	2	0	0	0	0	0	0	0	0	0	0	0	0	0	0	k:Fungi
OTU_4387	1	0	0	0	0	0	0	0	0	0	0	2	0	0	0	0	0	0	k:Fungi
OTU_4388	0	0	0	0	0	0	0	0	0	0	0	2	0	0	0	0	0	0	k:Fungi
OTU_4391	0	0	0	2	0	0	0	0	0	0	0	0	0	0	0	0	0	0	k:Fungi
OTU_4392	0	0	0	2	0	0	0	0	0	0	0	0	0	0	0	0	0	0	k:Fungi
OTU_4394	1	0	0	0	0	0	0	0	0	0	1	0	0	0	0	0	0	1	k:Fungi
OTU_4395	0	0	0	2	0	0	0	0	0	0	0	0	0	0	0	0	0	0	k:Fungi
OTU_4399	0	0	1	1	2	0	0	0	0	0	0	0	2	0	0	0	0	0	k:Fungi
OTU_44	26	29	30	42	31	6	18	9	13	52	53	1772	27	71	8	12	8	12	k:Fungi
OTU_440	3	1	4	2	1	1	1	0	0	17	7	7	43	1	0	0	0	0	k:Fungi
OTU_4400	0	0	0	2	0	0	0	0	0	0	0	0	0	0	0	0	0	0	k:Fungi
OTU_4402	0	0	0	3	0	0	0	0	0	0	0	1	0	0	0	0	0	0	k:Fungi
OTU_4404	0	0	0	0	0	0	0	0	0	0	0	0	0	0	2	0	0	0	k:Fungi,p:Chytridiomycota
OTU_4405	0	4	0	1	0	0	0	0	0	0	0	0	0	0	0	0	0	0	k:Fungi
OTU_441	7	2	17	5	3	0	2	0	7	103	3	6	21	4	0	0	0	5	k:Fungi,p:unidentified,c:unidentified,o:unidentified,f:unidentified,g:unidentified
OTU_4410	0	0	1	0	0	0	0	0	0	0	0	0	1	0	0	0	0	0	k:Fungi
OTU_4412	0	0	0	0	0	0	0	0	0	0	0	0	1	1	0	0	0	0	k:Fungi
OTU_4413	0	0	0	2	0	0	0	0	0	0	0	0	0	0	0	0	0	0	k:Fungi
OTU_4414	0	0	0	0	0	0	0	0	0	0	0	0	0	0	0	0	0	3	k:Fungi,p:Ascomycota,c:Saccharomycetes,o:Saccharomycetales,f:Saccharomycetales_fam_Incertae_sedis,g:Starmerella,s:Starmerella_sp
OTU_4415	0	0	0	0	0	0	0	0	0	0	0	0	0	0	3	0	0	0	k:Fungi,p:Basidiomycota,c:Agaricomycetes,o:Agaricales
OTU_4417	0	0	0	2	0	0	0	0	0	0	0	0	0	0	0	0	0	0	k:Fungi,p:Ascomycota
OTU_4424	0	0	0	0	0	2	0	0	0	0	0	0	0	0	0	0	0	0	k:Fungi
OTU_4426	0	0	0	2	0	0	0	0	0	0	0	0	0	0	0	0	0	0	k:Fungi,p:Ascomycota,c:Eurotiomycetes,o:Eurotiales
OTU_4427	0	0	0	2	0	0	0	0	0	0	0	0	0	0	0	0	0	0	k:Fungi,p:Ascomycota,c:Dothideomycetes
OTU_4435	0	0	0	0	0	0	0	0	0	0	0	0	0	2	0	0	0	0	k:Fungi,p:Ascomycota
OTU_4436	0	2	0	0	0	0	0	0	0	0	0	0	0	0	0	0	0	0	k:Fungi
OTU_4439	0	0	0	2	0	0	0	0	0	0	0	0	0	0	0	0	0	0	k:Fungi,p:Ascomycota
OTU_4442	0	0	0	0	2	0	0	0	0	0	0	0	0	0	0	0	0	0	k:Fungi
OTU_4443	0	0	0	0	2	0	0	0	0	0	0	0	0	0	0	0	0	0	k:Fungi
OTU_4445	0	1	0	0	0	0	2	0	0	0	0	0	0	0	0	1	0	0	k:Fungi
OTU_4447	0	0	0	0	0	0	0	0	0	0	0	0	0	2	0	0	0	0	k:Fungi
OTU_4449	0	2	0	0	0	0	0	0	0	0	0	0	0	0	0	0	0	0	k:Fungi
OTU_445	11	2	1	21	16	0	0	0	0	7	11	25	1	4	0	0	0	0	k:Fungi,p:Ascomycota,c:Sordariomycetes,o:Xylariales,f:Apiosporaceae,g:unidentified,s:Apiosporaceae_sp
OTU_4451	0	0	0	0	0	0	0	0	0	0	0	0	0	2	0	0	0	0	k:Fungi,p:Ascomycota
OTU_4452	1	0	0	0	1	0	0	0	0	0	0	0	0	0	0	0	0	0	k:Fungi,p:Ascomycota,c:Sordariomycetes
OTU_4454	0	0	0	0	0	0	4	0	0	0	0	0	0	0	0	0	0	0	k:Fungi,p:Chytridiomycota,c:unidentified,o:unidentified,f:unidentified,g:unidentified,s:Chytridiomycota_sp
OTU_4456	0	0	0	2	0	0	0	0	0	0	0	0	0	0	0	0	0	0	k:Fungi
OTU_446	18	11	0	13	5	0	0	0	0	2	20	8	12	13	0	0	0	0	k:Fungi,p:Ascomycota
OTU_4460	0	0	0	0	0	0	0	0	0	0	0	0	0	0	0	0	3	0	k:Fungi,p:Mortierellomycota,c:Mortierellomycetes,o:Mortierellales,f:Mortierellaceae,g:Mortierella
OTU_4462	0	0	0	0	2	0	0	0	0	0	0	0	0	0	0	0	0	0	k:Fungi
OTU_4463	1	0	0	0	1	0	0	0	0	0	0	0	0	0	0	0	0	0	k:Fungi,p:unidentified,c:unidentified,o:unidentified,f:unidentified,g:unidentified,s:Fungi_sp
OTU_4464	0	0	0	0	0	0	0	0	0	0	0	2	0	0	0	0	0	0	k:Fungi,p:Ascomycota
OTU_4467	272	3	29	22	11	5	0	1	3	24	2	15	7	8	1	1	0	2	k:Fungi,p:unidentified,c:unidentified,o:unidentified,f:unidentified,g:unidentified,s:Fungi_sp
OTU_447	3	0	1	4	1	0	0	0	0	3	2	3	26	19	1	0	0	0	k:Fungi,p:Chytridiomycota
OTU_4471	0	0	0	0	0	0	0	0	0	0	0	0	0	2	0	0	0	0	k:Fungi
OTU_4473	0	0	0	0	0	0	0	0	0	0	0	3	0	0	0	0	0	0	k:Fungi
OTU_4478	0	0	0	0	0	0	0	0	0	0	0	0	0	2	0	0	0	0	k:Fungi
OTU_4482	0	0	0	0	0	0	0	0	0	0	0	2	0	0	0	0	0	0	k:Fungi
OTU_4483	0	0	3	0	0	0	0	0	0	0	0	0	0	0	0	0	0	0	k:Fungi,p:Ascomycota
OTU_4484	0	0	2	0	0	0	0	0	0	0	0	0	0	0	0	0	0	0	k:Fungi
OTU_4486	0	0	2	0	0	0	0	0	0	0	0	0	0	0	0	0	0	0	k:Fungi
OTU_4487	0	0	2	0	0	0	0	0	0	0	0	1	0	0	0	0	0	0	k:Fungi
OTU_449	0	0	4	33	4	0	0	0	0	2	17	0	0	0	0	0	0	0	k:Fungi
OTU_4490	0	0	0	0	2	0	0	0	0	1	0	0	0	0	0	0	0	0	k:Fungi
OTU_4491	0	0	0	0	0	0	0	0	0	0	0	0	0	2	0	0	0	0	k:Fungi
OTU_4493	0	0	0	0	0	0	2	0	0	0	0	0	0	0	0	0	0	0	k:Fungi,p:Basidiomycota,c:Agaricomycetes,o:Cantharellales,f:Ceratobasidiaceae,g:unidentified,s:Ceratobasidiaceae_sp
OTU_4494	0	0	0	0	0	0	0	0	0	0	0	0	0	2	0	0	0	0	k:Fungi,p:Ascomycota
OTU_4496	0	0	0	0	0	0	0	0	0	0	0	0	0	1	1	0	0	0	k:Fungi
OTU_4497	0	3	0	0	0	0	0	0	0	0	0	0	0	0	0	0	0	0	k:Fungi,p:Ascomycota,c:Leotiomycetes,o:Erysiphales,f:Erysiphaceae
OTU_450	0	0	3	1	1	0	0	0	0	1	6	1	0	80	0	0	0	0	k:Fungi,p:unidentified,c:unidentified,o:unidentified,f:unidentified,g:unidentified,s:Fungi_sp
OTU_451	1	0	5	1	6	5	0	1	1	0	1	0	1	4	15	0	1	24	k:Fungi,p:Rozellomycota,c:unidentified,o:unidentified,f:unidentified,g:unidentified,s:Rozellomycota_sp
OTU_4510	0	0	0	0	0	0	0	0	0	2	0	0	0	0	0	0	0	0	k:Fungi
OTU_4512	2	0	0	0	0	0	0	0	0	0	0	0	0	0	0	0	1	0	k:Fungi
OTU_4513	2	0	0	0	0	0	0	0	0	0	0	0	0	0	0	0	0	0	k:Fungi
OTU_4522	9	0	0	0	0	0	0	0	0	0	0	1	0	0	0	0	0	0	k:Fungi,p:Ascomycota
OTU_4523	0	0	0	0	0	0	0	0	0	0	0	0	0	0	0	0	0	2	k:Fungi
OTU_4527	0	0	0	0	0	0	0	0	0	4	0	0	0	0	0	0	0	0	k:Fungi
OTU_4528	0	0	0	1	0	0	0	1	0	0	0	0	0	0	0	0	0	0	k:Fungi
OTU_453	0	5	2	0	1	0	3	0	0	0	47	5	0	2	0	0	0	0	k:Fungi
OTU_4530	1325	1047	1042	617	712	11	41	5	56	2495	787	1110	837	644	2	3	6	6	k:Fungi
OTU_4532	2	0	0	0	0	0	0	0	0	0	0	1	0	0	0	0	0	0	k:Fungi,p:Chytridiomycota
OTU_4533	0	0	0	0	0	0	2	0	0	0	0	0	0	0	0	0	0	0	k:Fungi
OTU_4534	0	0	0	0	0	3	0	0	0	0	0	0	0	0	0	0	0	0	k:Fungi,p:unidentified,c:unidentified,o:unidentified,f:unidentified,g:unidentified
OTU_4537	0	2	0	0	0	0	0	0	0	1	0	0	0	0	0	0	0	0	k:Fungi
OTU_4538	28	55	92	41	33	1	3	2	1	54	12	11	17	19	4	0	0	0	k:Fungi
OTU_4540	8	0	0	0	0	0	0	0	0	0	0	0	0	0	0	0	0	0	k:Fungi
OTU_4546	2	0	0	0	0	0	0	0	0	0	0	0	0	0	0	0	0	0	k:Fungi
OTU_4547	1	0	0	0	0	0	0	0	0	2	0	0	0	0	0	0	0	0	k:Fungi,p:Ascomycota
OTU_4548	8	3	1	2	0	0	0	0	0	2	1	1	12	0	0	0	0	0	k:Fungi,p:Ascomycota,c:Sordariomycetes,o:Sordariales,f:Chaetomiaceae,g:Chaetomium,s:Chaetomium_sp
OTU_4550	0	0	0	0	0	0	0	0	0	0	3	1	0	0	0	0	0	0	k:Fungi,p:Glomeromycota,c:Glomeromycetes,o:Diversisporales,f:Diversisporales_fam_Incertae_sedis,g:Entrophospora
OTU_4551	0	0	0	0	0	0	0	0	0	0	0	0	0	0	2	0	0	0	k:Fungi
OTU_4553	0	0	0	0	0	0	0	0	0	0	1	0	2	0	0	0	0	0	k:Fungi,p:Ascomycota,c:Eurotiomycetes,o:Eurotiales,f:Aspergillaceae,g:Penicillium,s:Penicillium_brocae
OTU_4554	0	0	0	1	0	0	0	0	0	1	0	0	0	0	0	0	0	0	k:Fungi,p:Basidiomycota,c:Agaricomycetes,o:Cantharellales,f:Ceratobasidiaceae,g:Thanatephorus,s:Thanatephorus_cucumeris
OTU_456	10	43	21	15	1	0	0	0	0	0	2	6	6	0	0	0	0	0	k:Fungi,p:Ascomycota,c:Sordariomycetes,o:Sordariales,f:Chaetomiaceae
OTU_4560	0	0	0	0	0	0	0	0	0	0	1	0	0	1	0	0	0	0	k:Fungi,p:Ascomycota,c:Dothideomycetes,o:unidentified,f:unidentified,g:unidentified,s:Dothideomycetes_sp
OTU_4567	0	0	0	0	0	9	0	0	11	0	0	0	0	0	0	2	0	0	k:Fungi
OTU_4568	0	0	0	0	2	0	1	1	3	0	0	1	1	0	3	2	0	4	k:Fungi
OTU_4570	3	0	0	0	0	0	0	0	0	0	0	0	0	0	0	0	0	0	k:Fungi,p:Ascomycota,c:Sordariomycetes
OTU_4571	0	0	0	0	0	0	0	0	0	0	0	0	0	0	2	0	0	0	k:Fungi,p:Chytridiomycota,c:unidentified,o:unidentified,f:unidentified,g:unidentified
OTU_4578	422	1	7	1	2	9	0	1	0	2	6	8	0	3	2	4	0	1	k:Fungi,p:Basidiomycota,c:Agaricomycetes,o:unidentified,f:unidentified,g:unidentified,s:Agaricomycetes_sp
OTU_458	1	11	0	0	0	22	0	11	9	3	0	1	0	0	0	0	0	0	k:Fungi,p:Basidiomycota,c:Malasseziomycetes,o:Malasseziales,f:Malasseziaceae,g:Malassezia
OTU_4581	0	0	0	0	0	0	0	12	1	0	0	0	0	0	0	0	0	0	k:Fungi
OTU_4586	1	0	0	0	0	0	0	0	0	2	0	0	0	0	0	0	0	0	k:Fungi,p:unidentified
OTU_4587	0	0	0	0	0	0	0	2	0	0	0	0	0	0	0	0	0	0	k:Fungi
OTU_4588	0	0	0	0	0	0	0	0	0	0	0	0	0	0	2	0	0	0	k:Fungi
OTU_4589	0	0	0	0	0	0	0	0	0	2	0	0	0	0	0	0	0	0	k:Fungi
OTU_459	4	5	3	0	5	4	1	0	0	0	3	4	24	8	0	1	0	0	k:Fungi
OTU_4590	0	0	0	0	0	0	0	0	0	0	2	0	0	0	0	0	0	0	k:Fungi
OTU_4592	0	0	0	0	0	0	0	2	0	0	0	0	0	0	0	0	0	0	k:Fungi
OTU_4596	0	0	0	0	0	0	0	0	0	2	0	0	0	0	0	0	0	0	k:Fungi,p:Chytridiomycota,c:Spizellomycetes,o:Spizellomycetales,f:Spizellomycetaceae,g:Triparticalcar,s:Triparticalcar_sp
OTU_4598	0	0	0	0	0	0	0	0	0	0	0	2	0	0	0	0	0	0	k:Fungi
OTU_46	49	66	278	38	72	17	23	10	15	1525	18	43	30	14	7	9	12	13	k:Fungi
OTU_4601	0	0	0	0	2	0	0	0	0	0	0	0	0	0	0	0	0	0	k:Fungi,p:Basidiomycota,c:Tremellomycetes,o:Tremellales,f:unidentified,g:unidentified,s:Tremellales_sp
OTU_461	0	5	1	21	1	0	0	0	0	14	0	3	0	16	0	0	0	0	k:Fungi,p:unidentified,c:unidentified,o:unidentified,f:unidentified,g:unidentified,s:Fungi_sp
OTU_4610	0	0	0	0	2	0	0	0	0	0	0	0	0	0	0	0	0	0	k:Fungi,p:Ascomycota,c:Sordariomycetes
OTU_4612	0	0	0	0	0	0	0	0	0	0	0	2	0	0	0	0	0	0	k:Fungi,p:Ascomycota,c:Dothideomycetes,o:Pleosporales
OTU_4613	0	2	0	0	0	0	0	0	0	0	0	0	0	0	0	0	0	0	k:Fungi,p:Ascomycota,c:Sordariomycetes,o:Hypocreales,f:Stachybotryaceae,g:unidentified,s:Stachybotryaceae_sp
OTU_4617	0	0	0	0	0	0	0	0	0	0	2	0	0	0	0	0	0	0	k:Fungi
OTU_4618	0	0	0	0	2	0	0	0	0	0	0	0	0	0	0	0	0	0	k:Fungi,p:Ascomycota,c:unidentified,o:unidentified,f:unidentified,g:unidentified,s:Ascomycota_sp
OTU_4619	0	0	0	0	0	0	0	1	0	0	0	1	0	0	0	0	0	0	k:Fungi,p:Basidiomycota,c:Tremellomycetes,o:Filobasidiales,f:Piskurozymaceae,g:Solicoccozyma,s:Solicoccozyma_terricola
OTU_4624	0	0	0	2	0	0	0	0	0	0	0	0	0	0	0	0	0	0	k:Fungi
OTU_4628	0	0	0	0	0	0	0	0	0	0	0	2	0	0	0	0	0	0	k:Fungi
OTU_463	0	1	1	2	0	12	0	11	13	3	1	0	1	0	7	28	1	4	k:Fungi
OTU_4631	0	2	0	0	0	0	0	0	0	0	0	0	0	0	0	0	0	0	k:Fungi
OTU_4637	0	2	0	0	0	0	0	0	0	0	0	0	0	0	0	0	0	0	k:Fungi,p:Mortierellomycota,c:Mortierellomycetes,o:Mortierellales,f:Mortierellaceae,g:Mortierella,s:Mortierella_sp
OTU_4638	0	0	0	0	2	0	0	0	0	0	0	0	0	0	0	0	0	0	k:Fungi
OTU_464	4	2	2	3	0	2	4	2	0	2	0	1	4	36	0	2	1	1	k:Fungi
OTU_4647	2	0	0	0	0	0	0	0	0	0	0	0	0	0	0	0	0	0	k:Fungi
OTU_4648	2	0	0	0	0	0	0	0	0	0	0	0	0	0	0	0	0	0	k:Fungi,p:Ascomycota,c:Sordariomycetes
OTU_4650	2	0	0	0	0	0	0	0	0	0	0	0	0	0	0	0	0	0	k:Fungi,p:Chytridiomycota,c:Rhizophydiomycetes,o:Rhizophydiales,f:Terramycetaceae,g:Boothiomyces,s:Boothiomyces_macroporosum
OTU_4651	0	0	0	0	0	0	2	0	0	1	0	0	0	0	0	0	0	0	k:Fungi
OTU_4654	0	0	0	0	0	0	0	0	0	2	0	0	0	0	0	0	0	0	k:Fungi,p:Ascomycota,c:Sordariomycetes,o:Sordariales,f:Lasiosphaeriaceae,g:Cladorrhinum,s:Cladorrhinum_bulbillosum
OTU_4660	0	0	0	0	0	0	0	0	0	1	0	0	0	3	0	0	0	0	k:Fungi,p:unidentified,c:unidentified,o:unidentified,f:unidentified,g:unidentified,s:Fungi_sp
OTU_4661	66	19	41	149	26	4	9	0	1	103	115	25	31	37	5	1	3	3	k:Fungi
OTU_4662	3	0	0	0	0	0	0	0	0	0	0	0	0	0	0	0	0	0	k:Fungi
OTU_4663	0	0	0	0	0	0	0	0	0	0	2	0	0	0	0	0	0	0	k:Fungi
OTU_4664	2	0	0	0	0	0	0	0	0	0	0	0	0	0	0	0	0	0	k:Fungi,p:unidentified,c:unidentified,o:unidentified,f:unidentified,g:unidentified,s:Fungi_sp
OTU_467	3	0	16	1	17	0	0	0	0	0	3	13	2	3	1	0	0	0	k:Fungi
OTU_4670	1	0	0	0	0	0	1	1	0	0	0	0	0	0	0	0	0	4	k:Fungi
OTU_4672	0	0	0	0	0	0	0	0	0	0	2	0	0	0	0	0	0	0	k:Fungi
OTU_4678	0	3	0	0	0	0	0	0	0	0	0	0	0	0	0	0	0	0	k:Fungi
OTU_4682	0	0	0	1	0	0	0	0	0	1	0	0	0	0	0	0	0	0	k:Fungi
OTU_4684	0	0	0	0	0	0	0	0	0	0	0	2	0	0	0	0	0	0	k:Fungi
OTU_4687	1	0	1	0	0	0	0	0	0	2	0	0	0	0	0	0	0	0	k:Fungi
OTU_4689	0	0	0	0	0	0	0	0	2	0	0	0	0	0	0	0	0	0	k:Fungi
OTU_469	3	4	1	4	0	1	8	0	0	2	0	0	3	1	0	33	0	4	k:Fungi,p:Ascomycota,c:Saccharomycetes,o:Saccharomycetales,f:Dipodascaceae
OTU_4690	0	0	0	0	0	0	0	0	0	0	2	0	0	0	0	0	0	0	k:Fungi,p:Chytridiomycota,c:Spizellomycetes,o:Spizellomycetales,f:unidentified,g:unidentified,s:Spizellomycetales_sp
OTU_4694	0	0	0	0	0	0	0	0	0	0	2	0	0	0	0	0	0	0	k:Fungi
OTU_4696	0	0	0	0	0	0	0	0	0	0	2	0	0	0	0	0	0	0	k:Fungi,p:Basidiomycota,c:Agaricomycetes,o:Agaricales
OTU_47	54	40	27	32	40	154	368	114	106	37	56	30	18	35	337	195	185	266	k:Fungi,p:Ascomycota,c:Dothideomycetes,o:unidentified,f:unidentified,g:Thyrostroma
OTU_470	14	0	0	2	42	0	0	0	0	1	0	0	0	1	0	0	0	0	k:Fungi
OTU_4704	2	0	0	0	0	0	0	0	0	0	0	0	0	0	0	0	0	0	k:Fungi
OTU_4707	0	0	0	0	0	0	0	0	0	0	2	0	0	0	0	0	0	0	k:Fungi,p:Chytridiomycota,c:Rhizophlyctidomycetes,o:Rhizophlyctidales,f:Rhizophlyctidaceae,g:Rhizophlyctis,s:Rhizophlyctis_rosea
OTU_471	8	1	1	0	2	0	2	0	0	0	1	0	0	39	0	0	0	0	k:Fungi,p:Ascomycota,c:Sordariomycetes,o:Hypocreales,f:unidentified,g:unidentified,s:Hypocreales_sp
OTU_4711	0	13	0	0	0	0	0	0	0	0	1	0	0	0	0	0	0	0	k:Fungi
OTU_4718	2	0	0	0	0	0	0	0	0	1	0	0	0	0	0	0	0	0	k:Fungi,p:Chytridiomycota
OTU_472	4	1	2	1	0	0	0	0	0	25	3	8	18	23	0	0	0	0	k:Fungi
OTU_4721	1	0	1	0	0	0	0	0	0	0	0	0	0	1	0	0	0	0	k:Fungi
OTU_4724	2	0	0	1	0	0	0	0	0	0	0	0	0	0	0	0	0	0	k:Fungi,p:Ascomycota,c:Sordariomycetes,o:Hypocreales,f:unidentified,g:unidentified,s:Hypocreales_sp
OTU_4728	2	0	0	0	0	0	0	0	0	0	0	0	0	0	0	0	0	0	k:Fungi,p:Chytridiomycota,c:Rhizophydiomycetes,o:Rhizophydiales,f:Terramycetaceae,g:Boothiomyces,s:Boothiomyces_macroporosum
OTU_473	0	1	0	0	0	0	19	23	25	0	0	1	0	0	0	14	3	0	k:Fungi,p:Ascomycota,c:Leotiomycetes
OTU_474	47	16	0	1	0	0	0	0	0	11	1	8	2	1	0	0	0	0	k:Fungi,p:Ascomycota,c:Sordariomycetes,o:Sordariales,f:unidentified,g:unidentified,s:Sordariales_sp
OTU_4740	187	113	949	330	233	2	40	2	3	45	353	21	61	220	1	2	4	5	k:Fungi,p:Ascomycota,c:unidentified,o:unidentified,f:unidentified,g:unidentified,s:Ascomycota_sp
OTU_4744	0	0	0	0	0	0	0	0	0	0	2	0	0	0	0	0	0	0	k:Fungi
OTU_4745	2	0	0	0	0	0	0	0	0	0	0	0	0	0	0	0	0	0	k:Fungi
OTU_4747	2	0	0	0	0	0	0	0	0	0	0	0	0	0	0	0	0	0	k:Fungi
OTU_4748	2	0	0	0	0	0	0	0	0	0	0	0	0	0	0	0	0	0	k:Fungi,p:Ascomycota,c:Dothideomycetes,o:Capnodiales
OTU_475	0	0	0	1	0	0	12	3	0	0	1	0	2	0	13	14	0	32	k:Fungi,p:Ascomycota,c:Eurotiomycetes,o:Chaetothyriales,f:unidentified,g:unidentified,s:Chaetothyriales_sp
OTU_4750	1	4	0	1	0	0	0	0	0	0	0	0	0	0	0	0	0	0	k:Fungi
OTU_4752	2	0	0	0	0	0	0	0	0	0	0	0	0	0	0	0	0	0	k:Fungi
OTU_4756	2	1	0	0	3	0	0	1	2	1	0	4	0	0	0	0	0	0	k:Fungi,p:unidentified
OTU_4757	2	0	0	0	0	0	0	0	0	0	0	0	0	0	0	0	0	0	k:Fungi,p:Basidiomycota,c:Agaricomycetes,o:Agaricales,f:Lycoperdaceae
OTU_476	17	5	1	3	4	0	0	0	1	1	0	11	11	4	0	0	0	0	k:Fungi
OTU_4766	45	81	92	92	72	0	3	0	2	23	154	146	74	26	1	0	0	0	k:Fungi,p:Ascomycota,c:Sordariomycetes,o:Hypocreales,f:Hypocreales_fam_Incertae_sedis
OTU_4767	0	0	0	0	0	0	2	0	0	0	0	0	0	0	0	0	0	0	k:Fungi,p:Basidiomycota,c:Agaricomycetes,o:Cantharellales,f:Ceratobasidiaceae,g:Thanatephorus
OTU_4768	0	0	0	0	0	0	0	0	2	0	0	0	0	0	0	0	0	1	k:Fungi
OTU_477	0	0	0	1	52	0	0	0	0	0	2	0	0	0	0	0	0	1	k:Fungi,p:Ascomycota,c:Orbiliomycetes,o:Orbiliales,f:Orbiliaceae,g:unidentified,s:Orbiliaceae_sp
OTU_4770	0	0	2	0	0	0	0	0	0	0	0	0	0	0	0	0	0	0	k:Fungi
OTU_4771	1	3	2	0	7	1	0	1	0	6	1	6	0	0	1	0	0	0	k:Fungi
OTU_4773	0	0	2	0	0	0	0	0	0	0	0	0	0	0	0	0	0	0	k:Fungi
OTU_4774	0	0	0	0	0	0	0	0	0	0	0	2	0	0	0	0	0	0	k:Fungi,p:Ascomycota,c:Saccharomycetes
OTU_4776	1	0	0	0	0	0	1	0	0	0	0	0	0	0	0	0	0	0	k:Fungi
OTU_4778	0	0	0	0	0	0	0	0	0	1	0	2	0	0	0	0	0	0	k:Fungi
OTU_4779	0	0	0	0	0	0	0	0	0	0	0	3	0	0	0	0	0	0	k:Fungi
OTU_478	7	2	1	7	3	3	11	5	6	4	3	5	5	5	27	15	3	12	k:Fungi
OTU_4781	0	0	0	0	0	0	0	0	0	0	0	2	0	0	0	0	0	0	k:Fungi,p:Glomeromycota,c:Glomeromycetes,o:Diversisporales,f:Diversisporales_fam_Incertae_sedis
OTU_4788	0	0	0	0	0	0	0	0	0	0	0	2	0	0	0	0	0	0	k:Fungi,p:Basidiomycota,c:Agaricomycetes,o:Agaricales
OTU_4789	0	0	2	0	0	0	0	0	1	0	0	0	0	0	0	0	0	0	k:Fungi,p:Basidiomycota,c:Cystobasidiomycetes,o:Cystobasidiales,f:Cystobasidiaceae
OTU_479	0	0	0	0	1	0	0	0	14	0	0	0	0	0	0	12	0	35	k:Fungi
OTU_4791	0	0	0	0	0	0	0	2	0	0	0	0	0	0	0	0	0	0	k:Fungi
OTU_4796	0	2	0	0	0	0	0	0	0	0	0	0	0	0	0	0	0	0	k:Fungi
OTU_48	28	29	52	30	31	200	322	147	204	22	26	25	27	32	436	194	126	170	k:Fungi,p:Ascomycota,c:Leotiomycetes,o:Helotiales,f:Helotiaceae,g:unidentified,s:Helotiaceae_sp
OTU_4800	0	0	2	0	0	0	0	0	0	0	0	0	0	0	0	0	0	0	k:Fungi
OTU_4801	0	0	0	1	0	0	0	0	0	0	2	0	0	0	0	0	0	0	k:Fungi,p:Ascomycota,c:Sordariomycetes,o:Hypocreales,f:unidentified,g:unidentified
OTU_4804	0	2	0	0	0	0	0	0	0	0	0	0	0	0	0	0	0	0	k:Fungi
OTU_4807	1	0	0	0	0	0	0	0	0	0	1	0	0	0	0	0	0	0	k:Fungi
OTU_4808	0	0	0	0	0	0	0	0	0	0	2	0	0	0	0	0	0	0	k:Fungi,p:unidentified,c:unidentified,o:unidentified,f:unidentified,g:unidentified,s:Fungi_sp
OTU_4809	0	0	0	0	0	0	0	0	0	0	2	1	0	0	0	0	0	0	k:Fungi,p:Glomeromycota
OTU_481	12	5	6	23	5	0	0	0	0	4	3	40	0	12	0	0	0	0	k:Fungi
OTU_4810	0	0	2	0	0	0	0	0	0	0	0	0	0	0	0	0	0	0	k:Fungi
OTU_4814	0	0	2	0	0	0	0	0	0	0	0	0	0	0	0	0	0	0	k:Fungi
OTU_4817	0	0	2	0	0	0	0	0	0	0	0	0	0	0	0	0	0	0	k:Fungi,p:Ascomycota,c:Saccharomycetes,o:Saccharomycetales
OTU_4818	0	0	2	0	0	0	1	0	0	2	0	0	0	1	0	0	1	0	k:Fungi
OTU_4819	0	0	2	0	0	0	0	0	0	0	0	0	0	0	0	0	0	0	k:Fungi,p:Ascomycota,c:Dothideomycetes,o:Pleosporales,f:unidentified,g:unidentified,s:Pleosporales_sp
OTU_482	16	5	23	12	23	0	0	0	3	1	3	7	2	7	1	0	1	2	k:Fungi
OTU_4820	0	0	0	0	0	0	0	0	0	0	0	0	4	0	0	0	0	0	k:Fungi
OTU_4825	2	0	0	0	0	0	0	0	0	0	2	0	0	0	0	0	0	0	k:Fungi,p:Ascomycota,c:Eurotiomycetes,o:Eurotiales,f:Aspergillaceae,g:Penicillium
OTU_4826	0	0	0	0	0	0	0	2	0	0	0	0	0	0	0	0	0	0	k:Fungi
OTU_4828	0	0	0	0	0	0	0	0	2	0	0	0	0	0	0	0	0	0	k:Fungi
OTU_4829	0	0	0	0	0	4	13	10	7	0	0	0	0	0	1	4	8	5	k:Fungi
OTU_483	0	0	0	19	0	0	0	0	0	0	4	17	5	13	0	0	0	0	k:Fungi,p:Ascomycota
OTU_4831	0	0	1	0	0	0	0	0	0	0	1	0	0	0	0	0	0	0	k:Fungi
OTU_4834	0	0	2	0	0	0	0	0	0	0	0	0	0	0	0	0	0	0	k:Fungi,p:Basidiomycota,c:Tremellomycetes
OTU_4841	0	0	1	0	1	0	0	0	0	0	0	0	0	0	0	0	0	0	k:Fungi,p:Ascomycota,c:Dothideomycetes,o:Botryosphaeriales,f:Aplosporellaceae,g:unidentified,s:Aplosporellaceae_sp
OTU_4843	0	1	1	1	0	0	0	0	0	5	3	0	0	0	0	0	0	0	k:Fungi
OTU_4849	0	0	3	0	0	0	1	0	0	0	0	0	0	0	0	0	0	0	k:Fungi
OTU_485	4	5	8	6	3	0	2	0	0	12	3	0	29	4	0	0	1	0	k:Fungi
OTU_4852	0	0	0	0	2	0	0	0	0	0	0	0	0	0	0	0	0	0	k:Fungi
OTU_4853	0	0	2	0	0	0	0	0	0	0	0	0	0	0	0	0	0	0	k:Fungi
OTU_4855	0	1	0	0	0	0	0	2	0	0	0	0	0	0	0	0	0	0	k:Fungi
OTU_4859	0	5	0	0	0	0	0	0	0	8	0	0	0	0	0	0	0	0	k:Fungi
OTU_486	3	0	8	2	31	2	2	0	0	14	1	6	1	1	1	0	0	0	k:Fungi,p:Ascomycota,c:Dothideomycetes,o:Pleosporales,f:Pleosporaceae,g:Curvularia,s:Curvularia_lunata
OTU_4862	0	0	0	0	0	0	0	0	2	0	0	0	0	0	0	0	0	0	k:Fungi,p:unidentified,c:unidentified
OTU_4866	0	2	0	0	0	0	0	0	0	0	0	0	0	0	0	0	0	0	k:Fungi
OTU_487	1	1	1	1	0	14	0	0	0	2	3	0	0	0	63	17	0	0	k:Fungi,p:Ascomycota,c:Dothideomycetes,o:Pleosporales
OTU_4870	0	0	0	0	0	1	0	0	0	2	0	0	0	0	0	0	0	0	k:Fungi,p:Ascomycota,c:Archaeorhizomycetes,o:Archaeorhizomycetales,f:Archaeorhizomycetaceae,g:Archaeorhizomyces,s:Archaeorhizomyces_sp
OTU_4871	0	0	2	0	0	0	0	0	0	0	0	0	0	0	0	0	0	0	k:Fungi,p:Basidiomycota,c:Tremellomycetes
OTU_4872	0	0	0	0	3	0	0	0	0	0	0	0	0	0	0	0	0	0	k:Fungi
OTU_4875	0	0	0	0	4	0	0	0	0	0	0	0	0	0	0	0	0	0	k:Fungi
OTU_4877	0	0	2	0	0	0	0	0	0	0	0	0	0	0	0	0	0	0	k:Fungi
OTU_4878	0	0	0	0	6	0	0	0	0	0	0	0	0	0	0	0	0	0	k:Fungi
OTU_488	0	1	0	0	0	0	31	0	0	0	0	0	0	0	0	0	0	39	k:Fungi,p:Ascomycota,c:Sordariomycetes,o:unidentified,f:unidentified,g:unidentified,s:Sordariomycetes_sp
OTU_4881	0	0	2	0	0	0	0	0	0	0	0	0	0	0	0	0	0	0	k:Fungi
OTU_4883	0	0	0	2	0	0	0	0	0	0	0	0	0	0	0	0	0	0	k:Fungi,p:Ascomycota,c:Dothideomycetes,o:Dothideomycetes_ord_Incertae_sedis,f:Eremomycetaceae,g:Arthrographis,s:Arthrographis_kalrae
OTU_4886	0	0	0	0	0	0	2	0	0	0	0	0	0	0	0	0	0	0	k:Fungi,p:Rozellomycota,c:unidentified,o:unidentified,f:unidentified,g:unidentified,s:Rozellomycota_sp
OTU_4888	0	0	0	3	0	0	0	0	0	0	0	0	0	0	0	0	0	0	k:Fungi
OTU_4889	0	0	1	0	1	0	0	0	0	0	0	0	0	0	0	0	0	0	k:Fungi,p:Basidiomycota
OTU_489	1	2	3	2	0	45	0	0	1	2	1	0	1	2	2	0	1	1	k:Fungi,p:Ascomycota,c:Sordariomycetes,o:Hypocreales,f:Bionectriaceae
OTU_4891	0	0	2	0	0	0	0	0	0	0	0	0	0	0	0	0	0	0	k:Fungi,p:Ascomycota,c:Sordariomycetes,o:Hypocreales,f:Clavicipitaceae,g:Metacordyceps,s:Metacordyceps_chlamydosporia
OTU_4893	0	0	2	0	0	0	0	0	0	0	0	0	0	1	0	0	0	0	k:Fungi,p:Ascomycota,c:Sordariomycetes
OTU_4894	0	0	0	0	2	0	0	0	0	0	0	0	0	0	0	0	0	0	k:Fungi,p:Mortierellomycota
OTU_49	26	45	13	13	3	4	1553	4	5	65	67	78	52	31	5	20	64	13	k:Fungi,p:Basidiomycota,c:Agaricomycetes,o:Cantharellales,f:Ceratobasidiaceae,g:Rhizoctonia
OTU_4901	0	0	2	0	0	0	0	0	0	0	0	0	0	0	0	0	0	0	k:Fungi
OTU_4903	0	0	0	0	2	0	0	0	0	0	0	0	0	0	0	0	0	0	k:Fungi
OTU_491	17	0	1	24	8	0	1	0	0	0	4	0	1	2	0	0	0	0	k:Fungi
OTU_4914	3	0	0	0	1	0	0	0	0	1	0	0	0	0	0	0	0	0	k:Fungi
OTU_4915	2	0	0	0	0	0	0	0	0	0	0	0	0	0	0	0	0	0	k:Fungi,p:Ascomycota,c:Pezizomycetes
OTU_492	0	14	6	19	1	0	0	0	0	21	6	1	2	0	0	0	0	0	k:Fungi,p:Ascomycota,c:Sordariomycetes,o:Myrmecridiales,f:Myrmecridiaceae,g:Myrmecridium,s:Myrmecridium_schulzeri
OTU_4920	2	0	0	0	0	0	0	0	0	0	0	0	0	0	0	0	0	0	k:Fungi,p:Ascomycota,c:Eurotiomycetes,o:Eurotiales,f:Trichocomaceae,g:Thermomyces
OTU_4922	0	0	0	0	0	0	0	0	0	4	0	0	0	0	0	0	0	0	k:Fungi,p:Basidiomycota,c:Agaricomycetes,o:Russulales,f:Peniophoraceae
OTU_4925	2	0	0	0	0	0	0	0	0	0	0	0	0	0	0	0	0	0	k:Fungi,p:Ascomycota,c:Dothideomycetes,o:Pleosporales,f:Phaeosphaeriaceae,g:Setophaeosphaeria,s:Setophaeosphaeria_hemerocallidis
OTU_4935	0	0	0	0	0	0	0	0	0	1	0	0	0	0	0	0	0	1	k:Fungi
OTU_4936	2	0	0	0	0	0	0	0	0	0	0	0	0	0	0	0	0	0	k:Fungi,p:Ascomycota,c:Eurotiomycetes
OTU_4940	3	0	0	0	0	0	0	0	0	0	0	0	0	0	0	0	0	0	k:Fungi
OTU_4941	2	0	0	0	0	0	0	0	0	0	0	0	0	0	0	0	0	0	k:Fungi
OTU_4943	0	0	0	0	0	0	0	0	0	4	0	0	0	0	0	0	0	0	k:Fungi
OTU_495	0	0	0	0	0	0	26	2	16	0	0	0	0	0	0	0	0	22	k:Fungi,p:unidentified,c:unidentified,o:unidentified,f:unidentified,g:unidentified,s:Fungi_sp
[truncated: 504 more rows]
