# Supplementary material for: Microbial landscapes of the rhizosphere soils and roots of Luffa cylindrica plant associated with Meloidogyne incognita
Source: Front Microbiol. 2023 May 25;14:1168179. doi: 10.3389/fmicb.2023.1168179 (PMC10247985; doi:10.3389/fmicb.2023.1168179)
Supplement: Supplementary file 4 [file Table_4.XLSX]

## Sheet: Bacterial
Supplementary Table 4. Shared Bacterial and fungal OTUs
	OTU ID	US	UR	IS	IR	Kingdom	Phylum	Class	Order	Family	Genus	Species
536 common elements in "IS", "IR", "US" and "UR":
	OTU_8	0.0247721	0.00226513	0.00704289	0.00155717	Bacteria	Proteobacteria	Gammaproteobacteria	Xanthomonadales	Rhodanobacteraceae	Chujaibacter	Chujaibacter soli
	OTU_35	0.0194314	0.00571675	0.00856336	0.00223055	Bacteria	Firmicutes	Bacilli	Bacillales	Bacillaceae	Bacillus
	OTU_11	0.0157591	0.00194154	0.0115189	0.00151509	Bacteria	Proteobacteria	Gammaproteobacteria	Betaproteobacteriales	Rhodocyclaceae	Azovibrio	Azovibrio sp.
	OTU_7	0.015377	0.0526373	0.0130351	0.0374143	Bacteria	Proteobacteria	Gammaproteobacteria	Betaproteobacteriales	Burkholderiaceae	Ralstonia
	OTU_3	0.0152156	0.0032359	0.0116641	0.00113632	Bacteria	Actinobacteria	Actinobacteria	Micrococcales	Micrococcaceae
	OTU_23	0.0119552	0.00161795	0.00262667	0.000925887	Bacteria	Firmicutes	Bacilli	Bacillales	Bacillaceae	Bacillus	bacillus funiculus
	OTU_58	0.0117981	0.00237299	0.00864878	0.00109423	Bacteria	Proteobacteria	Alphaproteobacteria	Sphingomonadales	Sphingomonadaceae	Sphingomonas	Sphingomonas agri
	OTU_27	0.0108386	0.0011865	0.002695	0.000715458	Bacteria	Proteobacteria	Gammaproteobacteria
	OTU_19	0.00259821	0.059109	0.00240885	0.100417	Bacteria	Proteobacteria	Gammaproteobacteria	Betaproteobacteriales	Burkholderiaceae
	OTU_22	0.000683515	0.048107	0.000602212	0.0734397	Bacteria	Firmicutes	Bacilli	Bacillales	Bacillaceae	Geobacillus
	OTU_30	0.000301426	0.0350555	0.00025626	0.0345103	Bacteria	Proteobacteria	Alphaproteobacteria	Rhizobiales	Beijerinckiaceae	Methylobacterium	Methylorubrum extorquens
	OTU_21	0.00129486	0.0306332	0.00486894	0.0237785	Bacteria	Proteobacteria	Alphaproteobacteria	Rhizobiales	Rhizobiaceae	Allorhizobium-Neorhizobium-Pararhizobium-Rhizobium
	OTU_153	0.000271708	0.0190918	0.000563772	0.000673372	Bacteria	Bacteroidetes	Bacteroidia	Chitinophagales	Chitinophagaceae	uncultured
	OTU_38	0.00172789	0.0182289	0.00471519	0.0103531	Bacteria	Proteobacteria	Gammaproteobacteria	Xanthomonadales	Xanthomonadaceae	Stenotrophomonas
	OTU_41	0.000908524	0.0182289	0.00205862	0.0131308	Bacteria	Proteobacteria	Gammaproteobacteria	Pseudomonadales	Pseudomonadaceae	Pseudomonas
	OTU_146	0.00010189	0.0175817	0.000119588	0.0138462	Bacteria	Actinobacteria	Actinobacteria	Propionibacteriales	Propionibacteriaceae	Cutibacterium	Cutibacterium acnes
	OTU_60	0.000636816	0.0170424	0.00368161	0.00441901	Bacteria	Bacteroidetes	Bacteroidia	Chitinophagales	Chitinophagaceae	Chitinophaga
	OTU_88	0.000191045	0.0152087	0.000448455	0.00618661	Bacteria	Proteobacteria	Gammaproteobacteria	Betaproteobacteriales	Burkholderiaceae	Comamonas	Comamonas denitrificans
	OTU_150	0.000539171	0.0142379	0.000666277	0.000126257	Bacteria	Bacteroidetes	Bacteroidia	Chitinophagales	Chitinophagaceae
	OTU_42	0.000713233	0.0131593	0.00366879	0.00404023	Bacteria	Proteobacteria	Gammaproteobacteria	Betaproteobacteriales	Burkholderiaceae	Acidovorax
	OTU_99	0.00223735	0.0111099	0.00196893	0.000715458	Bacteria	Proteobacteria	Alphaproteobacteria	Sphingomonadales	Sphingomonadaceae	Novosphingobium
	OTU_10	0.00129061	0.00280444	0.0353639	0.00340895	Bacteria	Bacteroidetes	Bacteroidia	Flavobacteriales	Weeksellaceae	Chryseobacterium
	OTU_4	0.00533651	0.00701111	0.0282698	0.00382981	Bacteria	Proteobacteria	Gammaproteobacteria	Pseudomonadales	Pseudomonadaceae	Pseudomonas
	OTU_18	0.000692006	0.0011865	0.0258054	0.00079963	Bacteria	Bacteroidetes	Bacteroidia	Flavobacteriales	Weeksellaceae	Chryseobacterium
	OTU_76	0.00077267	0.000107863	0.0118221	0.00164135	Bacteria	Bacteroidetes	Bacteroidia	Flavobacteriales	Flavobacteriaceae	Flavobacterium
	OTU_1957	0.000297181	0.000539316	0.011647	0.000547115	Bacteria	Bacteroidetes	Bacteroidia	Flavobacteriales	Flavobacteriaceae	Flavobacterium
	OTU_29	0.00696676	0.00388308	0.0115531	0.00223055	Bacteria	Proteobacteria	Gammaproteobacteria	Betaproteobacteriales	Burkholderiaceae	Burkholderia-Caballeronia-Paraburkholderia
	OTU_31	0.000169817	0.000862906	0.0100027	0.000505029	Bacteria	Bacteroidetes	Bacteroidia	Flavobacteriales	Flavobacteriaceae	Myroides
	OTU_6	0.00518792	0.00604034	0.00658162	0.128614	Bacteria	Proteobacteria	Gammaproteobacteria	Betaproteobacteriales	Burkholderiaceae
	OTU_14	0.000297181	0.00334376	0.00029897	0.0820252	Bacteria	Firmicutes	Bacilli	Bacillales	Pasteuriaceae	Pasteuria
	OTU_68	0.000118872	0.00560889	9.82331e-05	0.0148142	Bacteria	Proteobacteria	Alphaproteobacteria	Rhizobiales	Xanthobacteraceae	Ancylobacter	Ancylobacter polymorphus
	OTU_55	0.00113778	0.00215726	0.0011788	0.0135937	Bacteria	Actinobacteria	Actinobacteria	Streptomycetales	Streptomycetaceae	Streptomyces
	OTU_111	0.000144345	0.000755043	0.000140943	0.0114894	Bacteria	Proteobacteria	Gammaproteobacteria	Methylococcales	Methylomonaceae	Crenothrix	uncultured bacterium
	OTU_126	0.000131609	0.000539316	0.000136672	0.00921678	Bacteria	Proteobacteria	Gammaproteobacteria	Betaproteobacteriales	Hydrogenophilaceae	Thiobacillus
	OTU_1202	0.000450016	0.00787402	0.000303241	0.00530281	Bacteria	Firmicutes	Bacilli	Bacillales	Bacillaceae	Bacillus
	OTU_676	0.000123118	0.00280444	0.00025626	0.00517655	Bacteria	Proteobacteria	Gammaproteobacteria	Enterobacteriales	Enterobacteriaceae	Salmonella
	OTU_174	6.36816e-05	0.00172581	2.5626e-05	0.00500821	Bacteria	Actinobacteria	Actinobacteria	Pseudonocardiales	Pseudonocardiaceae	Saccharopolyspora
	OTU_59	0.00323078	0.000755043	0.00481769	0.00496612	Bacteria	Proteobacteria	Gammaproteobacteria	Betaproteobacteriales	Burkholderiaceae	Variovorax
	OTU_270	0.00019529	0.00744256	0.000136672	0.00462943	Bacteria	Firmicutes	Bacilli	Bacillales	Staphylococcaceae	Staphylococcus
	OTU_175	0.000866069	0.00226513	0.00265229	0.00450318	Bacteria	Proteobacteria	Gammaproteobacteria	Betaproteobacteriales	Burkholderiaceae
	OTU_360	2.97181e-05	0.000755043	4.6981e-05	0.00429275	Bacteria	Proteobacteria	Gammaproteobacteria	Pseudomonadales	Moraxellaceae	Acinetobacter
	OTU_188	5.09452e-05	0.0032359	8.54201e-05	0.00378772	Bacteria	Proteobacteria	Gammaproteobacteria	Enterobacteriales	Enterobacteriaceae	Escherichia-Shigella
	OTU_121	0.00156657	0.00237299	0.00393787	0.0035352	Bacteria	Proteobacteria	Gammaproteobacteria	Betaproteobacteriales	Methylophilaceae
	OTU_166	6.7927e-05	0.00981555	8.96911e-05	0.00349312	Bacteria	Proteobacteria	Gammaproteobacteria	Pseudomonadales	Moraxellaceae	Acinetobacter
	OTU_164	0.00137128	0.00237299	0.00370296	0.00332478	Bacteria	Proteobacteria	Gammaproteobacteria	Enterobacteriales	Enterobacteriaceae
	OTU_413	8.49087e-06	0.000107863	2.1355e-05	0.00328269	Bacteria	Proteobacteria	Gammaproteobacteria	SZB30
	OTU_189	0.000301426	0.00399094	0.000316054	0.00286183	Bacteria	Proteobacteria	Alphaproteobacteria	Caulobacterales	Caulobacteraceae	Caulobacter
	OTU_230	0.000382089	0.00226513	0.000820033	0.00281975	Bacteria	Proteobacteria	Alphaproteobacteria	Rhizobiales	Beijerinckiaceae	Bosea
	OTU_402	1.69817e-05	0.00496171	2.1355e-05	0.00281975	Bacteria	Proteobacteria	Gammaproteobacteria	Pseudomonadales	Moraxellaceae	Enhydrobacter
	OTU_93	0.00155383	0.0040988	0.00143933	0.00269349	Bacteria	Actinobacteria	Actinobacteria	Micrococcales	Microbacteriaceae	Microbacterium	Microbacterium oleivorans
	OTU_587	2.12272e-05	0.00248085	8.54201e-06	0.00260932	Bacteria	Actinobacteria	Actinobacteria	Corynebacteriales	Corynebacteriaceae	Corynebacterium_1	uncultured bacterium
	OTU_410	1.69817e-05	0.000970769	2.9897e-05	0.00252515	Bacteria	Proteobacteria	Gammaproteobacteria	Alteromonadales	Alteromonadaceae	Rheinheimera
	OTU_3560	0.00451715	0.00291231	0.0016785	0.0023568	Bacteria	Firmicutes	Bacilli	Bacillales	Bacillaceae	Bacillus
	OTU_64	0.00193167	0.0020494	0.00153756	0.00214637	Bacteria	Proteobacteria	Alphaproteobacteria	Rhizobiales	Xanthobacteraceae	Bradyrhizobium
	OTU_33	0.000628325	0.000431453	0.00758957	0.00210429	Bacteria	Bacteroidetes	Bacteroidia	Flavobacteriales	Flavobacteriaceae	Flavobacterium
	OTU_310	6.7927e-05	0.00161795	2.9897e-05	0.0020622	Bacteria	Proteobacteria	Deltaproteobacteria	Desulfuromonadales	Geobacteraceae	Geobacter	Geobacter metallireducens GS-15
	OTU_74	0.00271708	0.00550102	0.00313065	0.00197803	Bacteria	Proteobacteria	Alphaproteobacteria	Sphingomonadales	Sphingomonadaceae	Novosphingobium
	OTU_1344	0.000458507	0.00302017	0.000456997	0.00193595	Bacteria	Chloroflexi	AD3
	OTU_484	1.69817e-05	0.000647179	3.8439e-05	0.00193595	Bacteria	Proteobacteria	Gammaproteobacteria	Betaproteobacteriales	Burkholderiaceae	Tepidimonas	Tepidimonas arfidensis
	OTU_465	2.12272e-05	0.00032359	2.5626e-05	0.00189386	Bacteria	Proteobacteria	Gammaproteobacteria	Betaproteobacteriales	Rhodocyclaceae
	OTU_39	0.00754839	0.00151009	0.00540709	0.00185177	Bacteria	Proteobacteria	Gammaproteobacteria	Betaproteobacteriales	Burkholderiaceae	Ramlibacter
	OTU_209	0.00043728	0.000431453	0.000867014	0.00185177	Bacteria	Bacteroidetes	Bacteroidia	Chitinophagales	Chitinophagaceae	Terrimonas
	OTU_292	2.12272e-05	0.00539316	2.9897e-05	0.0017676	Bacteria	Proteobacteria	Gammaproteobacteria	Betaproteobacteriales	Hydrogenophilaceae	Hydrogenophilus
	OTU_224	0.00166421	0.0032359	0.0012813	0.00164135	Bacteria	Proteobacteria	Alphaproteobacteria	Rhizobiales	Rhizobiaceae	Mesorhizobium
	OTU_297	0.000708988	0.00172581	0.000572314	0.00159926	Bacteria	Proteobacteria	Alphaproteobacteria	Sphingomonadales	Sphingomonadaceae	Sphingopyxis
	OTU_37	0.00596484	0.000862906	0.0059367	0.00155717	Bacteria	Proteobacteria	Gammaproteobacteria	Betaproteobacteriales	Nitrosomonadaceae	Ellin6067
	OTU_158	0.00435157	0.00291231	0.00336982	0.00155717	Bacteria	Actinobacteria	Actinobacteria	Corynebacteriales	Mycobacteriaceae	Mycobacterium
	OTU_110	0.00163025	0.00625607	0.00133682	0.00155717	Bacteria	Proteobacteria	Gammaproteobacteria	Betaproteobacteriales	Burkholderiaceae
	OTU_4100	9.76451e-05	0.00291231	0.000162298	0.001473	Bacteria	Proteobacteria	Gammaproteobacteria	Pseudomonadales	Pseudomonadaceae	Pseudomonas
	OTU_536	1.27363e-05	0.00269658	4.271e-06	0.001473	Bacteria	Actinobacteria	Actinobacteria	Micrococcales	Micrococcaceae	Micrococcus
	OTU_955	0.000114627	0.000970769	0.000111046	0.00143092	Bacteria	Bacteroidetes	Bacteroidia	Sphingobacteriales	Sphingobacteriaceae	Mucilaginibacter	Sphingoterrabacterium koreensis
	OTU_639	1.27363e-05	0.000215726	8.54201e-06	0.00143092	Bacteria	Proteobacteria	Deltaproteobacteria	Desulfarculales	Desulfarculaceae	Desulfatiglans	uncultured bacterium
	OTU_47	0.00306945	0.00744256	0.00533875	0.00138883	Bacteria	Proteobacteria	Alphaproteobacteria	Rhizobiales	Rhizobiaceae	Ensifer	Ensifer adhaerens
	OTU_91	0.00308219	0.0020494	0.00371577	0.00138883	Bacteria	Proteobacteria	Gammaproteobacteria	Betaproteobacteriales	Burkholderiaceae
	OTU_284	0.00104862	0.000215726	0.000986602	0.00138883	Bacteria	Proteobacteria	Alphaproteobacteria	Rhizobiales	Beijerinckiaceae	Microvirga
	OTU_643	2.97181e-05	0.00237299	8.54201e-06	0.00134674	Bacteria	Firmicutes	Bacilli	Lactobacillales	Aerococcaceae	Aerococcus
	OTU_1564	0.000717479	0.000431453	0.000388661	0.00126257	Bacteria	Proteobacteria	Alphaproteobacteria	Rhizobiales	Devosiaceae	Devosia
	OTU_1438	8.49087e-06	0.000755043	8.54201e-06	0.00126257	Bacteria	Firmicutes	Clostridia	Clostridiales	Clostridiaceae_1	Caloramator
	OTU_119	0.00275529	0.00161795	0.00157173	0.00122049	Bacteria	Proteobacteria	Gammaproteobacteria	Betaproteobacteriales	Burkholderiaceae	Massilia
	OTU_20	0.00504358	0.000647179	0.00544553	0.00113632	Bacteria	Proteobacteria	Gammaproteobacteria	Xanthomonadales	Rhodanobacteraceae	Rhodanobacter
	OTU_13	0.00714932	0.00129436	0.00708987	0.00109423	Bacteria	Proteobacteria	Alphaproteobacteria	Sphingomonadales	Sphingomonadaceae
	OTU_245	0.00301001	0.00194154	0.0020031	0.00109423	Bacteria	Proteobacteria	Alphaproteobacteria	Caulobacterales	Caulobacteraceae	Phenylobacterium
	OTU_62	0.0064191	0.000970769	0.0060392	0.00105214	Bacteria	Proteobacteria	Gammaproteobacteria	Betaproteobacteriales	Nitrosomonadaceae	MND1
	OTU_327	0.000900033	0.0011865	0.000858472	0.00105214	Bacteria	Proteobacteria	Alphaproteobacteria	Dongiales	Dongiaceae	Dongia
	OTU_44	0.00466574	0.00161795	0.00452726	0.00101006	Bacteria	Patescibacteria	Saccharimonadia	Saccharimonadales
	OTU_100	0.00571011	0.00032359	0.00411298	0.00101006	Bacteria	Proteobacteria	Alphaproteobacteria	Micropepsales	Micropepsaceae	uncultured	uncultured bacterium
	OTU_216	0.000666534	0.00334376	0.00198602	0.00101006	Bacteria	Proteobacteria	Alphaproteobacteria	Caulobacterales	Caulobacteraceae	Brevundimonas
	OTU_1299	0.000169817	0.000431453	0.00067909	0.00101006	Bacteria	Proteobacteria	Gammaproteobacteria	Betaproteobacteriales	Burkholderiaceae
	OTU_1548	6.36816e-05	0.00032359	9.82331e-05	0.00101006	Bacteria	Proteobacteria	Gammaproteobacteria	Steroidobacterales	Steroidobacteraceae	uncultured
	OTU_791	4.66998e-05	0.000539316	2.5626e-05	0.00101006	Bacteria	Bacteroidetes	Bacteroidia	Flavobacteriales	Weeksellaceae	Cloacibacterium	uncultured bacterium
	OTU_17	0.00847389	0.00161795	0.00501416	0.000967973	Bacteria	Acidobacteria	Acidobacteriia	Subgroup_2
	OTU_264	0.000348126	0.00248085	0.000691903	0.000967973	Bacteria	Proteobacteria	Gammaproteobacteria	Pseudomonadales	Moraxellaceae	uncultured
	OTU_557	5.51907e-05	0.00107863	0.000226363	0.000967973	Bacteria	Bacteroidetes	Bacteroidia	Cytophagales	Spirosomaceae	Dyadobacter	Dyadobacter sp. V5
	OTU_40	0.00859276	0.0020494	0.00445466	0.000925887	Bacteria	Proteobacteria	Gammaproteobacteria	Xanthomonadales	Rhodanobacteraceae
	OTU_137	0.00163874	0.000107863	0.00116598	0.000925887	Bacteria	Actinobacteria	Actinobacteria	Corynebacteriales	Mycobacteriaceae	Mycobacterium
	OTU_1003	0.000237744	0.000107863	0.000166569	0.000925887	Bacteria	Firmicutes	Bacilli	Bacillales	Planococcaceae	Lysinibacillus
	OTU_159	0.00158355	0.00161795	0.00211415	0.000883801	Bacteria	Proteobacteria	Alphaproteobacteria	Rhizobiales	Rhizobiaceae	Allorhizobium-Neorhizobium-Pararhizobium-Rhizobium
	OTU_657	2.12272e-05	0.00151009	4.271e-06	0.000883801	Bacteria	Bacteroidetes	Bacteroidia	Flavobacteriales	Weeksellaceae	Moheibacter
	OTU_32	0.00419449	0.00161795	0.0052149	0.000841715	Bacteria	Proteobacteria	Alphaproteobacteria	Sphingomonadales	Sphingomonadaceae	Novosphingobium
	OTU_400	0.00334116	0.00248085	0.00303241	0.000841715	Bacteria	Proteobacteria	Gammaproteobacteria	Xanthomonadales	Xanthomonadaceae
	OTU_3389	0.00125665	0.000862906	0.000858472	0.000841715	Bacteria	Bacteroidetes	Bacteroidia	Chitinophagales	Chitinophagaceae
	OTU_49	0.00686063	0.00194154	0.00432226	0.00079963	Bacteria	Gemmatimonadetes	Gemmatimonadetes	Gemmatimonadales	Gemmatimonadaceae	uncultured
	OTU_258	0.00153685	0.0020494	0.0014735	0.00079963	Bacteria	Proteobacteria	Alphaproteobacteria	Rhizobiales	Xanthobacteraceae	Bradyrhizobium
	OTU_178	0.00107834	0.000539316	0.000815762	0.00079963	Bacteria	Actinobacteria	Actinobacteria	Propionibacteriales	Nocardioidaceae	Nocardioides
	OTU_1579	2.54726e-05	0.000539316	8.54201e-06	0.00079963	Bacteria	Firmicutes	Bacilli	Lactobacillales	Streptococcaceae	Streptococcus
	OTU_94	0.00320531	0.00485385	0.00238749	0.000757544	Bacteria	Proteobacteria	Gammaproteobacteria	Gammaproteobacteria_Incertae_Sedis	Unknown_Family	Acidibacter
	OTU_71	0.00437705	0.00172581	0.00219102	0.000757544	Bacteria	Chloroflexi	AD3
	OTU_408	0.000233499	0.000970769	0.00025626	0.000757544	Bacteria	Proteobacteria	Gammaproteobacteria	Betaproteobacteriales	Rhodocyclaceae	Thauera	Thauera sp. LOPT-10-14
	OTU_96	0.00430487	0.00334376	0.00358337	0.000715458	Bacteria	Proteobacteria	Alphaproteobacteria	Rhizobiales	Devosiaceae	Devosia
	OTU_72	0.00375297	0.000862906	0.00336555	0.000715458	Bacteria	Proteobacteria	Alphaproteobacteria	Dongiales	Dongiaceae	Dongia
	OTU_6454	0.000292935	0.00194154	0.000230634	0.000715458	Bacteria	Acidobacteria	Acidobacteriia	Subgroup_2
	OTU_1210	1.69817e-05	0.00334376	1.2813e-05	0.000715458	Bacteria	Actinobacteria	Actinobacteria	Corynebacteriales	Corynebacteriaceae	Corynebacterium_1	uncultured bacterium
	OTU_2143	0.000199536	0.000755043	0.00944319	0.000673372	Bacteria	Bacteroidetes	Bacteroidia	Flavobacteriales	Weeksellaceae	Chryseobacterium
	OTU_97	0.00280199	0.000755043	0.00228926	0.000673372	Bacteria	Bacteroidetes	Bacteroidia	Chitinophagales	Chitinophagaceae
	OTU_81	0.00175761	0.000215726	0.00152475	0.000673372	Bacteria	Proteobacteria	Gammaproteobacteria	PLTA13
	OTU_836	0.000475489	0.00129436	0.000371577	0.000673372	Bacteria	Actinobacteria	Actinobacteria	Streptomycetales	Streptomycetaceae	Streptomyces
	OTU_1182	8.49087e-06	0.00237299	8.54201e-06	0.000673372	Bacteria	Firmicutes	Clostridia	Clostridiales	Eubacteriaceae	Acetobacterium
	OTU_255	0.000225008	0.00032359	0.00800386	0.000631287	Bacteria	Bacteroidetes	Bacteroidia	Flavobacteriales	Flavobacteriaceae	Flavobacterium	Flavobacterium anatoliense
	OTU_56	0.00228829	0.000215726	0.00225082	0.000631287	Bacteria	Proteobacteria	Gammaproteobacteria	Betaproteobacteriales	TRA3-20
	OTU_679	0.00176186	0.00237299	0.00184934	0.000631287	Bacteria	Proteobacteria	Gammaproteobacteria	Betaproteobacteriales	Burkholderiaceae
	OTU_456	0.00172789	0.000539316	0.00158881	0.000631287	Bacteria	Proteobacteria	Alphaproteobacteria	Sphingomonadales	Sphingomonadaceae	Sphingomonas
	OTU_34	0.00429214	0.000862906	0.00147777	0.000631287	Bacteria	Actinobacteria	Actinobacteria	Micrococcales	Micrococcaceae	Arthrobacter
	OTU_247	0.000199536	0.00032359	0.000666277	0.000631287	Bacteria	Proteobacteria	Alphaproteobacteria	Rhizobiales	Rhizobiaceae	Shinella	Shinella sp. HZA2
	OTU_622	0.000950978	0.00140222	0.000815762	0.000589201	Bacteria	Proteobacteria	Gammaproteobacteria	Betaproteobacteriales	Burkholderiaceae
	OTU_1767	0.000369353	0.00032359	0.000363035	0.000589201	Bacteria	Bacteroidetes	Bacteroidia	Chitinophagales	Chitinophagaceae	Ferruginibacter	uncultured bacterium
	OTU_5702	8.06633e-05	0.000215726	9.82331e-05	0.000589201	Bacteria	Actinobacteria	Thermoleophilia	Gaiellales	uncultured
	OTU_2838	4.24544e-06	0.000215726	4.271e-06	0.000589201	Bacteria	Actinobacteria	Actinobacteria	Micrococcales	Intrasporangiaceae	Janibacter
	OTU_26	0.00940789	0.0011865	0.00667558	0.000547115	Bacteria	Nitrospirae	Nitrospira	Nitrospirales	Nitrospiraceae	Nitrospira
	OTU_28	0.00505207	0.00140222	0.00448455	0.000547115	Bacteria	Proteobacteria	Alphaproteobacteria	Rhizobiales	Xanthobacteraceae	uncultured	uncultured Rhizobiales bacterium
	OTU_43	0.000895787	0.000755043	0.0038439	0.000547115	Bacteria	Proteobacteria	Gammaproteobacteria	Cellvibrionales	Cellvibrionaceae	Cellvibrio
	OTU_260	0.00492046	0.0011865	0.00343816	0.000547115	Bacteria	Actinobacteria	Thermoleophilia	Gaiellales	uncultured
	OTU_108	0.00304398	0.00032359	0.00331003	0.000547115	Bacteria	Proteobacteria	Gammaproteobacteria	Xanthomonadales	Xanthomonadaceae
	OTU_113	0.0019996	0.000755043	0.00205435	0.000547115	Bacteria	Proteobacteria	Alphaproteobacteria	Sphingomonadales	Sphingomonadaceae	Sphingobium
	OTU_69	0.00139675	0.00129436	0.00168278	0.000547115	Bacteria	Patescibacteria	Saccharimonadia	Saccharimonadales
	OTU_1065	0.000284444	0.000107863	3.8439e-05	0.000547115	Bacteria	Firmicutes	Bacilli	Bacillales	Paenibacillaceae	Paenibacillus	Paenibacillus sp. A1006
	OTU_646	1.27363e-05	0.00269658	8.54201e-06	0.000547115	Bacteria	Actinobacteria	Actinobacteria	Streptosporangiales	Nocardiopsaceae	Thermobifida
	OTU_135	0.00247934	0.000431453	0.00323315	0.000505029	Bacteria	Proteobacteria	Gammaproteobacteria	Pseudomonadales	Pseudomonadaceae	Pseudomonas
	OTU_134	0.00373598	0.000539316	0.00312637	0.000505029	Bacteria	Proteobacteria	Gammaproteobacteria	Betaproteobacteriales	SC-I-84
	OTU_53	0.00246235	0.00032359	0.00199883	0.000505029	Bacteria	Proteobacteria	Gammaproteobacteria	Betaproteobacteriales	Nitrosomonadaceae	IS-44	uncultured bacterium
	OTU_109	0.000411807	0.000755043	0.00145641	0.000505029	Bacteria	Proteobacteria	Alphaproteobacteria	Sphingomonadales	Sphingomonadaceae	Sphingobium
	OTU_85	0.0015326	0.000539316	0.00140943	0.000505029	Bacteria	Actinobacteria	Actinobacteria	Micrococcales	Micrococcaceae	Arthrobacter
	OTU_274	0.00078116	0.00215726	0.0007218	0.000505029	Bacteria	Proteobacteria	Alphaproteobacteria	Rhizobiales	Rhizobiaceae	Allorhizobium-Neorhizobium-Pararhizobium-Rhizobium
	OTU_5209	0.000314162	0.000215726	0.000563772	0.000505029	Bacteria	Proteobacteria	Gammaproteobacteria	Betaproteobacteriales	Burkholderiaceae
	OTU_4804	0.000751442	0.0020494	0.000546688	0.000505029	Bacteria	Acidobacteria	Acidobacteriia	Subgroup_2
	OTU_525	0.00078116	0.000755043	0.000333138	0.000505029	Bacteria	Proteobacteria	Gammaproteobacteria	Betaproteobacteriales	Burkholderiaceae	Massilia
	OTU_455	0.000267463	0.00129436	0.000153756	0.000505029	Bacteria	Acidobacteria	Acidobacteriia	Subgroup_2
	OTU_357	2.12272e-05	0.00636393	2.1355e-05	0.000505029	Bacteria	Proteobacteria	Alphaproteobacteria	Rhizobiales	Beijerinckiaceae	Chelatococcus
	OTU_881	5.51907e-05	0.00151009	2.1355e-05	0.000505029	Bacteria	Actinobacteria	Actinobacteria	Propionibacteriales	Nocardioidaceae	Nocardioides	Nocardioides marinquilinus
	OTU_1238	4.24544e-06	0.00172581	1.2813e-05	0.000505029	Bacteria	Actinobacteria	Actinobacteria	Corynebacteriales	Corynebacteriaceae	Corynebacterium_1
	OTU_65	0.00560822	0.0011865	0.00465967	0.000462943	Bacteria	Gemmatimonadetes	Gemmatimonadetes	Gemmatimonadales	Gemmatimonadaceae	uncultured
	OTU_132	0.0050266	0.000215726	0.00287439	0.000462943	Bacteria	Acidobacteria	Acidobacteriia	Subgroup_13
	OTU_95	0.00114202	0.000755043	0.00158454	0.000462943	Bacteria	Bacteroidetes	Bacteroidia	Cytophagales	Microscillaceae	uncultured
	OTU_411	0.00144345	0.000215726	0.000649193	0.000462943	Bacteria	Proteobacteria	Gammaproteobacteria	Gammaproteobacteria_Incertae_Sedis	Unknown_Family	Acidibacter
	OTU_4042	0.000161327	0.00107863	0.000311783	0.000462943	Bacteria	Proteobacteria	Gammaproteobacteria	Pseudomonadales	Moraxellaceae	uncultured
	OTU_762	0.000229254	0.0011865	0.000153756	0.000462943	Bacteria	Chloroflexi	AD3
	OTU_481	0.000106136	0.000107863	0.000132401	0.000462943	Bacteria	Actinobacteria	Actinobacteria	Corynebacteriales	Nocardiaceae	Gordonia	Gordonia terrae
	OTU_1343	8.49087e-06	0.000107863	8.54201e-06	0.000462943	Bacteria	Chloroflexi	Chloroflexia	Chloroflexales	Chloroflexaceae	Chloronema
	OTU_777	4.24544e-06	0.00334376	4.271e-06	0.000462943	Bacteria	Bacteroidetes	Bacteroidia	Bacteroidales	Bacteroidaceae	Bacteroides	Bacteroides caecicola
	OTU_861	8.49087e-06	0.00129436	4.271e-06	0.000462943	Bacteria	Proteobacteria	Alphaproteobacteria	Acetobacterales	Acetobacteraceae	Roseomonas
	OTU_125	0.000793897	0.000755043	0.00376703	0.000420858	Bacteria	Bacteroidetes	Bacteroidia	Flavobacteriales	Flavobacteriaceae	Flavobacterium
	OTU_48	0.000942487	0.000539316	0.0030495	0.000420858	Bacteria	Bacteroidetes	Bacteroidia	Flavobacteriales	Flavobacteriaceae	Flavobacterium
	OTU_112	0.00226282	0.00032359	0.00176392	0.000420858	Bacteria	Proteobacteria	Gammaproteobacteria	Betaproteobacteriales	Burkholderiaceae
	OTU_142	0.00155383	0.00032359	0.00108911	0.000420858	Bacteria	Proteobacteria	Alphaproteobacteria	uncultured
	OTU_160	0.00118872	0.000215726	0.00089264	0.000420858	Bacteria	Bacteroidetes	Bacteroidia	Cytophagales	Microscillaceae	uncultured	uncultured bacterium
	OTU_57	0.00456809	0.0011865	0.000802949	0.000420858	Bacteria	Actinobacteria	Actinobacteria	Micrococcales	Micrococcaceae	Arthrobacter
	OTU_196	0.000666534	0.000107863	0.000491165	0.000420858	Bacteria	Actinobacteria	Actinobacteria	Streptomycetales	Streptomycetaceae	Streptomyces
	OTU_1933	0.000556152	0.000539316	0.000380119	0.000420858	Bacteria	Nitrospirae	Nitrospira	Nitrospirales	Nitrospiraceae	Nitrospira	uncultured bacterium
	OTU_295	0.000445771	0.000107863	0.000354493	0.000420858	Bacteria	Acidobacteria	Subgroup_11
	OTU_399	0.000263217	0.00161795	0.000175111	0.000420858	Bacteria	Bacteroidetes	Bacteroidia	Cytophagales	Microscillaceae
	OTU_949	4.24544e-06	0.00107863	4.271e-06	0.000420858	Bacteria	Actinobacteria	Actinobacteria	Corynebacteriales	Corynebacteriaceae	Corynebacterium_1	uncultured bacterium
	OTU_52	0.000454262	0.000107863	0.00368588	0.000378772	Bacteria	Proteobacteria	Gammaproteobacteria	Betaproteobacteriales	Burkholderiaceae	Comamonas
	OTU_124	0.0024666	0.000862906	0.00211415	0.000378772	Bacteria	Chlamydiae	Chlamydiae	Chlamydiales	Simkaniaceae	uncultured	uncultured bacterium
	OTU_509	0.000959469	0.000755043	0.00166569	0.000378772	Bacteria	Proteobacteria	Gammaproteobacteria	Betaproteobacteriales	Burkholderiaceae	Massilia
	OTU_551	0.00144345	0.000755043	0.000969518	0.000378772	Bacteria	Actinobacteria	Thermoleophilia	Solirubrobacterales	Solirubrobacteraceae	Solirubrobacter
	OTU_3388	9.76451e-05	0.000107863	0.00067909	0.000378772	Bacteria	Bacteroidetes	Bacteroidia	Sphingobacteriales	Sphingobacteriaceae	Sphingobacterium	Sphingobacterium spiritivorum
	OTU_212	0.00063257	0.000431453	0.000563772	0.000378772	Bacteria	Patescibacteria	Saccharimonadia	Saccharimonadales
	OTU_576	0.000433035	0.000647179	0.000226363	0.000378772	Bacteria	Proteobacteria	Alphaproteobacteria	Rhizobiales	Rhizobiaceae	Allorhizobium-Neorhizobium-Pararhizobium-Rhizobium
	OTU_798	0.000123118	0.000539316	5.1252e-05	0.000378772	Bacteria	Bacteroidetes	Bacteroidia	Cytophagales	Microscillaceae
	OTU_2101	2.97181e-05	0.000215726	2.9897e-05	0.000378772	Bacteria	Bacteroidetes	Bacteroidia	Cytophagales	Microscillaceae	uncultured	uncultured Bacteroidetes bacterium
	OTU_347	0.00202932	0.0032359	0.00313919	0.000336686	Bacteria	Proteobacteria	Gammaproteobacteria	Xanthomonadales	Xanthomonadaceae
	OTU_70	0.00292086	0.000862906	0.00254125	0.000336686	Bacteria	Proteobacteria	Alphaproteobacteria	Rhizobiales	Xanthobacteraceae	uncultured	uncultured alpha proteobacterium
	OTU_82	0.00351098	0.000862906	0.00211415	0.000336686	Bacteria	Actinobacteria	Thermoleophilia	Gaiellales	Gaiellaceae	Gaiella
	OTU_63	0.00187224	0.000215726	0.00146495	0.000336686	Bacteria	Gemmatimonadetes	Gemmatimonadetes	Gemmatimonadales	Gemmatimonadaceae	uncultured
	OTU_46	0.00245811	0.000215726	0.00143506	0.000336686	Bacteria	Gemmatimonadetes	Gemmatimonadetes	Gemmatimonadales	Gemmatimonadaceae	uncultured
	OTU_115	0.00108259	0.000539316	0.00140089	0.000336686	Bacteria	Proteobacteria	Gammaproteobacteria	Xanthomonadales	Xanthomonadaceae	Arenimonas
	OTU_118	0.00121844	0.000970769	0.00134537	0.000336686	Bacteria	Proteobacteria	Gammaproteobacteria	Aeromonadales	Aeromonadaceae	Aeromonas
	OTU_208	0.00135854	0.000431453	0.00120442	0.000336686	Bacteria	Actinobacteria	Actinobacteria	Micrococcales	Microbacteriaceae	Microbacterium
	OTU_568	0.00124816	0.000539316	0.00116171	0.000336686	Bacteria	Actinobacteria	Thermoleophilia	Solirubrobacterales	67-14
	OTU_575	0.00107834	0.000107863	0.000773052	0.000336686	Bacteria	Acidobacteria	Subgroup_5
	OTU_510	0.00126089	0.000539316	0.000751697	0.000336686	Bacteria	Proteobacteria	Deltaproteobacteria	Myxococcales	bacteriap25
	OTU_120	0.00175337	0.00032359	0.000546688	0.000336686	Bacteria	Proteobacteria	Alphaproteobacteria	Acetobacterales	Acetobacteraceae
	OTU_610	2.97181e-05	0.000647179	0.000358764	0.000336686	Bacteria	Bacteroidetes	Bacteroidia	Flavobacteriales	Crocinitomicaceae	Fluviicola	Fluviicola hefeinensis
	OTU_365	0.000526434	0.00129436	0.000354493	0.000336686	Bacteria	Actinobacteria	Actinobacteria	Frankiales	Geodermatophilaceae
	OTU_742	0.00034388	0.000107863	0.000281886	0.000336686	Bacteria	Chlamydiae	Chlamydiae	Chlamydiales	cvE6
	OTU_249	0.000539171	0.000107863	0.000260531	0.000336686	Bacteria	Actinobacteria	MB-A2-108
	OTU_338	0.000182554	0.00604034	0.000217821	0.000336686	Bacteria	Bacteroidetes	Bacteroidia	Cytophagales	Microscillaceae	uncultured
	OTU_1522	0.000169817	0.00107863	0.000217821	0.000336686	Bacteria	Proteobacteria	Alphaproteobacteria	Rhizobiales	Xanthobacteraceae
	OTU_3088	0.00019529	0.000539316	0.000179382	0.000336686	Bacteria	Proteobacteria	Alphaproteobacteria	Sphingomonadales	Sphingomonadaceae	Sphingomonas
	OTU_2329	0.000135854	0.000431453	0.000136672	0.000336686	Bacteria	Chloroflexi	AD3
	OTU_25	0.00043728	0.000215726	0.00923818	0.0002946	Bacteria	Bacteroidetes	Bacteroidia	Flavobacteriales	Flavobacteriaceae	Flavobacterium
	OTU_101	0.0046063	0.000862906	0.00401047	0.0002946	Bacteria	Proteobacteria	Gammaproteobacteria	Betaproteobacteriales	Nitrosomonadaceae	MND1
	OTU_54	0.00372325	0.000647179	0.00331857	0.0002946	Bacteria	Proteobacteria	Gammaproteobacteria	Betaproteobacteriales	Chromobacteriaceae	Pseudogulbenkiania
	OTU_114	0.0013925	0.000107863	0.00132401	0.0002946	Bacteria	Gemmatimonadetes	Gemmatimonadetes	Gemmatimonadales	Gemmatimonadaceae	uncultured	uncultured bacterium
	OTU_77	0.00266189	0.000215726	0.00101223	0.0002946	Bacteria	Actinobacteria	Actinobacteria	Micrococcales	Intrasporangiaceae	Phycicoccus
	OTU_83	0.00140099	0.00032359	0.000973789	0.0002946	Bacteria	Dadabacteria	Dadabacteriia	Dadabacteriales
	OTU_407	0.000789651	0.000539316	0.000576586	0.0002946	Bacteria	Proteobacteria	Alphaproteobacteria	Sphingomonadales	Sphingomonadaceae	uncultured	uncultured bacterium
	OTU_389	0.000832106	0.000431453	0.000482623	0.0002946	Bacteria	Actinobacteria	Actinobacteria	Frankiales	Geodermatophilaceae	Geodermatophilus
	OTU_330	0.000450016	0.00107863	0.000243447	0.0002946	Bacteria	Proteobacteria	Deltaproteobacteria	Myxococcales	Sandaracinaceae	uncultured
	OTU_1898	0.000225008	0.0073347	0.00021355	0.0002946	Bacteria	Actinobacteria	Actinobacteria	Streptomycetales	Streptomycetaceae	Streptomyces
	OTU_825	0.000118872	0.00032359	0.000187924	0.0002946	Bacteria	Bacteroidetes	Bacteroidia	Cytophagales	Microscillaceae	Ohtaekwangia
	OTU_1054	0.000135854	0.000755043	0.000179382	0.0002946	Bacteria	Proteobacteria	Alphaproteobacteria	Rhizobiales	Rhizobiaceae	Allorhizobium-Neorhizobium-Pararhizobium-Rhizobium
	OTU_9590	2.54726e-05	0.000215726	4.271e-06	0.0002946	Bacteria	Proteobacteria	Alphaproteobacteria	Sphingomonadales	Sphingomonadaceae	Sphingomonas
	OTU_51	0.00383788	0.00032359	0.00284876	0.000252515	Bacteria	Acidobacteria	Acidobacteriia	Acidobacteriales	uncultured
	OTU_192	0.00175761	0.000107863	0.00181945	0.000252515	Bacteria	Proteobacteria	Gammaproteobacteria	Betaproteobacteriales	Nitrosomonadaceae	MND1
	OTU_313	0.00156657	0.000215726	0.00130693	0.000252515	Bacteria	Proteobacteria	Deltaproteobacteria	Myxococcales	Haliangiaceae	Haliangium	uncultured bacterium
	OTU_138	0.00171091	0.000431453	0.00124713	0.000252515	Bacteria	Proteobacteria	Alphaproteobacteria	Caulobacterales	Hyphomonadaceae	SWB02
	OTU_324	0.00221612	0.000647179	0.00117453	0.000252515	Bacteria	Firmicutes	Bacilli	Bacillales	Alicyclobacillaceae	Tumebacillus	uncultured bacterium
	OTU_204	0.00147317	0.00151009	0.00110192	0.000252515	Bacteria	Proteobacteria	Gammaproteobacteria	Steroidobacterales	Steroidobacteraceae	Steroidobacter	Steroidobacter sp.
	OTU_147	0.00127788	0.000107863	0.000884098	0.000252515	Bacteria	Chloroflexi	TK10
	OTU_711	0.00108259	0.000647179	0.000760239	0.000252515	Bacteria	Proteobacteria	Alphaproteobacteria	Sphingomonadales	Sphingomonadaceae	Sphingomonas
	OTU_215	0.00143496	0.000107863	0.000717529	0.000252515	Bacteria	Chloroflexi	TK10
	OTU_580	0.000793897	0.000107863	0.000662006	0.000252515	Bacteria	Actinobacteria	Acidimicrobiia	Microtrichales	uncultured
	OTU_504	0.0010656	0.00032359	0.000444184	0.000252515	Bacteria	Firmicutes	Bacilli	Bacillales	Paenibacillaceae	Paenibacillus
	OTU_210	0.000534925	0.000431453	0.000388661	0.000252515	Bacteria	Acidobacteria	Acidobacteriia	Acidobacteriales	uncultured
	OTU_214	0.000742952	0.00032359	0.00034168	0.000252515	Bacteria	Proteobacteria	Alphaproteobacteria	Caulobacterales	Caulobacteraceae	Asticcacaulis
	OTU_1878	0.000492471	0.00151009	0.000320325	0.000252515	Bacteria	Actinobacteria	Actinobacteria	Frankiales	Acidothermaceae	Acidothermus	uncultured bacterium
	OTU_532	0.000161327	0.00431453	0.000136672	0.000252515	Bacteria	Proteobacteria	Alphaproteobacteria	Sneathiellales	Sneathiellaceae	Ferrovibrio
	OTU_4072	7.64179e-05	0.000215726	0.000136672	0.000252515	Bacteria	Proteobacteria	Gammaproteobacteria	Betaproteobacteriales	Burkholderiaceae
	OTU_4166	0.000144345	0.000107863	9.39621e-05	0.000252515	Bacteria	Firmicutes	Bacilli	Bacillales	Bacillaceae	Bacillus
	OTU_921	6.36816e-05	0.00161795	5.5523e-05	0.000252515	Bacteria	Actinobacteria	Actinobacteria	Frankiales	Geodermatophilaceae	Geodermatophilus
	OTU_1798	0.00010189	0.000431453	5.5523e-05	0.000252515	Bacteria	Chloroflexi	TK10
	OTU_2635	3.39635e-05	0.000215726	2.5626e-05	0.000252515	Bacteria	Actinobacteria	Coriobacteriia	OPB41
	OTU_864	5.51907e-05	0.00172581	2.1355e-05	0.000252515	Bacteria	Firmicutes	Bacilli	Lactobacillales	Enterococcaceae	Enterococcus
	OTU_2630	8.49087e-06	0.000539316	4.271e-06	0.000252515	Bacteria	Actinobacteria	Actinobacteria	Corynebacteriales	Nocardiaceae
	OTU_10502	0.000254726	0.000107863	0.00372859	0.000210429	Bacteria	Proteobacteria	Gammaproteobacteria	Betaproteobacteriales	Burkholderiaceae
	OTU_1168	0.00174487	0.000215726	0.00202873	0.000210429	Bacteria	Bacteroidetes	Bacteroidia	Flavobacteriales	Flavobacteriaceae	Flavobacterium
	OTU_87	0.00246235	0.000755043	0.00202018	0.000210429	Bacteria	Proteobacteria	Gammaproteobacteria	CCD24
	OTU_242	0.000823615	0.000215726	0.00199883	0.000210429	Bacteria	Bacteroidetes	Bacteroidia	Sphingobacteriales	Sphingobacteriaceae	Sphingobacterium
	OTU_50	0.00239867	0.000107863	0.00199029	0.000210429	Bacteria	Proteobacteria	Gammaproteobacteria	Betaproteobacteriales	TRA3-20
	OTU_80	0.00169817	0.000970769	0.00195612	0.000210429	Bacteria	Actinobacteria	Thermoleophilia	Gaiellales	Gaiellaceae	Gaiella
	OTU_355	0.00171516	0.000215726	0.00130266	0.000210429	Bacteria	Proteobacteria	Gammaproteobacteria	Betaproteobacteriales	SC-I-84
	OTU_61	0.00164723	0.000107863	0.00107629	0.000210429	Bacteria	Proteobacteria	Alphaproteobacteria	uncultured
	OTU_67	0.00161751	0.00032359	0.00104212	0.000210429	Bacteria	Patescibacteria	Saccharimonadia	Saccharimonadales
	OTU_143	0.00130759	0.00032359	0.000905453	0.000210429	Bacteria	Proteobacteria	Alphaproteobacteria	Rhizobiales	Methyloligellaceae	uncultured
	OTU_2813	0.000645306	0.000107863	0.000687632	0.000210429	Bacteria	Proteobacteria	Alphaproteobacteria	Micropepsales	Micropepsaceae
	OTU_571	0.000959469	0.000431453	0.000580857	0.000210429	Bacteria	Firmicutes	Bacilli	Bacillales	Planococcaceae
	OTU_1331	0.000475489	0.000107863	0.000392932	0.000210429	Bacteria	Proteobacteria	Alphaproteobacteria	Elsterales	uncultured
	OTU_265	0.000356617	0.00032359	0.000388661	0.000210429	Bacteria	Proteobacteria	Alphaproteobacteria	Rhodobacterales	Rhodobacteraceae
	OTU_1029	0.000331144	0.000539316	0.000333138	0.000210429	Bacteria	Proteobacteria	Alphaproteobacteria	Rhizobiales	Xanthobacteraceae	uncultured	uncultured bacterium
	OTU_377	0.000458507	0.000431453	0.000311783	0.000210429	Bacteria	Proteobacteria	Alphaproteobacteria	uncultured
	OTU_1862	0.000267463	0.000215726	0.000158027	0.000210429	Bacteria	Acidobacteria	Acidobacteriia	Subgroup_2
	OTU_693	0.000186799	0.000107863	0.000145214	0.000210429	Bacteria	Armatimonadetes	Fimbriimonadia	Fimbriimonadales	Fimbriimonadaceae
	OTU_10411	0.000849087	0.000215726	0.000123859	0.000210429	Bacteria	Proteobacteria	Gammaproteobacteria	Enterobacteriales	Enterobacteriaceae
	OTU_1018	4.66998e-05	0.00032359	3.4168e-05	0.000210429	Bacteria	Actinobacteria	Actinobacteria	Pseudonocardiales	Pseudonocardiaceae	Actinomycetospora	uncultured bacterium
	OTU_122	0.00145618	0.000107863	2.5626e-05	0.000210429	Bacteria	Proteobacteria	Alphaproteobacteria
	OTU_289	0.00183827	0.000755043	0.0033143	0.000168343	Bacteria	Bacteroidetes	Bacteroidia	Flavobacteriales	Flavobacteriaceae	Flavobacterium
	OTU_163	0.00242414	0.000215726	0.00263948	0.000168343	Bacteria	Proteobacteria	Gammaproteobacteria	Betaproteobacteriales	Nitrosomonadaceae	MND1
	OTU_45	0.00324351	0.000647179	0.00221238	0.000168343	Bacteria	Gemmatimonadetes	Gemmatimonadetes	Gemmatimonadales	Gemmatimonadaceae	uncultured
	OTU_75	0.00221612	0.000107863	0.0017084	0.000168343	Bacteria	Actinobacteria	Acidimicrobiia	Microtrichales	Iamiaceae	Iamia	uncultured Acidimicrobidae bacterium
	OTU_176	0.00229678	0.000755043	0.00125995	0.000168343	Bacteria	Acidobacteria	Subgroup_22
	OTU_279	0.000301426	0.000215726	0.00122151	0.000168343	Bacteria	Bacteroidetes	Bacteroidia	Sphingobacteriales	NS11-12_marine_group
	OTU_354	0.00115051	0.000107863	0.0010165	0.000168343	Bacteria	Proteobacteria	Deltaproteobacteria	Myxococcales	BIrii41
	OTU_405	0.000441525	0.000107863	0.000824304	0.000168343	Bacteria	Proteobacteria	Gammaproteobacteria	Betaproteobacteriales	Burkholderiaceae	Burkholderia-Caballeronia-Paraburkholderia
	OTU_548	0.000742952	0.00032359	0.000747426	0.000168343	Bacteria	Chlamydiae	Chlamydiae	Chlamydiales	cvE6
	OTU_473	0.000488225	0.000107863	0.000696174	0.000168343	Bacteria	Chlamydiae	Chlamydiae	Chlamydiales	Simkaniaceae	uncultured
	OTU_349	2.54726e-05	0.000431453	0.000670548	0.000168343	Bacteria	Proteobacteria	Gammaproteobacteria	Alteromonadales	Alteromonadaceae	Rheinheimera
	OTU_191	0.00109957	0.00032359	0.000606483	0.000168343	Bacteria	Actinobacteria	Acidimicrobiia	IMCC26256
	OTU_151	0.000980696	0.000107863	0.000572314	0.000168343	Bacteria	Chloroflexi	Chloroflexia	Chloroflexales	Roseiflexaceae	uncultured	uncultured bacterium
	OTU_165	0.000972205	0.000215726	0.000503978	0.000168343	Bacteria	Chloroflexi	Chloroflexia	Chloroflexales	Roseiflexaceae	uncultured	uncultured bacterium
	OTU_373	0.000479734	0.000107863	0.000503978	0.000168343	Bacteria	Proteobacteria	Gammaproteobacteria	Steroidobacterales	Steroidobacteraceae	uncultured	uncultured bacterium
	OTU_368	0.0010189	0.00032359	0.000499707	0.000168343	Bacteria	Proteobacteria	Alphaproteobacteria	Caulobacterales	Hyphomonadaceae	SWB02
	OTU_523	0.000509452	0.000107863	0.000363035	0.000168343	Bacteria	Proteobacteria	Gammaproteobacteria	Betaproteobacteriales	TRA3-20
	OTU_691	0.000305671	0.000215726	0.000354493	0.000168343	Bacteria	Actinobacteria	Actinobacteria	Frankiales	Sporichthyaceae	Sporichthya
	OTU_3482	5.09452e-05	0.00151009	0.000333138	0.000168343	Bacteria	Proteobacteria	Gammaproteobacteria	Betaproteobacteriales	Burkholderiaceae
	OTU_472	0.000382089	0.00183367	0.000316054	0.000168343	Bacteria	Proteobacteria	Gammaproteobacteria	Gammaproteobacteria_Incertae_Sedis	Unknown_Family	Acidibacter	uncultured bacterium
	OTU_392	0.000475489	0.000970769	0.000307512	0.000168343	Bacteria	Proteobacteria	Alphaproteobacteria	Rhizobiales	Rhizobiaceae	Allorhizobium-Neorhizobium-Pararhizobium-Rhizobium
	OTU_564	0.000339635	0.00032359	0.000226363	0.000168343	Bacteria	Chloroflexi	TK10
	OTU_463	0.000301426	0.000215726	0.000205008	0.000168343	Bacteria	Actinobacteria	Actinobacteria	Micrococcales	Microbacteriaceae	Microbacterium	Microbacterium arborescens
	OTU_872	0.000263217	0.00032359	0.00017084	0.000168343	Bacteria	Acidobacteria	Acidobacteriia	Subgroup_2
	OTU_854	0.000284444	0.000539316	0.000132401	0.000168343	Bacteria	Actinobacteria	Actinobacteria	Streptomycetales	Streptomycetaceae	Streptomyces
	OTU_878	0.000152836	0.000431453	0.00012813	0.000168343	Bacteria	Bacteroidetes	Bacteroidia	Chitinophagales	Chitinophagaceae	uncultured
	OTU_2447	0.000127363	0.000107863	0.000106775	0.000168343	Bacteria	Firmicutes	Bacilli	Bacillales	Paenibacillaceae	Paenibacillus
	OTU_2579	0.000203781	0.000215726	8.54201e-05	0.000168343	Bacteria	Acidobacteria	Acidobacteriia	Subgroup_2
	OTU_945	7.64179e-05	0.000215726	5.97941e-05	0.000168343	Bacteria	Firmicutes	Bacilli	Bacillales	Bacillaceae	Terribacillus	Bacillus sp. XJ133-12-1NF1
	OTU_1363	0.00014859	0.000107863	2.9897e-05	0.000168343	Bacteria	Proteobacteria	Alphaproteobacteria	Rhodospirillales	uncultured
	OTU_3156	4.24544e-06	0.000862906	4.271e-06	0.000168343	Bacteria	Proteobacteria	Alphaproteobacteria	Azospirillales	Azospirillaceae	Azospirillum
	OTU_319	0.000382089	0.00032359	0.00425819	0.000126257	Bacteria	Bacteroidetes	Bacteroidia	Flavobacteriales	Flavobacteriaceae	Flavobacterium
	OTU_106	0.00349399	0.000215726	0.00261813	0.000126257	Bacteria	Proteobacteria	Alphaproteobacteria	Caulobacterales	Hyphomonadaceae	SWB02	uncultured bacterium
	OTU_154	0.000352371	0.00032359	0.00203727	0.000126257	Bacteria	Bacteroidetes	Bacteroidia	Chitinophagales	Chitinophagaceae	Chitinophaga
	OTU_92	0.00179157	0.000431453	0.002033	0.000126257	Bacteria	Bacteroidetes	Bacteroidia	Chitinophagales	Saprospiraceae	uncultured	uncultured bacterium
	OTU_318	0.000925505	0.00032359	0.00129411	0.000126257	Bacteria	Bacteroidetes	Bacteroidia	Cytophagales	Microscillaceae	uncultured	uncultured Sphingobacteriales bacterium
	OTU_86	0.00133731	0.000862906	0.00125568	0.000126257	Bacteria	Bacteroidetes	Bacteroidia	Cytophagales	Microscillaceae	uncultured	uncultured soil bacterium
	OTU_294	0.0017194	0.000215726	0.00114036	0.000126257	Bacteria	Actinobacteria	Thermoleophilia	Gaiellales	Gaiellaceae	Gaiella	uncultured Rubrobacterales bacterium
	OTU_739	0.00188922	0.00032359	0.00112754	0.000126257	Bacteria	Proteobacteria	Deltaproteobacteria	MBNT15
	OTU_168	0.00188922	0.000431453	0.001119	0.000126257	Bacteria	Proteobacteria	Alphaproteobacteria	Rhizobiales	Methyloligellaceae	uncultured
	OTU_190	0.00126089	0.000431453	0.00103785	0.000126257	Bacteria	Proteobacteria	Gammaproteobacteria	Betaproteobacteriales	SC-I-84
	OTU_186	0.00123118	0.0011865	0.00103358	0.000126257	Bacteria	Proteobacteria	Alphaproteobacteria	Rhizobiales	Xanthobacteraceae	uncultured
	OTU_302	0.0016727	0.000755043	0.00103358	0.000126257	Bacteria	Actinobacteria	Thermoleophilia	Gaiellales	uncultured
	OTU_194	0.00126514	0.000107863	0.000999415	0.000126257	Bacteria	Proteobacteria	Alphaproteobacteria	Micropepsales	Micropepsaceae
	OTU_2227	0.000399071	0.000215726	0.000986602	0.000126257	Bacteria	Bacteroidetes	Bacteroidia	Flavobacteriales	Flavobacteriaceae	Flavobacterium
	OTU_446	0.00087456	0.00032359	0.000939621	0.000126257	Bacteria	Chloroflexi	JG30-KF-CM66
	OTU_90	0.000972205	0.000215726	0.000926808	0.000126257	Bacteria	Gemmatimonadetes	Gemmatimonadetes	Gemmatimonadales	Gemmatimonadaceae	uncultured
	OTU_4079	0.0010656	0.000215726	0.000777323	0.000126257	Bacteria	Nitrospirae	Nitrospira	Nitrospirales	Nitrospiraceae	Nitrospira
	OTU_177	0.00100192	0.000215726	0.000713258	0.000126257	Bacteria	Proteobacteria	Gammaproteobacteria	Betaproteobacteriales	Nitrosomonadaceae
	OTU_127	0.000853333	0.000107863	0.000700445	0.000126257	Bacteria	Verrucomicrobia	Verrucomicrobiae	Pedosphaerales	Pedosphaeraceae
	OTU_3949	0.000950978	0.00032359	0.000691903	0.000126257	Bacteria	Proteobacteria	Gammaproteobacteria	Betaproteobacteriales	TRA3-20
	OTU_573	0.000764179	0.000215726	0.000683361	0.000126257	Bacteria	Chloroflexi	Dehalococcoidia	S085
	OTU_226	0.000696252	0.000215726	0.000657735	0.000126257	Bacteria	Gemmatimonadetes	Gemmatimonadetes	Gemmatimonadales	Gemmatimonadaceae	uncultured
	OTU_222	0.000802388	0.000215726	0.000649193	0.000126257	Bacteria	Bacteroidetes	Ignavibacteria	Kryptoniales	BSV26
	OTU_529	0.000373598	0.000107863	0.000632109	0.000126257	Bacteria	Bacteroidetes	Bacteroidia	Flavobacteriales	Flavobacteriaceae	Flavobacterium
	OTU_578	0.0011123	0.000107863	0.000597941	0.000126257	Bacteria	Acidobacteria	Acidobacteriia	Solibacterales	Solibacteraceae_Subgroup_3	Candidatus_Solibacter
	OTU_184	0.000883051	0.000107863	0.000572314	0.000126257	Bacteria	Acidobacteria	Acidobacteriia	Subgroup_13
	OTU_1403	0.000602852	0.00032359	0.000542417	0.000126257	Bacteria	Proteobacteria	Gammaproteobacteria	Betaproteobacteriales	Burkholderiaceae	Noviherbaspirillum
	OTU_155	0.00087456	0.000107863	0.00051252	0.000126257	Bacteria	Chloroflexi	TK10
	OTU_104	0.00123967	0.000539316	0.000508249	0.000126257	Bacteria	Proteobacteria	Gammaproteobacteria	Betaproteobacteriales	A21b
	OTU_822	0.000479734	0.000647179	0.000499707	0.000126257	Bacteria	Proteobacteria	Alphaproteobacteria	Rhodobacterales	Rhodobacteraceae
	OTU_429	0.000140099	0.00032359	0.00038439	0.000126257	Bacteria	Proteobacteria	Alphaproteobacteria	Caulobacterales	Caulobacteraceae	Asticcacaulis
	OTU_666	0.000641061	0.000431453	0.000371577	0.000126257	Bacteria	Proteobacteria	Alphaproteobacteria	Rhizobiales	Rhizobiales_Incertae_Sedis	Bauldia
	OTU_884	0.000509452	0.000215726	0.000333138	0.000126257	Bacteria	Proteobacteria	Deltaproteobacteria	Oligoflexales	Oligoflexaceae	Silvanigrella
	OTU_1817	0.000250481	0.00107863	0.000320325	0.000126257	Bacteria	Proteobacteria	Gammaproteobacteria	Xanthomonadales	Rhodanobacteraceae
	OTU_880	0.000275953	0.000647179	0.00029897	0.000126257	Bacteria	Proteobacteria	Gammaproteobacteria	Pseudomonadales	Pseudomonadaceae	Pseudomonas
	OTU_130	0.00108259	0.000107863	0.00025626	0.000126257	Bacteria	Proteobacteria	Gammaproteobacteria	Betaproteobacteriales	TRA3-20
	OTU_898	0.000348126	0.000107863	0.000239176	0.000126257	Bacteria	Proteobacteria	Alphaproteobacteria	Rhizobiales	A0839
	OTU_451	0.00039058	0.000107863	0.000217821	0.000126257	Bacteria	Actinobacteria	Actinobacteria	Propionibacteriales	Nocardioidaceae	Nocardioides
	OTU_702	0.000424544	0.000107863	0.00021355	0.000126257	Bacteria	Proteobacteria	Alphaproteobacteria	Rhizobiales	Beijerinckiaceae	Microvirga	uncultured bacterium
	OTU_689	0.000135854	0.000107863	0.000209279	0.000126257	Bacteria	Proteobacteria	Alphaproteobacteria	uncultured
	OTU_849	0.000106136	0.00140222	0.000200737	0.000126257	Bacteria	Proteobacteria	Alphaproteobacteria	Rhizobiales	Rhizobiaceae	Allorhizobium-Neorhizobium-Pararhizobium-Rhizobium
	OTU_542	0.00028869	0.00237299	0.000175111	0.000126257	Bacteria	Actinobacteria	Actinobacteria	Pseudonocardiales	Pseudonocardiaceae	Pseudonocardia
	OTU_672	0.000144345	0.00107863	0.000149485	0.000126257	Bacteria	Proteobacteria	Alphaproteobacteria	Sphingomonadales	Sphingomonadaceae
	OTU_967	0.000165572	0.00032359	0.000132401	0.000126257	Bacteria	Proteobacteria	Alphaproteobacteria	Caulobacterales	Caulobacteraceae
	OTU_1175	0.000203781	0.000215726	0.000132401	0.000126257	Bacteria	Proteobacteria	Alphaproteobacteria	Rhizobiales	A0839
	OTU_2395	0.000505207	0.000107863	0.000123859	0.000126257	Bacteria	Proteobacteria	Gammaproteobacteria	Betaproteobacteriales	Burkholderiaceae
	OTU_9024	0.000275953	0.000107863	0.000106775	0.000126257	Bacteria	Acidobacteria	Thermoanaerobaculia	Thermoanaerobaculales	Thermoanaerobaculaceae	Subgroup_10
	OTU_821	0.00010189	0.000215726	8.96911e-05	0.000126257	Bacteria	Bacteroidetes	Bacteroidia	Cytophagales	Microscillaceae	uncultured	uncultured bacterium
	OTU_267	0.000942487	0.000215726	8.11491e-05	0.000126257	Bacteria	Proteobacteria	Alphaproteobacteria	Acetobacterales	Acetobacteraceae	uncultured	uncultured alpha proteobacterium
	OTU_2765	6.36816e-05	0.000215726	7.68781e-05	0.000126257	Bacteria	Proteobacteria	Deltaproteobacteria	Bdellovibrionales	Bdellovibrionaceae	Bdellovibrio	uncultured bacterium
	OTU_1645	5.51907e-05	0.000215726	4.271e-05	0.000126257	Bacteria	Chloroflexi	TK10
	OTU_1891	2.12272e-05	0.000107863	3.8439e-05	0.000126257	Bacteria	Chloroflexi	Dehalococcoidia	SAR202_clade
	OTU_3238	0.00154109	0.000215726	0.00206289	8.41715e-05	Bacteria	Proteobacteria	Gammaproteobacteria	Xanthomonadales
	OTU_1332	0.00220338	0.000647179	0.00201164	8.41715e-05	Bacteria	Bacteroidetes	Bacteroidia	Chitinophagales	Chitinophagaceae	UTBCD1	uncultured bacterium
	OTU_213	0.00118023	0.000107863	0.00169986	8.41715e-05	Bacteria	Bacteroidetes	Bacteroidia	Flavobacteriales	Flavobacteriaceae	Flavobacterium	Flavobacterium yanchengense
	OTU_3372	2.54726e-05	0.000215726	0.00151621	8.41715e-05	Bacteria	Bacteroidetes	Bacteroidia	Flavobacteriales	Flavobacteriaceae	Flavobacterium
	OTU_78	0.00266613	0.000107863	0.00120015	8.41715e-05	Bacteria	Firmicutes	Bacilli	Bacillales	Bacillaceae	Fictibacillus
	OTU_136	0.00194866	0.00032359	0.0011489	8.41715e-05	Bacteria	Chloroflexi	Dehalococcoidia	S085
	OTU_2077	0.00113778	0.000107863	0.00113182	8.41715e-05	Bacteria	Proteobacteria	Gammaproteobacteria	Betaproteobacteriales	TRA3-20
	OTU_503	0.00106136	0.00107863	0.000854201	8.41715e-05	Bacteria	Actinobacteria	Actinobacteria	Propionibacteriales	Nocardioidaceae	Nocardioides
	OTU_123	0.000959469	0.000647179	0.000794407	8.41715e-05	Bacteria	Proteobacteria	Gammaproteobacteria	Betaproteobacteriales	Nitrosomonadaceae	Ellin6067	uncultured bacterium
	OTU_474	8.91542e-05	0.00032359	0.000794407	8.41715e-05	Bacteria	Bacteroidetes	Bacteroidia	Flavobacteriales	Flavobacteriaceae	Flavobacterium
	OTU_129	0.00101466	0.00032359	0.000773052	8.41715e-05	Bacteria	Proteobacteria	Alphaproteobacteria	Sphingomonadales	Sphingomonadaceae
	OTU_149	0.000993432	0.00032359	0.000696174	8.41715e-05	Bacteria	Proteobacteria	Alphaproteobacteria	Rhizobiales	A0839
	OTU_241	0.000815124	0.000107863	0.00067909	8.41715e-05	Bacteria	Proteobacteria	Alphaproteobacteria	Rhizobiales	Xanthobacteraceae
	OTU_139	0.000832106	0.000107863	0.000657735	8.41715e-05	Bacteria	Proteobacteria	Gammaproteobacteria	Betaproteobacteriales	Nitrosomonadaceae	mle1-7
	OTU_183	0.001159	0.000107863	0.000610754	8.41715e-05	Bacteria	Acidobacteria	Acidobacteriia	Solibacterales	Solibacteraceae_Subgroup_3	Bryobacter
	OTU_1488	0.000466998	0.000107863	0.000568043	8.41715e-05	Bacteria	Bacteroidetes	Bacteroidia	Flavobacteriales	Flavobacteriaceae	Flavobacterium
	OTU_73	0.00196139	0.000215726	0.00055523	8.41715e-05	Bacteria	Acidobacteria	Acidobacteriia	Subgroup_2
	OTU_565	0.000751442	0.000107863	0.000542417	8.41715e-05	Bacteria	Proteobacteria	Alphaproteobacteria	Rhizobiales
	OTU_765	0.000844842	0.000431453	0.000538146	8.41715e-05	Bacteria	Proteobacteria	Alphaproteobacteria	Sphingomonadales	Sphingomonadaceae	Novosphingobium
	OTU_211	0.000891542	0.000107863	0.000521062	8.41715e-05	Bacteria	Proteobacteria	Gammaproteobacteria	KF-JG30-C25
	OTU_217	0.000539171	0.000107863	0.000478352	8.41715e-05	Bacteria	Proteobacteria	Alphaproteobacteria	Paracaedibacterales	Paracaedibacteraceae	Candidatus_Captivus	Candidatus Captivus acidiprotistae
	OTU_3144	0.000933996	0.000107863	0.00046981	8.41715e-05	Bacteria	Acidobacteria	Acidobacteriia	Subgroup_2
	OTU_140	0.000713233	0.000107863	0.000456997	8.41715e-05	Bacteria	Chlamydiae	Chlamydiae	Chlamydiales
	OTU_246	0.000407562	0.000215726	0.000448455	8.41715e-05	Bacteria	Proteobacteria	Alphaproteobacteria	Rhizobiales	Xanthobacteraceae
	OTU_788	0.000513698	0.000107863	0.000448455	8.41715e-05	Bacteria	Proteobacteria	Gammaproteobacteria	Betaproteobacteriales	TRA3-20
	OTU_439	0.000135854	0.000107863	0.000431371	8.41715e-05	Bacteria	Actinobacteria	MB-A2-108
	OTU_363	0.00077267	0.000215726	0.000397203	8.41715e-05	Bacteria	Proteobacteria	Gammaproteobacteria	KF-JG30-C25
	OTU_801	0.000309917	0.00032359	0.000388661	8.41715e-05	Bacteria	Bacteroidetes	Bacteroidia	Chitinophagales	Chitinophagaceae	uncultured
	OTU_300	0.000534925	0.000107863	0.000363035	8.41715e-05	Bacteria	Proteobacteria	Gammaproteobacteria	Xanthomonadales	Rhodanobacteraceae	uncultured	uncultured bacterium
	OTU_505	0.000348126	0.000431453	0.000345951	8.41715e-05	Bacteria	Proteobacteria	Deltaproteobacteria	Myxococcales	BIrii41
	OTU_611	0.000602852	0.00032359	0.000337409	8.41715e-05	Bacteria	Acidobacteria	Subgroup_5
	OTU_5458	0.000479734	0.00032359	0.000333138	8.41715e-05	Bacteria	Actinobacteria	Actinobacteria	Micrococcales	Micrococcaceae	Sinomonas
	OTU_553	3.39635e-05	0.000107863	0.000333138	8.41715e-05	Bacteria	Bacteroidetes	Bacteroidia	Flavobacteriales	Weeksellaceae	Empedobacter	Flavobacterium sp. GXW15-4
	OTU_696	0.000420298	0.000107863	0.00029897	8.41715e-05	Bacteria	Actinobacteria	Thermoleophilia	Gaiellales	Gaiellaceae	Gaiella	uncultured bacterium
	OTU_263	0.000624079	0.000215726	0.000290428	8.41715e-05	Bacteria	Planctomycetes	Phycisphaerae	Phycisphaerales	Phycisphaeraceae	SM1A02
	OTU_1121	0.000517943	0.000431453	0.000286157	8.41715e-05	Bacteria	Actinobacteria	Actinobacteria	Micrococcales	Intrasporangiaceae	Oryzihumus	Oryzihumus sp. GT-L20
	OTU_485	0.000424544	0.000107863	0.000286157	8.41715e-05	Bacteria	Actinobacteria	Actinobacteria	Micrococcales	Micrococcaceae	Glutamicibacter	endosymbiont of Nilaparvata lugens
	OTU_994	0.000318408	0.000755043	0.000269073	8.41715e-05	Bacteria	Proteobacteria	Alphaproteobacteria	Rhizobiales	Xanthobacteraceae
	OTU_335	0.000492471	0.000215726	0.00025626	8.41715e-05	Bacteria	Gemmatimonadetes	Gemmatimonadetes	Gemmatimonadales	Gemmatimonadaceae	uncultured
	OTU_428	0.000186799	0.000539316	0.000247718	8.41715e-05	Bacteria	Chlamydiae	Chlamydiae	Chlamydiales	Simkaniaceae
	OTU_423	0.000573134	0.000107863	0.000247718	8.41715e-05	Bacteria	Chloroflexi	Chloroflexia	Chloroflexales	Roseiflexaceae	uncultured	uncultured bacterium
	OTU_362	0.000577379	0.000107863	0.000239176	8.41715e-05	Bacteria	Actinobacteria	Actinobacteria	Propionibacteriales	Propionibacteriaceae	Microlunatus
	OTU_760	0.000140099	0.000107863	0.000234905	8.41715e-05	Bacteria	Dependentiae	Babeliae	Babeliales	Vermiphilaceae
	OTU_549	0.00024199	0.000215726	0.000230634	8.41715e-05	Bacteria	Proteobacteria	Alphaproteobacteria	Rhizobiales
	OTU_1954	0.000424544	0.000539316	0.000226363	8.41715e-05	Bacteria	Firmicutes	Bacilli	Bacillales	Planococcaceae	Sporosarcina
	OTU_221	0.000573134	0.000215726	0.000226363	8.41715e-05	Bacteria	Chlamydiae	Chlamydiae	Chlamydiales	Simkaniaceae
	OTU_7960	0.000263217	0.000215726	0.000217821	8.41715e-05	Bacteria	Proteobacteria	Alphaproteobacteria	Rhizobiales	Devosiaceae
	OTU_686	0.000339635	0.0011865	0.000209279	8.41715e-05	Bacteria	Actinobacteria	Actinobacteria	Micrococcales	Intrasporangiaceae
	OTU_753	0.00028869	0.000431453	0.000196466	8.41715e-05	Bacteria	Proteobacteria	Alphaproteobacteria	Rhizobiales	Rhizobiales_Incertae_Sedis	uncultured	uncultured bacterium
	OTU_818	0.000394826	0.000215726	0.000196466	8.41715e-05	Bacteria	Planctomycetes	OM190
	OTU_1991	0.000280199	0.000215726	0.000183653	8.41715e-05	Bacteria	Firmicutes	Bacilli	Bacillales	Paenibacillaceae	Paenibacillus
	OTU_623	0.000220763	0.000215726	0.000166569	8.41715e-05	Bacteria	Proteobacteria	Gammaproteobacteria	Gammaproteobacteria_Incertae_Sedis	Unknown_Family	Acidibacter	uncultured bacterium
	OTU_802	0.00024199	0.000107863	0.000153756	8.41715e-05	Bacteria	Chlamydiae	Chlamydiae	Chlamydiales	Simkaniaceae
	OTU_4655	0.000178308	0.000107863	0.000136672	8.41715e-05	Bacteria	Gemmatimonadetes	Gemmatimonadetes	Gemmatimonadales	Gemmatimonadaceae	uncultured
	OTU_9907	8.06633e-05	0.000431453	0.000123859	8.41715e-05	Bacteria	Proteobacteria	Gammaproteobacteria	Xanthomonadales	Rhodanobacteraceae
	OTU_616	0.000127363	0.000107863	0.000123859	8.41715e-05	Bacteria	Verrucomicrobia	Verrucomicrobiae	Pedosphaerales	Pedosphaeraceae
	OTU_1538	0.000118872	0.000107863	0.000106775	8.41715e-05	Bacteria	Proteobacteria	Deltaproteobacteria	Oligoflexales	0319-6G20
	OTU_1181	0.000123118	0.000215726	9.39621e-05	8.41715e-05	Bacteria	Gemmatimonadetes	Gemmatimonadetes	Gemmatimonadales	Gemmatimonadaceae	uncultured
	OTU_1025	0.000110381	0.000107863	8.96911e-05	8.41715e-05	Bacteria	Proteobacteria	Alphaproteobacteria	Parvibaculales	Parvibaculaceae	uncultured	uncultured bacterium
	OTU_376	0.000433035	0.000107863	8.11491e-05	8.41715e-05	Bacteria	Proteobacteria	Alphaproteobacteria	Acetobacterales	Acetobacteraceae	uncultured
	OTU_2436	5.51907e-05	0.000107863	8.11491e-05	8.41715e-05	Bacteria	Acidobacteria	Acidobacteriia	Acidobacteriales	uncultured
	OTU_5466	0.000305671	0.000215726	7.68781e-05	8.41715e-05	Bacteria	Firmicutes	Bacilli	Bacillales
	OTU_1921	0.000157081	0.000107863	7.26071e-05	8.41715e-05	Bacteria	Firmicutes	Bacilli	Bacillales	Alicyclobacillaceae	Tumebacillus
	OTU_914	0.000131609	0.000107863	6.40651e-05	8.41715e-05	Bacteria	Proteobacteria	Gammaproteobacteria
	OTU_2991	0.00010189	0.000107863	5.5523e-05	8.41715e-05	Bacteria	Proteobacteria	Alphaproteobacteria	Sphingomonadales	Sphingomonadaceae
	OTU_2641	7.21724e-05	0.000862906	4.6981e-05	8.41715e-05	Bacteria	Proteobacteria	Deltaproteobacteria	Myxococcales	Sandaracinaceae	uncultured
	OTU_2567	5.51907e-05	0.00032359	4.6981e-05	8.41715e-05	Bacteria	Chloroflexi	TK10
	OTU_9694	0.000114627	0.000107863	4.6981e-05	8.41715e-05	Bacteria	Proteobacteria	Alphaproteobacteria	Rhizobiales	Xanthobacteraceae	uncultured	uncultured bacterium
	OTU_3116	5.94361e-05	0.000107863	2.5626e-05	8.41715e-05	Bacteria	Proteobacteria	Alphaproteobacteria	Sphingomonadales	Sphingomonadaceae
	OTU_1923	3.39635e-05	0.000539316	1.7084e-05	8.41715e-05	Bacteria	Actinobacteria	Actinobacteria	Corynebacteriales	Nocardiaceae	Rhodococcus	Rhodococcus sp. B5
	OTU_2194	3.82089e-05	0.000215726	1.7084e-05	8.41715e-05	Bacteria	Actinobacteria	Actinobacteria	Micrococcales	Dermabacteraceae	Brachybacterium	Brachybacterium rhamnosum
	OTU_2247	8.49087e-05	0.000107863	1.2813e-05	8.41715e-05	Bacteria	Proteobacteria	Alphaproteobacteria	Caulobacterales	Caulobacteraceae	uncultured
	OTU_1105	8.49087e-06	0.00129436	8.54201e-06	8.41715e-05	Bacteria	Proteobacteria	Alphaproteobacteria	Rhodobacterales	Rhodobacteraceae	Paracoccus	uncultured bacterium
	OTU_1867	3.39635e-05	0.000647179	8.54201e-06	8.41715e-05	Bacteria	Firmicutes	Bacilli	Bacillales	Bacillaceae	Anoxybacillus
	OTU_3944	2.12272e-05	0.000107863	4.271e-06	8.41715e-05	Bacteria	Actinobacteria	Actinobacteria	Micrococcales	Intrasporangiaceae	Intrasporangium	uncultured actinobacterium
	OTU_259	0.00100617	0.000215726	0.00244301	4.20858e-05	Bacteria	Bacteroidetes	Bacteroidia	Flavobacteriales	Flavobacteriaceae	Flavobacterium
	OTU_309	0.000292935	0.000431453	0.00239176	4.20858e-05	Bacteria	Actinobacteria	Actinobacteria	Streptomycetales	Streptomycetaceae
	OTU_79	0.00134156	0.000215726	0.00140943	4.20858e-05	Bacteria	Bacteroidetes	Bacteroidia	Chitinophagales	Chitinophagaceae	UTBCD1
	OTU_248	3.82089e-05	0.000107863	0.00131974	4.20858e-05	Bacteria	Bacteroidetes	Bacteroidia	Flavobacteriales	Flavobacteriaceae	Flavobacterium
	OTU_157	0.00163874	0.000539316	0.00123859	4.20858e-05	Bacteria	Gemmatimonadetes	Gemmatimonadetes	Gemmatimonadales	Gemmatimonadaceae	uncultured	uncultured bacterium
	OTU_561	0.00168544	0.000755043	0.00116598	4.20858e-05	Bacteria	Proteobacteria	Gammaproteobacteria	Xanthomonadales	Rhodanobacteraceae	Dokdonella	uncultured Dokdonella sp.
	OTU_89	0.00137128	0.000107863	0.00105921	4.20858e-05	Bacteria	Acidobacteria	Acidobacteriia	Acidobacteriales	uncultured
	OTU_667	0.0012991	0.00032359	0.00105494	4.20858e-05	Bacteria	Proteobacteria	Alphaproteobacteria	Rhizobiales	Xanthobacteraceae	Rhodoplanes
	OTU_128	0.00087456	0.000107863	0.00102504	4.20858e-05	Bacteria	Proteobacteria	Alphaproteobacteria	Sphingomonadales	Sphingomonadaceae
	OTU_131	0.00184252	0.000215726	0.000995144	4.20858e-05	Bacteria	Actinobacteria	Actinobacteria	Frankiales	Frankiaceae	Jatrophihabitans	uncultured bacterium
	OTU_231	0.000989187	0.000862906	0.000926808	4.20858e-05	Bacteria	Bacteroidetes	Bacteroidia	Chitinophagales	Chitinophagaceae
	OTU_792	0.000301426	0.0011865	0.000820033	4.20858e-05	Bacteria	Proteobacteria	Deltaproteobacteria	Bdellovibrionales	Bdellovibrionaceae	Bdellovibrio
	OTU_419	0.000853333	0.00032359	0.000790136	4.20858e-05	Bacteria	Bacteroidetes	Bacteroidia	Sphingobacteriales	AKYH767
	OTU_103	0.00173638	0.000107863	0.000738884	4.20858e-05	Bacteria	Bacteroidetes	Bacteroidia	Chitinophagales	Saprospiraceae	uncultured	uncultured bacterium
	OTU_374	5.51907e-05	0.000215726	0.000691903	4.20858e-05	Bacteria	Bacteroidetes	Bacteroidia	Flavobacteriales	Flavobacteriaceae	Flavobacterium
	OTU_1567	0.00092126	0.000431453	0.000674819	4.20858e-05	Bacteria	Actinobacteria	Actinobacteria	Propionibacteriales	Nocardioidaceae	Nocardioides
	OTU_167	0.000793897	0.000215726	0.000602212	4.20858e-05	Bacteria	Proteobacteria	Deltaproteobacteria	Myxococcales	P3OB-42
	OTU_387	0.000577379	0.000215726	0.000576586	4.20858e-05	Bacteria	Bacteroidetes	Bacteroidia	Chitinophagales	Chitinophagaceae	uncultured
	OTU_876	0.000517943	0.000215726	0.000572314	4.20858e-05	Bacteria	Firmicutes	Bacilli	Bacillales	Paenibacillaceae	Paenibacillus	Paenibacillus massiliensis
	OTU_268	0.000721724	0.000215726	0.00055523	4.20858e-05	Bacteria	Gemmatimonadetes	Gemmatimonadetes	Gemmatimonadales	Gemmatimonadaceae	Gemmatimonas	uncultured Gemmatimonadetes bacterium
	OTU_420	0.000428789	0.00032359	0.000538146	4.20858e-05	Bacteria	Chlamydiae	Chlamydiae	Chlamydiales	cvE6
	OTU_427	0.000182554	0.000647179	0.000529604	4.20858e-05	Bacteria	Proteobacteria	Deltaproteobacteria	Bdellovibrionales	Bacteriovoracaceae	Peredibacter
	OTU_170	0.000976451	0.000215726	0.000516791	4.20858e-05	Bacteria	Proteobacteria	Alphaproteobacteria	Micropepsales	Micropepsaceae	uncultured	uncultured bacterium
	OTU_382	0.000815124	0.000431453	0.000495436	4.20858e-05	Bacteria	Actinobacteria	Actinobacteria	Micrococcales	Intrasporangiaceae	Terrabacter	Terrabacter sp. 122012
	OTU_6012	0.00058587	0.000539316	0.000486894	4.20858e-05	Bacteria	Firmicutes	Bacilli	Bacillales	Bacillaceae	Bacillus
	OTU_595	0.000696252	0.00032359	0.000465539	4.20858e-05	Bacteria	Proteobacteria	Gammaproteobacteria	JG36-GS-52
	OTU_431	0.00087456	0.000107863	0.000465539	4.20858e-05	Bacteria	Proteobacteria	Gammaproteobacteria	Betaproteobacteriales	Nitrosomonadaceae	mle1-7
	OTU_257	0.000590116	0.000539316	0.000456997	4.20858e-05	Bacteria	Actinobacteria	Acidimicrobiia	IMCC26256
	OTU_706	0.000687761	0.000107863	0.000448455	4.20858e-05	Bacteria	Proteobacteria	Alphaproteobacteria	Rhizobiales	KF-JG30-B3
	OTU_978	0.00048398	0.000107863	0.000431371	4.20858e-05	Bacteria
	OTU_286	0.000624079	0.000215726	0.000422829	4.20858e-05	Bacteria	Proteobacteria	Alphaproteobacteria	Rhizobiales	Beijerinckiaceae	Roseiarcus
	OTU_816	0.000454262	0.000107863	0.000418558	4.20858e-05	Bacteria	Actinobacteria	Acidimicrobiia	Microtrichales	Iamiaceae	Iamia
	OTU_206	0.000687761	0.000431453	0.000410016	4.20858e-05	Bacteria	Actinobacteria	Thermoleophilia	Solirubrobacterales	67-14
	OTU_207	0.000959469	0.00032359	0.000405745	4.20858e-05	Bacteria	Proteobacteria	Gammaproteobacteria	Betaproteobacteriales	Burkholderiaceae	Castellaniella	Castellaniella defragrans
	OTU_1011	0.000424544	0.00032359	0.000401474	4.20858e-05	Bacteria	Actinobacteria	Thermoleophilia	Solirubrobacterales	67-14
	OTU_636	0.000322653	0.000107863	0.000401474	4.20858e-05	Bacteria	Proteobacteria	Deltaproteobacteria	Myxococcales	BIrii41
	OTU_1716	0.000424544	0.000107863	0.000392932	4.20858e-05	Bacteria	Acidobacteria	Thermoanaerobaculia	Thermoanaerobaculales	Thermoanaerobaculaceae	Subgroup_10
	OTU_930	0.00078116	0.000107863	0.00038439	4.20858e-05	Bacteria	Actinobacteria	Thermoleophilia	Gaiellales	uncultured
	OTU_269	0.000225008	0.000107863	0.00038439	4.20858e-05	Bacteria	Bacteroidetes	Bacteroidia	Chitinophagales	Chitinophagaceae	uncultured
	OTU_1085	0.000292935	0.000431453	0.000367306	4.20858e-05	Bacteria	Proteobacteria	Alphaproteobacteria	Rhizobiales	Rhizobiales_Incertae_Sedis	Nordella
	OTU_345	0.000517943	0.000215726	0.000354493	4.20858e-05	Bacteria	Bacteroidetes	Bacteroidia	Sphingobacteriales	AKYH767
	OTU_1050	0.000356617	0.000107863	0.000350222	4.20858e-05	Bacteria	Acidobacteria	Acidobacteriia	Subgroup_13
	OTU_195	0.00063257	0.000107863	0.000345951	4.20858e-05	Bacteria	Nitrospirae	Nitrospira	Nitrospirales	Nitrospiraceae	Nitrospira	uncultured Nitrospira sp.
	OTU_744	0.000407562	0.000107863	0.00034168	4.20858e-05	Bacteria	Bacteroidetes	Bacteroidia	Cytophagales	Microscillaceae	uncultured
	OTU_219	0.000505207	0.000215726	0.000328867	4.20858e-05	Bacteria	Acidobacteria	Acidobacteriia	Solibacterales	Solibacteraceae_Subgroup_3	Bryobacter
	OTU_538	0.00048398	0.000107863	0.000324596	4.20858e-05	Bacteria	Chloroflexi	TK10
	OTU_1405	0.000466998	0.000215726	0.000316054	4.20858e-05	Bacteria	Firmicutes	Bacilli	Bacillales	Paenibacillaceae	Paenibacillus	Paenibacillus pectinilyticus
	OTU_323	0.000386335	0.000107863	0.000290428	4.20858e-05	Bacteria	Proteobacteria	Alphaproteobacteria	uncultured
	OTU_720	0.000492471	0.000215726	0.000286157	4.20858e-05	Bacteria	Proteobacteria	Deltaproteobacteria	Desulfarculales	Desulfarculaceae	uncultured
	OTU_683	0.000297181	0.000215726	0.000281886	4.20858e-05	Bacteria	Proteobacteria	Deltaproteobacteria	Oligoflexales	0319-6G20
	OTU_974	8.49087e-05	0.000215726	0.000269073	4.20858e-05	Bacteria	Bacteroidetes	Bacteroidia	Sphingobacteriales	Sphingobacteriaceae	Sphingobacterium	uncultured bacterium
	OTU_3663	0.000271708	0.000107863	0.000260531	4.20858e-05	Bacteria	Proteobacteria	Alphaproteobacteria	Sphingomonadales	Sphingomonadaceae	Sphingobium
	OTU_588	0.000152836	0.000107863	0.00025626	4.20858e-05	Bacteria	Actinobacteria	Actinobacteria	Propionibacteriales	Nocardioidaceae	Nocardioides	uncultured bacterium
	OTU_3799	0.000220763	0.000215726	0.000251989	4.20858e-05	Bacteria	Proteobacteria	Alphaproteobacteria	Micropepsales	Micropepsaceae	uncultured
	OTU_936	0.000305671	0.000755043	0.000239176	4.20858e-05	Bacteria	Actinobacteria	Actinobacteria	Micromonosporales	Micromonosporaceae	Luedemannella
	OTU_336	0.000348126	0.000107863	0.000226363	4.20858e-05	Bacteria	Chloroflexi	TK10
	OTU_688	0.000403317	0.000107863	0.000222092	4.20858e-05	Bacteria	Chloroflexi	JG30-KF-CM66
	OTU_1641	0.000275953	0.000970769	0.00021355	4.20858e-05	Bacteria	Actinobacteria	Actinobacteria	Frankiales	Frankiaceae	Jatrophihabitans
	OTU_699	0.000233499	0.000431453	0.00021355	4.20858e-05	Bacteria	Bacteroidetes	Bacteroidia	Cytophagales	Microscillaceae	Chryseolinea
	OTU_1042	0.000246235	0.000107863	0.000209279	4.20858e-05	Bacteria	Proteobacteria	Alphaproteobacteria	Elsterales	uncultured
	OTU_271	0.000619834	0.000215726	0.000200737	4.20858e-05	Bacteria	Proteobacteria	Gammaproteobacteria	Competibacterales	Competibacteraceae	Plasticicumulans	Plasticicumulans lactativorans
	OTU_694	0.000161327	0.000215726	0.000200737	4.20858e-05	Bacteria	Bacteroidetes	Bacteroidia	Sphingobacteriales	env.OPS_17
	OTU_386	0.000399071	0.000107863	0.000200737	4.20858e-05	Bacteria	Acidobacteria	Acidobacteriia	Subgroup_13
	OTU_690	0.000216517	0.000107863	0.000200737	4.20858e-05	Bacteria	Gemmatimonadetes	BD2-11_terrestrial_group
	OTU_5731	0.000229254	0.000215726	0.000196466	4.20858e-05	Bacteria	Proteobacteria	Alphaproteobacteria	Rhizobiales	Xanthobacteraceae	Pseudolabrys
	OTU_449	0.000348126	0.000107863	0.000196466	4.20858e-05	Bacteria	Bacteroidetes	Bacteroidia	Chitinophagales	Chitinophagaceae	uncultured	uncultured Bacteroidetes bacterium
	OTU_1490	0.000144345	0.000107863	0.000192195	4.20858e-05	Bacteria	Armatimonadetes	Fimbriimonadia	Fimbriimonadales	Fimbriimonadaceae
	OTU_675	0.000258972	0.000107863	0.000187924	4.20858e-05	Bacteria	Planctomycetes	OM190
	OTU_422	0.000441525	0.000107863	0.000183653	4.20858e-05	Bacteria	Proteobacteria	Alphaproteobacteria	Elsterales	uncultured
	OTU_641	0.000237744	0.000107863	0.00017084	4.20858e-05	Bacteria	Proteobacteria	Deltaproteobacteria	NB1-j
	OTU_461	0.000212272	0.000107863	0.00017084	4.20858e-05	Bacteria	Proteobacteria	Deltaproteobacteria	Myxococcales	Nannocystaceae	Nannocystis	uncultured bacterium
	OTU_570	0.000424544	0.000431453	0.000166569	4.20858e-05	Bacteria	Actinobacteria	Acidimicrobiia	IMCC26256
	OTU_2667	0.00034388	0.000107863	0.000162298	4.20858e-05	Bacteria	Chloroflexi	TK10
	OTU_583	0.000191045	0.00032359	0.000149485	4.20858e-05	Bacteria	Chloroflexi	Chloroflexia	Chloroflexales	Roseiflexaceae	uncultured	uncultured bacterium
	OTU_804	0.000152836	0.000215726	0.000145214	4.20858e-05	Bacteria	Proteobacteria	Alphaproteobacteria	Rhizobiales	Rhizobiaceae	Mesorhizobium
	OTU_1058	0.000212272	0.000970769	0.000140943	4.20858e-05	Bacteria	Proteobacteria	Gammaproteobacteria	Betaproteobacteriales	Burkholderiaceae	uncultured	uncultured bacterium
	OTU_361	0.000314162	0.000215726	0.000140943	4.20858e-05	Bacteria	Chloroflexi	Chloroflexia	Chloroflexales	Roseiflexaceae	uncultured
	OTU_467	0.00033539	0.000107863	0.000140943	4.20858e-05	Bacteria	Actinobacteria	Actinobacteria	Frankiales	Acidothermaceae	Acidothermus	uncultured bacterium
	OTU_3857	0.000203781	0.00032359	0.000136672	4.20858e-05	Bacteria	Proteobacteria	Alphaproteobacteria	Rhizobiales	Methyloligellaceae	uncultured
	OTU_1534	0.00019529	0.000431453	0.00012813	4.20858e-05	Bacteria	Actinobacteria	Actinobacteria	Micrococcales	Microbacteriaceae	Agromyces
	OTU_990	0.000271708	0.000107863	0.00012813	4.20858e-05	Bacteria	Acidobacteria	Acidobacteriia	Acidobacteriales	uncultured
	OTU_1161	0.000258972	0.000107863	0.000119588	4.20858e-05	Bacteria	Acidobacteria	Acidobacteriia	Solibacterales	Solibacteraceae_Subgroup_3	Bryobacter
	OTU_448	0.00024199	0.000107863	0.000115317	4.20858e-05	Bacteria	Acidobacteria	Acidobacteriia	Subgroup_2
	OTU_651	0.00024199	0.000107863	0.000115317	4.20858e-05	Bacteria	Gemmatimonadetes	Gemmatimonadetes	Gemmatimonadales	Gemmatimonadaceae
	OTU_2993	0.000118872	0.000107863	0.000115317	4.20858e-05	Bacteria	Proteobacteria	Alphaproteobacteria	Rhizobiales	Xanthobacteraceae	Pseudolabrys
	OTU_1369	0.000182554	0.000107863	0.000102504	4.20858e-05	Bacteria	Actinobacteria	Actinobacteria	Pseudonocardiales	Pseudonocardiaceae	Saccharothrix
	OTU_1533	0.00033539	0.000107863	9.82331e-05	4.20858e-05	Bacteria	Actinobacteria	Acidimicrobiia	IMCC26256
	OTU_4573	0.000229254	0.000215726	9.39621e-05	4.20858e-05	Bacteria	Proteobacteria	Gammaproteobacteria	Xanthomonadales	Rhodanobacteraceae
	OTU_642	0.000237744	0.000107863	9.39621e-05	4.20858e-05	Bacteria	Actinobacteria	Actinobacteria	Pseudonocardiales	Pseudonocardiaceae	Lechevalieria
	OTU_803	0.000212272	0.000107863	9.39621e-05	4.20858e-05	Bacteria	Proteobacteria	Alphaproteobacteria	Acetobacterales	Acetobacteraceae
	OTU_1924	0.000144345	0.000107863	8.96911e-05	4.20858e-05	Bacteria	Actinobacteria	Actinobacteria	Propionibacteriales	Nocardioidaceae	Aeromicrobium
	OTU_1884	9.76451e-05	0.00032359	8.54201e-05	4.20858e-05	Bacteria	Chlamydiae	Chlamydiae	Chlamydiales	Simkaniaceae	uncultured
	OTU_1138	0.000140099	0.000215726	8.54201e-05	4.20858e-05	Bacteria	Actinobacteria	Thermoleophilia	Gaiellales	Gaiellaceae	Gaiella	uncultured bacterium
	OTU_1227	5.51907e-05	0.000107863	8.54201e-05	4.20858e-05	Bacteria	Proteobacteria	Alphaproteobacteria	Rhizobiales	A0839
	OTU_775	0.000208026	0.00032359	8.11491e-05	4.20858e-05	Bacteria	Acidobacteria	Acidobacteriia	Solibacterales	Solibacteraceae_Subgroup_3	Bryobacter
	OTU_727	0.000309917	0.000215726	8.11491e-05	4.20858e-05	Bacteria	Dependentiae	Babeliae	Babeliales	Vermiphilaceae
	OTU_1842	0.000118872	0.000215726	8.11491e-05	4.20858e-05	Bacteria	Bacteroidetes	Bacteroidia	Flavobacteriales	Flavobacteriaceae	Flavobacterium
	OTU_6388	6.7927e-05	0.000215726	8.11491e-05	4.20858e-05	Bacteria	Proteobacteria	Alphaproteobacteria	Rhizobiales	Devosiaceae	Devosia
	OTU_954	0.000135854	0.000107863	7.68781e-05	4.20858e-05	Bacteria	Proteobacteria	Deltaproteobacteria	NB1-j
	OTU_1536	4.66998e-05	0.000215726	7.26071e-05	4.20858e-05	Bacteria	Bacteroidetes	Ignavibacteria	OPB56
	OTU_2111	5.51907e-05	0.00140222	6.83361e-05	4.20858e-05	Bacteria	Firmicutes	Bacilli	Bacillales	Bacillaceae	Oceanobacillus	Oceanobacillus sp. ITT11
	OTU_4209	8.06633e-05	0.00032359	6.83361e-05	4.20858e-05	Bacteria
	OTU_1329	0.000140099	0.000107863	6.83361e-05	4.20858e-05	Bacteria	Gemmatimonadetes	BD2-11_terrestrial_group
	OTU_1904	2.54726e-05	0.000107863	6.40651e-05	4.20858e-05	Bacteria	Spirochaetes	Spirochaetia	Spirochaetales	Spirochaetaceae	Spirochaeta_2	uncultured bacterium
	OTU_2132	7.21724e-05	0.000107863	5.97941e-05	4.20858e-05	Bacteria	Proteobacteria	Deltaproteobacteria	NB1-j
	OTU_2423	0.000106136	0.000215726	5.5523e-05	4.20858e-05	Bacteria	Proteobacteria	Alphaproteobacteria	Rickettsiales	SM2D12
	OTU_1622	8.06633e-05	0.000215726	4.271e-05	4.20858e-05	Bacteria	Proteobacteria	Deltaproteobacteria	NB1-j
	OTU_1502	5.51907e-05	0.000215726	4.271e-05	4.20858e-05	Bacteria	Actinobacteria	Thermoleophilia	Solirubrobacterales	Solirubrobacteraceae
	OTU_1674	3.82089e-05	0.000215726	4.271e-05	4.20858e-05	Bacteria	Proteobacteria	Deltaproteobacteria	SAR324_cladeMarine_group_B
	OTU_1127	6.7927e-05	0.000107863	4.271e-05	4.20858e-05	Bacteria	Verrucomicrobia	Verrucomicrobiae	Pedosphaerales	Pedosphaeraceae
	OTU_820	0.000348126	0.000107863	3.4168e-05	4.20858e-05	Bacteria	Firmicutes	Bacilli	Bacillales	Paenibacillaceae	Paenibacillus
	OTU_1596	7.64179e-05	0.000107863	2.9897e-05	4.20858e-05	Bacteria	Dependentiae	Babeliae	Babeliales	Vermiphilaceae
	OTU_2844	3.82089e-05	0.000215726	2.5626e-05	4.20858e-05	Bacteria	Rokubacteria	NC10	Rokubacteriales
	OTU_2246	2.97181e-05	0.000539316	2.1355e-05	4.20858e-05	Bacteria	Proteobacteria	Deltaproteobacteria	Bdellovibrionales	Bacteriovoracaceae	Peredibacter
	OTU_1504	0.000110381	0.000107863	2.1355e-05	4.20858e-05	Bacteria	Proteobacteria	Gammaproteobacteria	Betaproteobacteriales	Nitrosomonadaceae	mle1-7	uncultured bacterium
	OTU_2125	2.54726e-05	0.000215726	1.7084e-05	4.20858e-05	Bacteria	Proteobacteria	Alphaproteobacteria	Rhodospirillales	uncultured
	OTU_2689	2.97181e-05	0.000107863	1.7084e-05	4.20858e-05	Bacteria	Proteobacteria	Deltaproteobacteria	Myxococcales	Archangiaceae	Anaeromyxobacter	uncultured bacterium
	OTU_6039	1.27363e-05	0.000107863	1.7084e-05	4.20858e-05	Bacteria	Acidobacteria	Acidobacteriia	Acidobacteriales	uncultured
	OTU_3027	2.12272e-05	0.000215726	1.2813e-05	4.20858e-05	Bacteria	Firmicutes	Bacilli	Bacillales	Bacillaceae	uncultured	uncultured compost bacterium 4-29
	OTU_5254	2.12272e-05	0.000107863	1.2813e-05	4.20858e-05	Bacteria	Firmicutes	Bacilli	Bacillales	Paenibacillaceae	Paenibacillus
	OTU_5150	1.69817e-05	0.000107863	1.2813e-05	4.20858e-05	Bacteria	Chloroflexi	AD3
	OTU_1072	2.97181e-05	0.00248085	4.271e-06	4.20858e-05	Bacteria	Proteobacteria	Alphaproteobacteria	Tistrellales	Tistrellaceae	Tistrella	Skermanella sp. R224-3
	OTU_3337	2.97181e-05	0.000215726	4.271e-06	4.20858e-05	Bacteria	Chloroflexi	TK10
505 common elements in "IS", "IR" and "US":
	OTU_36	0.000373598	0	0.00477071	0.000420858	Bacteria	Patescibacteria	Saccharimonadia	Saccharimonadales
	OTU_102	0.00183403	0	0.00420694	0.0002946	Bacteria	Bacteroidetes	Bacteroidia	Flavobacteriales	Flavobacteriaceae	Flavobacterium
	OTU_145	0.000331144	0	0.00136245	8.41715e-05	Bacteria	Proteobacteria	Gammaproteobacteria	Betaproteobacteriales
	OTU_171	0.00154958	0	0.00126422	0.000126257	Bacteria	Gemmatimonadetes	Gemmatimonadetes	Gemmatimonadales	Gemmatimonadaceae	uncultured
	OTU_117	0.000976451	0	0.00122151	0.000168343	Bacteria	Bacteroidetes	Ignavibacteria	Ignavibacteriales	Ignavibacteriaceae	Ignavibacterium	uncultured_bacterium
	OTU_1402	0.000106136	0	0.00112754	0.000126257	Bacteria	Bacteroidetes	Bacteroidia	Flavobacteriales	Flavobacteriaceae	Flavobacterium
	OTU_107	0.000993432	0	0.00097806	0.000126257	Bacteria	Proteobacteria	Deltaproteobacteria	Myxococcales	Haliangiaceae	Haliangium	uncultured_delta_proteobacterium
	OTU_179	0.00019529	0	0.000943892	0.000967973	Bacteria	Bacteroidetes	Bacteroidia	Flavobacteriales	Flavobacteriaceae	Flavobacterium
	OTU_200	0.000641061	0	0.000832846	0.000168343	Bacteria	Bacteroidetes	Bacteroidia	Cytophagales	Microscillaceae	uncultured
	OTU_277	0.000802388	0	0.000828575	0.000252515	Bacteria	Proteobacteria	Deltaproteobacteria	Myxococcales	BIrii41
	OTU_282	0.00112504	0	0.000828575	8.41715e-05	Bacteria	Latescibacteria	Latescibacteria	Latescibacterales	Latescibacteraceae
	OTU_322	0.000670779	0	0.000820033	0.000168343	Bacteria	Proteobacteria	Alphaproteobacteria	Rhizobiales	Hyphomicrobiaceae	Hyphomicrobium
	OTU_378	0.000186799	0	0.000820033	8.41715e-05	Bacteria	Proteobacteria	Gammaproteobacteria	Betaproteobacteriales	Rhodocyclaceae
	OTU_187	0.000407562	0	0.000738884	4.20858e-05	Bacteria	Bacteroidetes	Bacteroidia	Chitinophagales	Chitinophagaceae	uncultured	uncultured_bacterium
	OTU_2396	0.000479734	0	0.000730342	0.000126257	Bacteria	Proteobacteria	Alphaproteobacteria	Sphingomonadales	Sphingomonadaceae	Novosphingobium
	OTU_416	0.000849087	0	0.000670548	8.41715e-05	Bacteria	Gemmatimonadetes	Gemmatimonadetes	Gemmatimonadales	Gemmatimonadaceae	Gemmatimonas	uncultured_bacterium
	OTU_856	0.000721724	0	0.000670548	0.000210429	Bacteria	Proteobacteria	Gammaproteobacteria	Betaproteobacteriales	Burkholderiaceae
	OTU_457	0.000810879	0	0.000666277	4.20858e-05	Bacteria	Proteobacteria	Alphaproteobacteria	Micropepsales	Micropepsaceae	uncultured
	OTU_741	0.000730215	0	0.000662006	8.41715e-05	Bacteria	Gemmatimonadetes	Gemmatimonadetes	Gemmatimonadales	Gemmatimonadaceae	Gemmatimonas	uncultured_Gemmatimonadetes_bacterium
	OTU_4163	0.00122269	0	0.000653464	4.20858e-05	Bacteria	Verrucomicrobia	Verrucomicrobiae	Pedosphaerales	Pedosphaeraceae	ADurb.Bin063-1	uncultured_bacterium
	OTU_193	0.000267463	0	0.000632109	0.000252515	Bacteria	Bacteroidetes	Bacteroidia	Cytophagales	Microscillaceae
	OTU_234	0.000704743	0	0.000632109	4.20858e-05	Bacteria	Proteobacteria	Gammaproteobacteria	Betaproteobacteriales
	OTU_326	0.000479734	0	0.000627838	4.20858e-05	Bacteria	Chlamydiae	Chlamydiae	Chlamydiales	cvE6
	OTU_201	0.00078116	0	0.000606483	0.000252515	Bacteria	Planctomycetes	Pla4_lineage
	OTU_464	0.000708988	0	0.000576586	8.41715e-05	Bacteria	Proteobacteria	Alphaproteobacteria	Rhodospirillales	Rhodospirillaceae	uncultured
	OTU_223	0.000755688	0	0.000572314	4.20858e-05	Bacteria	Acidobacteria	Subgroup_22
	OTU_352	0.000225008	0	0.000563772	4.20858e-05	Bacteria	Chlamydiae	Chlamydiae	Chlamydiales
	OTU_371	0.000165572	0	0.000550959	0.000210429	Bacteria	Proteobacteria	Gammaproteobacteria	Oceanospirillales	Halomonadaceae	Halomonas
	OTU_235	0.000602852	0	0.000546688	8.41715e-05	Bacteria	Actinobacteria	Thermoleophilia	Gaiellales	uncultured
	OTU_613	0.000573134	0	0.000538146	8.41715e-05	Bacteria	Bacteroidetes	Bacteroidia	Sphingobacteriales	AKYH767
	OTU_341	0.000696252	0	0.000533875	4.20858e-05	Bacteria	Gemmatimonadetes	Gemmatimonadetes	Gemmatimonadales	Gemmatimonadaceae	Gemmatimonas	uncultured_bacterium
	OTU_6572	0.000972205	0	0.000533875	0.000505029	Bacteria	Proteobacteria	Gammaproteobacteria	Betaproteobacteriales	Burkholderiaceae
	OTU_438	0.000836351	0	0.00051252	8.41715e-05	Bacteria	Proteobacteria	Deltaproteobacteria	Desulfarculales	Desulfarculaceae	uncultured	uncultured_Myxococcales_bacterium
	OTU_291	0.000662288	0	0.000495436	8.41715e-05	Bacteria	Actinobacteria	Actinobacteria	Propionibacteriales	Nocardioidaceae	Aeromicrobium
	OTU_311	0.000556152	0	0.000482623	4.20858e-05	Bacteria	Acidobacteria	Acidobacteriia	Acidobacteriales	Koribacteraceae	Candidatus_Koribacter	uncultured_bacterium
	OTU_275	0.000602852	0	0.000474081	8.41715e-05	Bacteria	Actinobacteria	Thermoleophilia	Gaiellales	uncultured
	OTU_946	0.000509452	0	0.000474081	0.001473	Bacteria	Proteobacteria	Gammaproteobacteria	Steroidobacterales	Steroidobacteraceae	uncultured
	OTU_278	0.000416053	0	0.00046981	8.41715e-05	Bacteria	Chlamydiae	Chlamydiae	Chlamydiales	cvE6
	OTU_719	3.82089e-05	0	0.000456997	4.20858e-05	Bacteria	Bacteroidetes	Bacteroidia	Chitinophagales	Chitinophagaceae	uncultured
	OTU_197	0.000823615	0	0.000452726	4.20858e-05	Bacteria	Actinobacteria	Acidimicrobiia	IMCC26256
	OTU_340	0.000208026	0	0.000448455	4.20858e-05	Bacteria	Proteobacteria	Deltaproteobacteria	Myxococcales	Phaselicystidaceae	Phaselicystis	uncultured_bacterium
	OTU_522	0.000356617	0	0.000448455	4.20858e-05	Bacteria	Bacteroidetes	Bacteroidia	Chitinophagales	Saprospiraceae	uncultured	uncultured_bacterium
	OTU_334	0.000534925	0	0.000444184	4.20858e-05	Bacteria	Actinobacteria	Actinobacteria	Propionibacteriales	Nocardioidaceae	Nocardioides
	OTU_228	2.97181e-05	0	0.0004271	0.00214637	Bacteria	Bacteroidetes	Bacteroidia	Flavobacteriales	Flavobacteriaceae	Flavobacterium	Flavobacterium_lindanitolerans
	OTU_3489	0.000318408	0	0.0004271	0.000168343	Bacteria	Proteobacteria	Gammaproteobacteria	Betaproteobacteriales	Burkholderiaceae	Massilia
	OTU_418	0.000624079	0	0.000418558	4.20858e-05	Bacteria	Proteobacteria	Alphaproteobacteria	Micropepsales	Micropepsaceae	uncultured
	OTU_424	0.000810879	0	0.000405745	8.41715e-05	Bacteria	Actinobacteria	Actinobacteria	Kineosporiales	Kineosporiaceae	Angustibacter	bacterium_Ellin5251
	OTU_1099	0.000216517	0	0.000397203	0.000252515	Bacteria	Proteobacteria	Gammaproteobacteria	Cellvibrionales	Halieaceae	OM60NOR5_clade	uncultured_soil_bacterium
	OTU_162	0.000972205	0	0.00038439	0.000126257	Bacteria	Bacteroidetes	Bacteroidia	Sphingobacteriales	AKYH767
	OTU_372	0.00043728	0	0.00038439	4.20858e-05	Bacteria	Verrucomicrobia	Verrucomicrobiae	Pedosphaerales	Pedosphaeraceae
	OTU_961	0.000551907	0	0.00038439	8.41715e-05	Bacteria	Proteobacteria	Alphaproteobacteria	Rhizobiales	Beijerinckiaceae	Microvirga
	OTU_1209	0.000246235	0	0.000380119	8.41715e-05	Bacteria	Proteobacteria	Alphaproteobacteria	Reyranellales	Reyranellaceae	Reyranella
	OTU_533	0.000462753	0	0.000380119	8.41715e-05	Bacteria	Proteobacteria	Gammaproteobacteria
	OTU_589	0.000713233	0	0.000371577	4.20858e-05	Bacteria	Proteobacteria	Alphaproteobacteria	Rhizobiales	Hyphomicrobiaceae
	OTU_337	0.000309917	0	0.000367306	4.20858e-05	Bacteria	Proteobacteria	Deltaproteobacteria	NB1-j
	OTU_181	0.00082786	0	0.000363035	0.000168343	Bacteria	Acidobacteria	Acidobacteriia	Acidobacteriales	uncultured
	OTU_513	0.000462753	0	0.000363035	0.000168343	Bacteria	Acidobacteria	Subgroup_5
	OTU_6466	0.000411807	0	0.000358764	4.20858e-05	Bacteria	Proteobacteria	Alphaproteobacteria	Micropepsales	Micropepsaceae	uncultured
	OTU_321	0.000573134	0	0.000354493	8.41715e-05	Bacteria	Actinobacteria	Actinobacteria	Propionibacteriales	Nocardioidaceae
	OTU_384	0.000700497	0	0.000354493	4.20858e-05	Bacteria	Chloroflexi	Chloroflexia	Chloroflexales	Roseiflexaceae
	OTU_848	0.000127363	0	0.000354493	4.20858e-05	Bacteria	Bacteroidetes	Bacteroidia	Sphingobacteriales	env.OPS_17
	OTU_252	0.000471244	0	0.000350222	8.41715e-05	Bacteria	Armatimonadetes	Fimbriimonadia	Fimbriimonadales	Fimbriimonadaceae
	OTU_304	0.000526434	0	0.000350222	4.20858e-05	Bacteria	Acidobacteria	Thermoanaerobaculia	Thermoanaerobaculales	Thermoanaerobaculaceae	Subgroup_10
	OTU_4113	0.000106136	0	0.000345951	4.20858e-05	Bacteria	Proteobacteria	Gammaproteobacteria	Betaproteobacteriales	Burkholderiaceae	Comamonas
	OTU_527	0.000492471	0	0.000345951	4.20858e-05	Bacteria	Verrucomicrobia	Verrucomicrobiae	Pedosphaerales	Pedosphaeraceae
	OTU_617	0.000411807	0	0.000345951	4.20858e-05	Bacteria	Proteobacteria	Deltaproteobacteria	Myxococcales	Haliangiaceae	Haliangium	uncultured_bacterium
	OTU_545	0.000789651	0	0.00034168	4.20858e-05	Bacteria	Proteobacteria	Deltaproteobacteria	Desulfarculales	Desulfarculaceae	uncultured
	OTU_959	0.000517943	0	0.00034168	0.000715458	Bacteria	Verrucomicrobia	Verrucomicrobiae	Pedosphaerales	Pedosphaeraceae	ADurb.Bin063-1
	OTU_490	0.000348126	0	0.000337409	8.41715e-05	Bacteria	Proteobacteria	Alphaproteobacteria	Rhizobiales	Hyphomicrobiaceae	Pedomicrobium
	OTU_496	0.000666534	0	0.000337409	0.000168343	Bacteria
	OTU_329	0.000471244	0	0.000324596	0.000126257	Bacteria	Acidobacteria	Acidobacteriia	Acidobacteriales	uncultured
	OTU_203	0.000458507	0	0.000320325	4.20858e-05	Bacteria	Chloroflexi	Chloroflexia	Chloroflexales	Roseiflexaceae	uncultured	uncultured_soil_bacterium
	OTU_105	0.00194016	0	0.000316054	0.000126257	Bacteria	Acidobacteria	Thermoanaerobaculia	Thermoanaerobaculales	Thermoanaerobaculaceae	Subgroup_10	uncultured_bacterium
	OTU_390	0.00033539	0	0.000316054	8.41715e-05	Bacteria	Chlamydiae	Chlamydiae	Chlamydiales	Simkaniaceae	uncultured	uncultured_bacterium
	OTU_333	0.00053068	0	0.000311783	8.41715e-05	Bacteria	Gemmatimonadetes	S0134_terrestrial_group
	OTU_546	0.000551907	0	0.000311783	4.20858e-05	Bacteria	Actinobacteria	Actinobacteria	Frankiales	Nakamurellaceae	Nakamurella
	OTU_10388	0.000322653	0	0.000303241	8.41715e-05	Bacteria	Chloroflexi	JG30-KF-CM66
	OTU_634	0.000641061	0	0.000290428	4.20858e-05	Bacteria	Proteobacteria	Deltaproteobacteria	RCP2-54
	OTU_218	0.000428789	0	0.000286157	8.41715e-05	Bacteria	Actinobacteria	Actinobacteria	Frankiales	Sporichthyaceae	uncultured	uncultured_bacterium
	OTU_227	0.000280199	0	0.000286157	4.20858e-05	Bacteria	Chloroflexi	Dehalococcoidia	SAR202_clade
	OTU_293	0.000203781	0	0.000281886	8.41715e-05	Bacteria	Proteobacteria	Alphaproteobacteria
	OTU_728	0.0010741	0	0.000281886	8.41715e-05	Bacteria	Firmicutes	Bacilli	Bacillales	Sporolactobacillaceae
	OTU_1114	0.000517943	0	0.000277615	4.20858e-05	Bacteria	Actinobacteria	Thermoleophilia	Gaiellales	uncultured
	OTU_180	0.00103589	0	0.000277615	4.20858e-05	Bacteria	Acidobacteria	Acidobacteriia	Acidobacteriales	Acidobacteriaceae_Subgroup_1	Acidipila	uncultured_Acidobacteria_bacterium
	OTU_1306	0.000271708	0	0.000273344	4.20858e-05	Bacteria	Acidobacteria	Thermoanaerobaculia	Thermoanaerobaculales	Thermoanaerobaculaceae	Subgroup_10
	OTU_430	0.000590116	0	0.000273344	4.20858e-05	Bacteria	Proteobacteria	Alphaproteobacteria	Caulobacterales	Hyphomonadaceae	SWB02	uncultured_alpha_proteobacterium
	OTU_391	0.000216517	0	0.000269073	4.20858e-05	Bacteria	Bacteroidetes	Bacteroidia	Cytophagales	Microscillaceae
	OTU_1744	0.000161327	0	0.000260531	0.000126257	Bacteria	Proteobacteria	Alphaproteobacteria	Sphingomonadales	Sphingomonadaceae	Sphingomonas	Sphingomonas_sp._MOSEL-ES23
	OTU_3557	0.000110381	0	0.00025626	4.20858e-05	Bacteria	Bacteroidetes	Bacteroidia	Chitinophagales	Chitinophagaceae	uncultured
	OTU_417	0.00033539	0	0.000251989	0.0002946	Bacteria	Bacteroidetes	Bacteroidia	Sphingobacteriales	Sphingobacteriaceae	Pedobacter
	OTU_1204	0.000216517	0	0.000247718	0.000883801	Bacteria	Proteobacteria	Gammaproteobacteria	Betaproteobacteriales	Rhodocyclaceae
	OTU_7984	0.000331144	0	0.000247718	8.41715e-05	Bacteria	Proteobacteria	Gammaproteobacteria	Betaproteobacteriales	TRA3-20
	OTU_1035	0.000233499	0	0.000243447	8.41715e-05	Bacteria	Proteobacteria	Deltaproteobacteria	Myxococcales	BIrii41
	OTU_1282	0.00028869	0	0.000243447	4.20858e-05	Bacteria	Proteobacteria	Deltaproteobacteria	Myxococcales	Vulgatibacteraceae	Vulgatibacter	uncultured_bacterium
	OTU_501	0.000258972	0	0.000243447	4.20858e-05	Bacteria	Proteobacteria	Gammaproteobacteria	Betaproteobacteriales	Nitrosomonadaceae	mle1-7
	OTU_700	0.000254726	0	0.000243447	4.20858e-05	Bacteria	Proteobacteria	Gammaproteobacteria	Gammaproteobacteria_Incertae_Sedis	Unknown_Family	Acidibacter	uncultured_gamma_proteobacterium
	OTU_199	0.000522189	0	0.000239176	4.20858e-05	Bacteria	Actinobacteria	Acidimicrobiia	uncultured
	OTU_712	0.00024199	0	0.000239176	4.20858e-05	Bacteria	Proteobacteria	Gammaproteobacteria	Salinisphaerales	Solimonadaceae	Polycyclovorans
	OTU_758	0.00039058	0	0.000234905	4.20858e-05	Bacteria	Proteobacteria	Gammaproteobacteria	Betaproteobacteriales	A21b
	OTU_254	0.000573134	0	0.000230634	0.000126257	Bacteria	Acidobacteria	Acidobacteriia	Subgroup_2
	OTU_266	0.000547661	0	0.000230634	0.000126257	Bacteria	Bacteroidetes	Bacteroidia	Chitinophagales	Chitinophagaceae	Arachidicoccus
	OTU_614	0.000297181	0	0.000230634	4.20858e-05	Bacteria	Proteobacteria	Deltaproteobacteria	Myxococcales	Polyangiaceae	Pajaroellobacter
	OTU_786	0.000199536	0	0.000230634	8.41715e-05	Bacteria	Chlamydiae	Chlamydiae	Chlamydiales	Simkaniaceae
	OTU_559	0.000216517	0	0.000226363	4.20858e-05	Bacteria	Acidobacteria	Acidobacteriia	Acidobacteriales	Acidobacteriaceae_Subgroup_1	uncultured	uncultured_bacterium
	OTU_605	0.000466998	0	0.000226363	4.20858e-05	Bacteria	Proteobacteria	Alphaproteobacteria	Rhizobiales	Xanthobacteraceae	uncultured	uncultured_bacterium
	OTU_714	0.000229254	0	0.000226363	4.20858e-05	Bacteria	Proteobacteria	Deltaproteobacteria	Myxococcales	Haliangiaceae	Haliangium
	OTU_1040	0.000318408	0	0.000217821	4.20858e-05	Bacteria	Firmicutes	Bacilli	Bacillales	Paenibacillaceae	Brevibacillus
	OTU_262	0.000500962	0	0.00021355	4.20858e-05	Bacteria	Gemmatimonadetes	Gemmatimonadetes	Gemmatimonadales	Gemmatimonadaceae
	OTU_3486	0.000216517	0	0.000209279	4.20858e-05	Bacteria	Bacteroidetes	Bacteroidia	Sphingobacteriales	AKYH767
	OTU_404	0.000186799	0	0.000209279	4.20858e-05	Bacteria	Acidobacteria	Acidobacteriia	Solibacterales	Solibacteraceae_Subgroup_3	Bryobacter	uncultured_bacterium
	OTU_626	0.000322653	0	0.000209279	4.20858e-05	Bacteria	Proteobacteria	Deltaproteobacteria	Myxococcales	Haliangiaceae	Haliangium	uncultured_bacterium
	OTU_332	0.000322653	0	0.000205008	4.20858e-05	Bacteria	Actinobacteria	Acidimicrobiia	IMCC26256
	OTU_1393	0.000203781	0	0.000200737	4.20858e-05	Bacteria	Proteobacteria	Alphaproteobacteria	Elsterales	uncultured
	OTU_343	0.00028869	0	0.000200737	4.20858e-05	Bacteria	Verrucomicrobia	Verrucomicrobiae	Pedosphaerales	Pedosphaeraceae
	OTU_738	0.000199536	0	0.000200737	8.41715e-05	Bacteria	Cyanobacteria	Sericytochromatia
	OTU_1373	0.000369353	0	0.000196466	4.20858e-05	Bacteria	Chloroflexi	TK10
	OTU_497	0.000199536	0	0.000187924	4.20858e-05	Bacteria	Proteobacteria	Alphaproteobacteria	Caulobacterales	Parvularculaceae	Amphiplicatus	uncultured_bacterium
	OTU_562	0.00019529	0	0.000187924	4.20858e-05	Bacteria	Actinobacteria	Thermoleophilia	Gaiellales	uncultured
	OTU_1574	0.000140099	0	0.000183653	4.20858e-05	Bacteria	Proteobacteria	Deltaproteobacteria	Oligoflexales	Oligoflexaceae	Oligoflexus	uncultured_bacterium
	OTU_1638	0.000360862	0	0.000183653	0.000126257	Bacteria	Bacteroidetes	Bacteroidia	Chitinophagales	Chitinophagaceae	uncultured
	OTU_541	0.000433035	0	0.000183653	0.000126257	Bacteria	Verrucomicrobia	Verrucomicrobiae	Pedosphaerales	Pedosphaeraceae
	OTU_6400	0.000191045	0	0.000183653	8.41715e-05	Bacteria	Proteobacteria	Gammaproteobacteria	Betaproteobacteriales
	OTU_10574	0.000191045	0	0.000179382	8.41715e-05	Bacteria	Bacteroidetes	Bacteroidia	Chitinophagales	Chitinophagaceae	uncultured
	OTU_2833	0.000331144	0	0.000179382	0.000210429	Bacteria	Actinobacteria	Actinobacteria	Frankiales	Geodermatophilaceae
	OTU_3177	0.000157081	0	0.000179382	4.20858e-05	Bacteria	Proteobacteria	Alphaproteobacteria	Rhizobiales	Xanthobacteraceae	Pseudorhodoplanes	Pseudorhodoplanes_sinuspersici
	OTU_4546	0.000152836	0	0.000179382	4.20858e-05	Bacteria	Proteobacteria	Gammaproteobacteria	Betaproteobacteriales	Burkholderiaceae
	OTU_552	0.000225008	0	0.000179382	4.20858e-05	Bacteria	Proteobacteria	Deltaproteobacteria	Myxococcales	Haliangiaceae	Haliangium
	OTU_826	0.000106136	0	0.000179382	4.20858e-05	Bacteria	Proteobacteria	Deltaproteobacteria	Myxococcales	P3OB-42
	OTU_460	0.00019529	0	0.000175111	8.41715e-05	Bacteria	Gemmatimonadetes	Gemmatimonadetes	Gemmatimonadales	Gemmatimonadaceae	uncultured	uncultured_bacterium
	OTU_829	0.000411807	0	0.000175111	4.20858e-05	Bacteria	Patescibacteria	Saccharimonadia	Saccharimonadales
	OTU_1007	0.000292935	0	0.00017084	4.20858e-05	Bacteria	Proteobacteria	Alphaproteobacteria	Sphingomonadales	Sphingomonadaceae	Altererythrobacter
	OTU_1183	0.000517943	0	0.00017084	4.20858e-05	Bacteria	Firmicutes	Bacilli	Bacillales	Paenibacillaceae	Paenibacillus
	OTU_1557	0.000152836	0	0.00017084	8.41715e-05	Bacteria	Dependentiae	Babeliae	Babeliales	UBA12409
	OTU_480	0.000182554	0	0.00017084	4.20858e-05	Bacteria	Bacteroidetes	Ignavibacteria	OPB56
	OTU_722	2.54726e-05	0	0.00017084	0.000420858	Bacteria	Proteobacteria	Gammaproteobacteria	Enterobacteriales	Enterobacteriaceae
	OTU_769	0.000114627	0	0.00017084	4.20858e-05	Bacteria	Proteobacteria	Deltaproteobacteria	Myxococcales	Polyangiaceae	Pajaroellobacter
	OTU_1915	0.00024199	0	0.000166569	4.20858e-05	Bacteria	Verrucomicrobia	Verrucomicrobiae	Pedosphaerales	Pedosphaeraceae
	OTU_918	0.000127363	0	0.000166569	0.000126257	Bacteria	Acidobacteria	Acidobacteriia	Solibacterales	Solibacteraceae_Subgroup_3	Bryobacter	uncultured_bacterium
	OTU_1489	0.000152836	0	0.000162298	4.20858e-05	Bacteria	Elusimicrobia	Lineage_IIa
	OTU_544	0.000233499	0	0.000162298	4.20858e-05	Bacteria	Actinobacteria	Actinobacteria	Frankiales	Sporichthyaceae	uncultured	bacterium
	OTU_1125	0.000220763	0	0.000158027	0.000126257	Bacteria	Verrucomicrobia	Verrucomicrobiae	Pedosphaerales	Pedosphaeraceae
	OTU_2825	0.000382089	0	0.000158027	8.41715e-05	Bacteria	Proteobacteria	Gammaproteobacteria	Betaproteobacteriales	Burkholderiaceae
	OTU_4372	0.000110381	0	0.000158027	0.0002946	Bacteria	Actinobacteria	Actinobacteria	Micrococcales	Microbacteriaceae
	OTU_1480	0.000360862	0	0.000153756	8.41715e-05	Bacteria	Firmicutes	Bacilli	Bacillales	Paenibacillaceae	Ammoniphilus	uncultured_bacterium
	OTU_1883	0.00034388	0	0.000153756	8.41715e-05	Bacteria	Proteobacteria	Alphaproteobacteria	Rhizobiales	Devosiaceae
	OTU_673	0.000110381	0	0.000153756	4.20858e-05	Bacteria	Proteobacteria	Alphaproteobacteria	Reyranellales	Reyranellaceae	uncultured	uncultured_soil_bacterium
	OTU_780	0.000199536	0	0.000153756	0.000126257	Bacteria	Proteobacteria	Alphaproteobacteria	Reyranellales	Reyranellaceae	uncultured
	OTU_858	0.000246235	0	0.000153756	8.41715e-05	Bacteria	Acidobacteria	Thermoanaerobaculia	Thermoanaerobaculales	Thermoanaerobaculaceae	Subgroup_10	uncultured_bacterium
	OTU_1034	0.000318408	0	0.000145214	4.20858e-05	Bacteria	Acidobacteria	Acidobacteriia	Solibacterales	Solibacteraceae_Subgroup_3	Bryobacter
	OTU_1108	0.000131609	0	0.000145214	4.20858e-05	Bacteria	Proteobacteria	Gammaproteobacteria	Betaproteobacteriales	Rhodocyclaceae
	OTU_421	0.000433035	0	0.000145214	4.20858e-05	Bacteria	Acidobacteria	Acidobacteriia	Acidobacteriales	Acidobacteriaceae_Subgroup_1	uncultured
	OTU_586	0.000280199	0	0.000145214	0.000252515	Bacteria	Actinobacteria	Actinobacteria	Pseudonocardiales	Pseudonocardiaceae	Crossiella	uncultured_bacterium
	OTU_911	0.000174063	0	0.000145214	4.20858e-05	Bacteria	Actinobacteria	Thermoleophilia	Solirubrobacterales	67-14
	OTU_958	0.000297181	0	0.000145214	4.20858e-05	Bacteria	Dependentiae	Babeliae	Babeliales	Vermiphilaceae
	OTU_1037	6.7927e-05	0	0.000140943	4.20858e-05	Bacteria	Bacteroidetes	Bacteroidia	Sphingobacteriales	AKYH767
	OTU_4110	0.000233499	0	0.000140943	0.0002946	Bacteria	Proteobacteria	Alphaproteobacteria	Rhizobiales	Devosiaceae	Devosia
	OTU_969	0.000199536	0	0.000140943	4.20858e-05	Bacteria	Actinobacteria	Acidimicrobiia
	OTU_1169	8.06633e-05	0	0.000136672	0.000126257	Bacteria	Bacteroidetes	Bacteroidia	Sphingobacteriales	env.OPS_17
	OTU_584	0.000174063	0	0.000136672	0.000252515	Bacteria	Bacteroidetes	Bacteroidia	Chitinophagales	Chitinophagaceae	Sediminibacterium
	OTU_601	0.000127363	0	0.000136672	8.41715e-05	Bacteria	Proteobacteria	Deltaproteobacteria	Oligoflexales	0319-6G20
	OTU_658	0.000212272	0	0.000136672	0.000126257	Bacteria	Latescibacteria
	OTU_1575	0.000114627	0	0.000132401	4.20858e-05	Bacteria	Proteobacteria	Gammaproteobacteria	Beggiatoales	Beggiatoaceae	uncultured	uncultured_bacterium
	OTU_1782	4.24544e-05	0	0.000132401	8.41715e-05	Bacteria	Proteobacteria	Deltaproteobacteria	Bdellovibrionales	Bacteriovoracaceae	Peredibacter
	OTU_2378	0.000203781	0	0.000132401	4.20858e-05	Bacteria	Chloroflexi	Dehalococcoidia	S085
	OTU_845	0.000280199	0	0.000132401	8.41715e-05	Bacteria	Firmicutes	Bacilli	Bacillales	Paenibacillaceae	Paenibacillus
	OTU_2516	0.000144345	0	0.00012813	4.20858e-05	Bacteria	Chlamydiae	Chlamydiae	Chlamydiales	cvE6
	OTU_4843	0.000250481	0	0.00012813	8.41715e-05	Bacteria	Proteobacteria	Gammaproteobacteria	Betaproteobacteriales	Chromobacteriaceae	Pseudogulbenkiania
	OTU_754	8.49087e-06	0	0.00012813	0.000547115	Bacteria	Proteobacteria	Gammaproteobacteria	Betaproteobacteriales	Burkholderiaceae
	OTU_2715	0.000152836	0	0.000123859	8.41715e-05	Bacteria	Acidobacteria	Subgroup_5
	OTU_632	0.000225008	0	0.000123859	8.41715e-05	Bacteria	Fibrobacteres	Fibrobacteria	Fibrobacterales	Fibrobacteraceae	possible_genus_04	uncultured_bacterium
	OTU_7359	8.91542e-05	0	0.000123859	4.20858e-05	Bacteria	Proteobacteria	Gammaproteobacteria	Betaproteobacteriales	Burkholderiaceae
	OTU_749	0.000267463	0	0.000123859	0.000210429	Bacteria	Actinobacteria	Actinobacteria	Micromonosporales	Micromonosporaceae
	OTU_981	0.000182554	0	0.000123859	4.20858e-05	Bacteria	Proteobacteria	Alphaproteobacteria	uncultured
	OTU_2740	0.00014859	0	0.000119588	4.20858e-05	Bacteria	Proteobacteria	Alphaproteobacteria	Caulobacterales	Caulobacteraceae	uncultured	Phenylobacterium_sp._B6.10-61
	OTU_621	0.000216517	0	0.000119588	8.41715e-05	Bacteria	Proteobacteria	Alphaproteobacteria	Rhizobiales	Devosiaceae	Devosia
	OTU_1103	8.06633e-05	0	0.000115317	4.20858e-05	Bacteria	Proteobacteria	Gammaproteobacteria	Ga0077536
	OTU_1753	0.000144345	0	0.000115317	4.20858e-05	Bacteria	Proteobacteria	Alphaproteobacteria	Sphingomonadales	Sphingomonadaceae	Sphingomonas
	OTU_2135	0.000157081	0	0.000115317	8.41715e-05	Bacteria	Proteobacteria	Deltaproteobacteria	Myxococcales	Sandaracinaceae	uncultured
	OTU_3567	0.000178308	0	0.000115317	0.000168343	Bacteria	Chloroflexi	Chloroflexia	Chloroflexales	Roseiflexaceae	uncultured	uncultured_bacterium
	OTU_5487	0.000106136	0	0.000115317	0.000126257	Bacteria	Proteobacteria	Gammaproteobacteria	Betaproteobacteriales	Burkholderiaceae
	OTU_627	0.000212272	0	0.000115317	8.41715e-05	Bacteria	Proteobacteria	Alphaproteobacteria
	OTU_558	0.000208026	0	0.000111046	4.20858e-05	Bacteria	Proteobacteria	Alphaproteobacteria	Acetobacterales	Acetobacteraceae
	OTU_809	0.000203781	0	0.000111046	4.20858e-05	Bacteria	Proteobacteria	Deltaproteobacteria	Myxococcales	bacteriap25
	OTU_901	7.21724e-05	0	0.000111046	8.41715e-05	Bacteria	Chlamydiae	Chlamydiae	Chlamydiales	Simkaniaceae
	OTU_1338	0.000182554	0	0.000106775	8.41715e-05	Bacteria	Proteobacteria	Alphaproteobacteria	Sphingomonadales	Sphingomonadaceae	Sphingomonas
	OTU_1443	0.000233499	0	0.000106775	8.41715e-05	Bacteria	Acidobacteria	Acidobacteriia	Solibacterales	Solibacteraceae_Subgroup_3	Candidatus_Solibacter
	OTU_1791	8.06633e-05	0	0.000106775	8.41715e-05	Bacteria	Firmicutes	Bacilli	Bacillales	Paenibacillaceae	Paenibacillus
	OTU_1875	0.000106136	0	0.000106775	4.20858e-05	Bacteria	Actinobacteria	Actinobacteria	Micrococcales	Intrasporangiaceae	Intrasporangium
	OTU_2890	6.7927e-05	0	0.000106775	4.20858e-05	Bacteria	Proteobacteria	Deltaproteobacteria	Oligoflexales	0319-6G20
	OTU_296	0.000547661	0	0.000106775	4.20858e-05	Bacteria	Acidobacteria	Acidobacteriia	Subgroup_2
	OTU_3019	0.000135854	0	0.000106775	4.20858e-05	Bacteria	Proteobacteria	Alphaproteobacteria	Rhizobiales	Xanthobacteraceae
	OTU_514	0.000314162	0	0.000106775	8.41715e-05	Bacteria	Chloroflexi	JG30-KF-CM66
	OTU_6673	0.000140099	0	0.000106775	0.000126257	Bacteria	Proteobacteria	Gammaproteobacteria	Betaproteobacteriales	Nitrosomonadaceae	MND1
	OTU_1077	0.00028869	0	0.000102504	8.41715e-05	Bacteria	Proteobacteria	Alphaproteobacteria	Sphingomonadales	Sphingomonadaceae	Novosphingobium
	OTU_2007	0.000110381	0	0.000102504	4.20858e-05	Bacteria	Firmicutes	Bacilli	Bacillales	Bacillaceae	Pseudogracilibacillus
	OTU_2652	0.00019529	0	0.000102504	0.000126257	Bacteria	Firmicutes	Bacilli	Bacillales	Bacillaceae	uncultured	uncultured_bacterium
	OTU_351	0.000407562	0	0.000102504	4.20858e-05	Bacteria	Gemmatimonadetes	Gemmatimonadetes	Gemmatimonadales	Gemmatimonadaceae
	OTU_4141	8.49087e-06	0	0.000102504	4.20858e-05	Bacteria	Bacteroidetes	Bacteroidia	Sphingobacteriales	Sphingobacteriaceae
	OTU_4215	1.69817e-05	0	0.000102504	4.20858e-05	Bacteria	Proteobacteria	Gammaproteobacteria	Betaproteobacteriales	Nitrosomonadaceae	Nitrosomonas	Nitrosomonas_communis
	OTU_4430	9.76451e-05	0	0.000102504	4.20858e-05	Bacteria	Proteobacteria	Alphaproteobacteria	Rhizobiales	Labraceae	Labrys
	OTU_599	0.000225008	0	0.000102504	8.41715e-05	Bacteria	Proteobacteria	Alphaproteobacteria	Rhizobiales	Rhizobiales_Incertae_Sedis	Bauldia	uncultured_bacterium
	OTU_612	0.00014859	0	0.000102504	4.20858e-05	Bacteria	Proteobacteria	Alphaproteobacteria	Rhizobiales
	OTU_637	0.000123118	0	0.000102504	8.41715e-05	Bacteria	Bacteroidetes	Ignavibacteria	Kryptoniales	BSV26
	OTU_7199	4.24544e-06	0	0.000102504	4.20858e-05	Bacteria	Bacteroidetes	Bacteroidia	Flavobacteriales	Flavobacteriaceae	Flavobacterium
	OTU_916	8.91542e-05	0	0.000102504	4.20858e-05	Bacteria	Proteobacteria	Deltaproteobacteria	Myxococcales	Haliangiaceae	Haliangium	uncultured_Myxococcales_bacterium
	OTU_1189	0.000152836	0	9.82331e-05	4.20858e-05	Bacteria	Proteobacteria	Gammaproteobacteria	Xanthomonadales	Xanthomonadaceae
	OTU_1447	0.000135854	0	9.82331e-05	8.41715e-05	Bacteria	Dependentiae	Babeliae	Babeliales
	OTU_1761	0.000127363	0	9.82331e-05	8.41715e-05	Bacteria	Proteobacteria	Alphaproteobacteria	Rhodobacterales	Rhodobacteraceae	uncultured
	OTU_3241	5.09452e-05	0	9.82331e-05	8.41715e-05	Bacteria	Proteobacteria	Gammaproteobacteria	Betaproteobacteriales	Burkholderiaceae
	OTU_6667	8.06633e-05	0	9.82331e-05	4.20858e-05	Bacteria	Proteobacteria	Gammaproteobacteria	Betaproteobacteriales
	OTU_9100	8.91542e-05	0	9.82331e-05	8.41715e-05	Bacteria	Bacteroidetes	Bacteroidia	Chitinophagales	Chitinophagaceae	Ferruginibacter	uncultured_bacterium
	OTU_1207	0.000152836	0	9.39621e-05	8.41715e-05	Bacteria	Verrucomicrobia	Verrucomicrobiae	Pedosphaerales	Pedosphaeraceae
	OTU_2359	0.000157081	0	9.39621e-05	4.20858e-05	Bacteria	Acidobacteria	Holophagae	Subgroup_7
	OTU_2561	0.000106136	0	9.39621e-05	8.41715e-05	Bacteria	Gemmatimonadetes	Gemmatimonadetes	Gemmatimonadales	Gemmatimonadaceae	uncultured	uncultured_bacterium
	OTU_3169	0.000110381	0	9.39621e-05	4.20858e-05	Bacteria	Proteobacteria	Gammaproteobacteria	Betaproteobacteriales
	OTU_526	0.000186799	0	9.39621e-05	4.20858e-05	Bacteria	Acidobacteria	Blastocatellia_Subgroup_4	44889
	OTU_885	0.000135854	0	9.39621e-05	8.41715e-05	Bacteria	Proteobacteria	Alphaproteobacteria	Rhodospirillales	Rhodopirillaceae	Defluviicoccus
	OTU_935	0.000131609	0	9.39621e-05	4.20858e-05	Bacteria	Acidobacteria	Thermoanaerobaculia	Thermoanaerobaculales	Thermoanaerobaculaceae	Subgroup_10	uncultured_bacterium
	OTU_1510	4.24544e-05	0	8.96911e-05	0.000126257	Bacteria	Gemmatimonadetes	Gemmatimonadetes	Gemmatimonadales	Gemmatimonadaceae
	OTU_1650	0.000131609	0	8.96911e-05	4.20858e-05	Bacteria	Chlamydiae	Chlamydiae	Chlamydiales	cvE6
	OTU_530	0.000322653	0	8.96911e-05	8.41715e-05	Bacteria	Actinobacteria	Actinobacteria	Streptomycetales	Streptomycetaceae	Streptomyces
	OTU_6880	0.00014859	0	8.96911e-05	8.41715e-05	Bacteria	Proteobacteria	Alphaproteobacteria	Rhizobiales	Xanthobacteraceae	uncultured
	OTU_882	0.000106136	0	8.96911e-05	0.000126257	Bacteria	Chloroflexi	Dehalococcoidia	S085
	OTU_889	0.000233499	0	8.96911e-05	4.20858e-05	Bacteria	Proteobacteria	Gammaproteobacteria	Betaproteobacteriales	Burkholderiaceae	Castellaniella
	OTU_8949	0.000258972	0	8.96911e-05	0.000126257	Bacteria	Actinobacteria	Thermoleophilia	Gaiellales	uncultured
	OTU_900	0.000157081	0	8.96911e-05	4.20858e-05	Bacteria	Proteobacteria	Alphaproteobacteria	Rhizobiales	Xanthobacteraceae
	OTU_1339	1.69817e-05	0	8.54201e-05	4.20858e-05	Bacteria	Proteobacteria	Gammaproteobacteria	Cellvibrionales
	OTU_600	0.000165572	0	8.54201e-05	8.41715e-05	Bacteria	Dependentiae	Babeliae	Babeliales
	OTU_6660	5.94361e-05	0	8.54201e-05	4.20858e-05	Bacteria	Proteobacteria	Gammaproteobacteria	Betaproteobacteriales	Nitrosomonadaceae
	OTU_907	0.000161327	0	8.54201e-05	4.20858e-05	Bacteria	Proteobacteria	Deltaproteobacteria	Myxococcales	P3OB-42
	OTU_1023	9.76451e-05	0	8.11491e-05	4.20858e-05	Bacteria	Chloroflexi	Ktedonobacteria	Ktedonobacterales	JG30-KF-AS9
	OTU_1068	0.000169817	0	8.11491e-05	0.000210429	Bacteria	Acidobacteria	Subgroup_22
	OTU_1139	0.00010189	0	8.11491e-05	0.000126257	Bacteria	Chloroflexi	Chloroflexia	Chloroflexales	Roseiflexaceae	uncultured	uncultured_bacterium
	OTU_1519	0.000106136	0	8.11491e-05	4.20858e-05	Bacteria	Elusimicrobia	Lineage_IIa
	OTU_202	0.000878806	0	8.11491e-05	4.20858e-05	Bacteria	Proteobacteria	Gammaproteobacteria	Betaproteobacteriales	Burkholderiaceae	Comamonas	uncultured_bacterium
	OTU_4337	2.97181e-05	0	8.11491e-05	4.20858e-05	Bacteria	Proteobacteria	Alphaproteobacteria	Rhizobiales	Beijerinckiaceae	Methylobacterium
	OTU_6546	0.000169817	0	8.11491e-05	0.000126257	Bacteria	Actinobacteria	Actinobacteria	Pseudonocardiales	Pseudonocardiaceae	Pseudonocardia
	OTU_811	9.33996e-05	0	8.11491e-05	4.20858e-05	Bacteria	Chlamydiae	Chlamydiae	Chlamydiales
	OTU_1005	9.33996e-05	0	7.68781e-05	4.20858e-05	Bacteria	Chloroflexi
	OTU_1123	8.49087e-05	0	7.68781e-05	8.41715e-05	Bacteria	Bacteroidetes	Bacteroidia	Bacteroidetes_VC2.1_Bac22
	OTU_2351	0.000178308	0	7.68781e-05	4.20858e-05	Bacteria	Proteobacteria	Deltaproteobacteria
	OTU_2373	4.66998e-05	0	7.68781e-05	4.20858e-05	Bacteria	Proteobacteria	Alphaproteobacteria	Rhizobiales	Rhizobiaceae	Mesorhizobium
	OTU_602	0.000169817	0	7.68781e-05	4.20858e-05	Bacteria	Deinococcus-Thermus	Deinococci	Deinococcales	Trueperaceae	Truepera	uncultured_bacterium
	OTU_701	9.33996e-05	0	7.68781e-05	4.20858e-05	Bacteria	Acidobacteria	Acidobacteriia	Solibacterales	Solibacteraceae_Subgroup_3	PAUC26f	uncultured_bacterium
	OTU_1030	7.64179e-05	0	7.26071e-05	8.41715e-05	Bacteria	Acidobacteria	Acidobacteriia	Solibacterales	Solibacteraceae_Subgroup_3	PAUC26f	uncultured_bacterium
	OTU_1091	1.27363e-05	0	7.26071e-05	0.000252515	Bacteria	Bacteroidetes	Bacteroidia	Sphingobacteriales	Sphingobacteriaceae	Sphingobacterium	Flavobacterium_sp._MH51
	OTU_1205	4.24544e-05	0	7.26071e-05	4.20858e-05	Bacteria	Bacteroidetes	Bacteroidia	Chitinophagales	Chitinophagaceae	uncultured	uncultured_soil_bacterium
	OTU_1218	8.91542e-05	0	7.26071e-05	4.20858e-05	Bacteria	Proteobacteria	Alphaproteobacteria
	OTU_1219	0.000233499	0	7.26071e-05	4.20858e-05	Bacteria	Proteobacteria	Deltaproteobacteria	RCP2-54
	OTU_1232	0.000123118	0	7.26071e-05	4.20858e-05	Bacteria	Proteobacteria	Alphaproteobacteria	Rhizobiales	Beijerinckiaceae	Methylobacterium
	OTU_1379	0.000110381	0	7.26071e-05	4.20858e-05	Bacteria	Acidobacteria	Acidobacteriia	Acidobacteriales	uncultured
	OTU_1620	8.06633e-05	0	7.26071e-05	4.20858e-05	Bacteria	Planctomycetes	vadinHA49
	OTU_2181	7.21724e-05	0	7.26071e-05	8.41715e-05	Bacteria	Dependentiae	Babeliae	Babeliales	Vermiphilaceae
	OTU_4128	2.97181e-05	0	7.26071e-05	4.20858e-05	Bacteria	Verrucomicrobia	Verrucomicrobiae	Pedosphaerales	Pedosphaeraceae
	OTU_4767	3.39635e-05	0	7.26071e-05	8.41715e-05	Bacteria	Proteobacteria	Alphaproteobacteria	Rhizobiales	Rhizobiaceae	Allorhizobium-Neorhizobium-Pararhizobium-Rhizobium	Rhizobium_sp._Zs54
	OTU_6537	9.33996e-05	0	7.26071e-05	4.20858e-05	Bacteria	Patescibacteria	Saccharimonadia	Saccharimonadales
	OTU_774	0.000110381	0	7.26071e-05	4.20858e-05	Bacteria	Chloroflexi	Ktedonobacteria	Ktedonobacterales	Ktedonobacteraceae	FCPS473	uncultured_bacterium
	OTU_1079	8.91542e-05	0	6.83361e-05	8.41715e-05	Bacteria	Acidobacteria	Acidobacteriia	Solibacterales	Solibacteraceae_Subgroup_3	Bryobacter	uncultured_Acidobacteria_bacterium
	OTU_1203	0.000169817	0	6.83361e-05	0.000336686	Bacteria	Actinobacteria	Thermoleophilia	Solirubrobacterales	Solirubrobacteraceae	uncultured	uncultured_Rubrobacteria_bacterium
	OTU_1543	2.97181e-05	0	6.83361e-05	4.20858e-05	Bacteria	Bacteroidetes	Bacteroidia	Cytophagales	Microscillaceae	uncultured	uncultured_bacterium
	OTU_1758	9.33996e-05	0	6.83361e-05	0.000336686	Bacteria	Proteobacteria	Alphaproteobacteria	uncultured
	OTU_1784	5.94361e-05	0	6.83361e-05	0.000336686	Bacteria	Proteobacteria	Gammaproteobacteria	Betaproteobacteriales	B1-7BS
	OTU_3036	0.000114627	0	6.83361e-05	4.20858e-05	Bacteria	Proteobacteria	Alphaproteobacteria	Rhodospirillales	Rhodospirillaceae	uncultured
	OTU_394	0.000373598	0	6.83361e-05	0.000126257	Bacteria	Bacteroidetes	Bacteroidia	Flavobacteriales	Flavobacteriaceae	Myroides	uncultured_compost_bacterium
	OTU_8280	3.82089e-05	0	6.83361e-05	4.20858e-05	Bacteria	Verrucomicrobia	Verrucomicrobiae	Pedosphaerales	Pedosphaeraceae
	OTU_8378	0.000216517	0	6.83361e-05	4.20858e-05	Bacteria	Firmicutes	Bacilli	Bacillales	Bacillaceae	Bacillus
	OTU_948	9.33996e-05	0	6.83361e-05	8.41715e-05	Bacteria	Dependentiae	Babeliae	Babeliales	Vermiphilaceae
	OTU_1341	2.97181e-05	0	6.40651e-05	0.000547115	Bacteria	Bacteroidetes	Bacteroidia	Cytophagales	Spirosomaceae	Emticicia
	OTU_1366	9.76451e-05	0	6.40651e-05	4.20858e-05	Bacteria	Chloroflexi	Ktedonobacteria	Ktedonobacterales
	OTU_1535	3.82089e-05	0	6.40651e-05	4.20858e-05	Bacteria	Elusimicrobia	Elusimicrobia	MVP-88
	OTU_2374	9.33996e-05	0	6.40651e-05	4.20858e-05	Bacteria	Actinobacteria	Thermoleophilia	Solirubrobacterales	Solirubrobacteraceae
	OTU_2520	0.000254726	0	6.40651e-05	0.000252515	Bacteria	Proteobacteria	Gammaproteobacteria	Xanthomonadales	Xanthomonadaceae	Lysobacter
	OTU_4704	0.000144345	0	6.40651e-05	8.41715e-05	Bacteria	Firmicutes	Bacilli	Bacillales	Paenibacillaceae	Paenibacillus
	OTU_9385	0.000110381	0	6.40651e-05	0.000126257	Bacteria	Chlamydiae	Chlamydiae	Chlamydiales	cvE6
	OTU_9429	5.94361e-05	0	6.40651e-05	0.0002946	Bacteria	Actinobacteria	Actinobacteria	Propionibacteriales	Nocardioidaceae	Nocardioides	Nocardioides_sp.
	OTU_10446	3.82089e-05	0	5.97941e-05	4.20858e-05	Bacteria	Bacteroidetes	Bacteroidia	Chitinophagales	Chitinophagaceae	uncultured
	OTU_1055	8.49087e-05	0	5.97941e-05	4.20858e-05	Bacteria	Bacteroidetes	Bacteroidia	Chitinophagales	uncultured
	OTU_1095	9.76451e-05	0	5.97941e-05	4.20858e-05	Bacteria	Proteobacteria	Deltaproteobacteria	Myxococcales	Sandaracinaceae	uncultured	uncultured_delta_proteobacterium
	OTU_1309	3.39635e-05	0	5.97941e-05	0.000210429	Bacteria	Proteobacteria	Alphaproteobacteria	Rhizobiales	Beijerinckiaceae
	OTU_1611	8.49087e-05	0	5.97941e-05	8.41715e-05	Bacteria	Nitrospirae	Nitrospira	Nitrospirales	Nitrospiraceae	Nitrospira
	OTU_1680	9.33996e-05	0	5.97941e-05	4.20858e-05	Bacteria	Acidobacteria	Acidobacteriia	Acidobacteriales	uncultured
	OTU_2665	8.49087e-05	0	5.97941e-05	0.000126257	Bacteria	Proteobacteria	Deltaproteobacteria	Myxococcales	Archangiaceae	Anaeromyxobacter	uncultured_bacterium
	OTU_3192	1.69817e-05	0	5.97941e-05	4.20858e-05	Bacteria	Dependentiae	Babeliae	Babeliales	UBA12409
	OTU_5295	5.09452e-05	0	5.97941e-05	8.41715e-05	Bacteria	Proteobacteria	Gammaproteobacteria	Diplorickettsiales	Diplorickettsiaceae	Aquicella
	OTU_794	0.000169817	0	5.97941e-05	0.000126257	Bacteria	Proteobacteria	Gammaproteobacteria	Betaproteobacteriales	TRA3-20
	OTU_1097	6.36816e-05	0	5.5523e-05	4.20858e-05	Bacteria	Actinobacteria	Thermoleophilia	Gaiellales	uncultured
	OTU_1135	8.91542e-05	0	5.5523e-05	4.20858e-05	Bacteria	Proteobacteria	Deltaproteobacteria	Myxococcales	Sandaracinaceae	Sandaracinus	uncultured_Myxococcales_bacterium
	OTU_1426	5.09452e-05	0	5.5523e-05	8.41715e-05	Bacteria	Actinobacteria	Actinobacteria	Streptosporangiales	Thermomonosporaceae	Actinomadura
	OTU_1459	6.36816e-05	0	5.5523e-05	4.20858e-05	Bacteria	Proteobacteria	Gammaproteobacteria	Betaproteobacteriales	A21b
	OTU_1562	0.000106136	0	5.5523e-05	0.000589201	Bacteria	Entotheonellaeota	Entotheonellia	Entotheonellales	Entotheonellaceae
	OTU_1789	8.49087e-05	0	5.5523e-05	4.20858e-05	Bacteria	Chloroflexi	JG30-KF-CM66
	OTU_2131	7.64179e-05	0	5.5523e-05	4.20858e-05	Bacteria	Verrucomicrobia	Verrucomicrobiae	Pedosphaerales	Pedosphaeraceae
	OTU_2613	2.97181e-05	0	5.5523e-05	8.41715e-05	Bacteria	Proteobacteria	Gammaproteobacteria
	OTU_2679	0.000123118	0	5.5523e-05	8.41715e-05	Bacteria	Proteobacteria	Deltaproteobacteria	Oligoflexales	0319-6G20
	OTU_383	0.000377844	0	5.5523e-05	4.20858e-05	Bacteria	Acidobacteria	Acidobacteriia	Subgroup_13
	OTU_4427	3.82089e-05	0	5.5523e-05	4.20858e-05	Bacteria	Acidobacteria	Blastocatellia_Subgroup_4	Pyrinomonadales	Pyrinomonadaceae	RB41	uncultured_Acidobacteria_bacterium
	OTU_5223	1.27363e-05	0	5.5523e-05	4.20858e-05	Bacteria	Proteobacteria	Gammaproteobacteria	Betaproteobacteriales	Burkholderiaceae	Burkholderia-Caballeronia-Paraburkholderia
	OTU_6285	0.000127363	0	5.5523e-05	4.20858e-05	Bacteria	Gemmatimonadetes
	OTU_6814	5.09452e-05	0	5.5523e-05	4.20858e-05	Bacteria	Actinobacteria	Acidimicrobiia	IMCC26256
	OTU_1052	9.33996e-05	0	5.1252e-05	4.20858e-05	Bacteria	Proteobacteria	Gammaproteobacteria	Betaproteobacteriales	TRA3-20
	OTU_1157	6.7927e-05	0	5.1252e-05	4.20858e-05	Bacteria
	OTU_1371	5.94361e-05	0	5.1252e-05	4.20858e-05	Bacteria	Actinobacteria	Actinobacteria	Streptomycetales	Streptomycetaceae	Streptomyces
	OTU_1387	6.36816e-05	0	5.1252e-05	4.20858e-05	Bacteria	Acidobacteria	Acidobacteriia	Solibacterales	Solibacteraceae_Subgroup_3	Bryobacter
	OTU_1695	2.54726e-05	0	5.1252e-05	0.000126257	Bacteria	Proteobacteria	Gammaproteobacteria	Betaproteobacteriales	Burkholderiaceae	Lautropia
	OTU_2189	0.000114627	0	5.1252e-05	4.20858e-05	Bacteria	Firmicutes	Clostridia	Clostridiales	Clostridiaceae_1	Clostridium_sensu_stricto_1
	OTU_2364	5.94361e-05	0	5.1252e-05	4.20858e-05	Bacteria	Firmicutes	Bacilli	Bacillales	Paenibacillaceae	Cohnella
	OTU_240	0.000522189	0	5.1252e-05	0.0002946	Bacteria	Patescibacteria	Saccharimonadia	Saccharimonadales
	OTU_868	0.000140099	0	5.1252e-05	4.20858e-05	Bacteria	Gemmatimonadetes	AKAU4049
	OTU_1093	0.000131609	0	4.6981e-05	0.000126257	Bacteria	Proteobacteria	Alphaproteobacteria	Rhizobiales	Rhizobiales_Incertae_Sedis	uncultured	uncultured_bacterium
	OTU_1118	0.000106136	0	4.6981e-05	8.41715e-05	Bacteria	Proteobacteria	Gammaproteobacteria	CCM19a
	OTU_1201	9.33996e-05	0	4.6981e-05	8.41715e-05	Bacteria	Bacteroidetes	Ignavibacteria	Kryptoniales	BSV26
	OTU_1376	4.66998e-05	0	4.6981e-05	4.20858e-05	Bacteria	Actinobacteria	Actinobacteria	Micrococcales	Microbacteriaceae	Rhodoluna
	OTU_1458	2.54726e-05	0	4.6981e-05	4.20858e-05	Bacteria	Proteobacteria	Alphaproteobacteria	Rhodospirillales	uncultured
	OTU_1514	8.91542e-05	0	4.6981e-05	4.20858e-05	Bacteria	Chlamydiae	Chlamydiae	Chlamydiales
	OTU_1711	2.97181e-05	0	4.6981e-05	0.000168343	Bacteria	Proteobacteria	Alphaproteobacteria	Paracaedibacterales	Paracaedibacteraceae	uncultured
	OTU_1759	2.97181e-05	0	4.6981e-05	4.20858e-05	Bacteria	Proteobacteria	Alphaproteobacteria	Elsterales	uncultured
	OTU_1868	4.66998e-05	0	4.6981e-05	8.41715e-05	Bacteria	Dependentiae	Babeliae	Babeliales
	OTU_1962	1.27363e-05	0	4.6981e-05	4.20858e-05	Bacteria	Cyanobacteria	Sericytochromatia
	OTU_2372	6.36816e-05	0	4.6981e-05	0.000126257	Bacteria	Gemmatimonadetes	Gemmatimonadetes	Gemmatimonadales	Gemmatimonadaceae
	OTU_2509	8.49087e-06	0	4.6981e-05	4.20858e-05	Bacteria	Proteobacteria	Alphaproteobacteria	Rhizobiales
	OTU_8144	4.24544e-05	0	4.6981e-05	0.000252515	Bacteria	Actinobacteria	Actinobacteria	Frankiales	Sporichthyaceae	Sporichthya	uncultured_bacterium
	OTU_1304	4.24544e-05	0	4.271e-05	0.000378772	Bacteria	Bacteroidetes	Bacteroidia	Chitinophagales	Chitinophagaceae	Dinghuibacter	uncultured_bacterium
	OTU_1412	2.54726e-05	0	4.271e-05	0.000126257	Bacteria	Proteobacteria	Deltaproteobacteria	Bdellovibrionales	Bdellovibrionaceae	Bdellovibrio	Bdellovibrio_sp._HEA
	OTU_1457	4.66998e-05	0	4.271e-05	4.20858e-05	Bacteria	Bacteroidetes	Bacteroidia	Cytophagales	Cytophagaceae	Cytophaga
	OTU_1580	0.000114627	0	4.271e-05	4.20858e-05	Bacteria	Acidobacteria	Subgroup_5
	OTU_1715	8.49087e-05	0	4.271e-05	4.20858e-05	Bacteria	Bacteroidetes	Ignavibacteria	OPB56
	OTU_1854	0.000106136	0	4.271e-05	8.41715e-05	Bacteria	Verrucomicrobia	Verrucomicrobiae	Pedosphaerales	Pedosphaeraceae
	OTU_1890	0.000131609	0	4.271e-05	0.000252515	Bacteria	Proteobacteria	Alphaproteobacteria	Caulobacterales	Caulobacteraceae	Asticcacaulis
	OTU_1947	5.51907e-05	0	4.271e-05	4.20858e-05	Bacteria	Elusimicrobia	Elusimicrobia	MVP-88
	OTU_3291	1.27363e-05	0	4.271e-05	8.41715e-05	Bacteria	Actinobacteria	Acidimicrobiia	Microtrichales	uncultured
	OTU_3441	3.82089e-05	0	4.271e-05	0.000126257	Bacteria	Verrucomicrobia	Verrucomicrobiae	Pedosphaerales	Pedosphaeraceae
	OTU_4537	5.09452e-05	0	4.271e-05	0.000126257	Bacteria	Latescibacteria
	OTU_4757	5.51907e-05	0	4.271e-05	4.20858e-05	Bacteria	Proteobacteria	Alphaproteobacteria	Elsterales	uncultured
	OTU_6924	1.69817e-05	0	4.271e-05	0.000126257	Bacteria
	OTU_999	2.97181e-05	0	4.271e-05	0.000757544	Bacteria	Actinobacteria	Actinobacteria	Corynebacteriales	Nocardiaceae	Rhodococcus
	OTU_1250	7.64179e-05	0	3.8439e-05	4.20858e-05	Bacteria	Chloroflexi	TK10
	OTU_1994	2.97181e-05	0	3.8439e-05	4.20858e-05	Bacteria	Proteobacteria	Gammaproteobacteria
	OTU_2041	5.94361e-05	0	3.8439e-05	4.20858e-05	Bacteria	Acidobacteria	Acidobacteriia	Acidobacteriales	uncultured
	OTU_2582	3.39635e-05	0	3.8439e-05	4.20858e-05	Bacteria	Bacteroidetes	Bacteroidia	Chitinophagales	Chitinophagaceae
	OTU_2911	2.97181e-05	0	3.8439e-05	4.20858e-05	Bacteria	Chloroflexi	Chloroflexia	Thermomicrobiales	JG30-KF-CM45
	OTU_3081	4.66998e-05	0	3.8439e-05	0.000126257	Bacteria	Chloroflexi	KD4-96
	OTU_1176	0.000169817	0	3.4168e-05	0.000210429	Bacteria	Acidobacteria	Acidobacteriia
	OTU_1188	0.000127363	0	3.4168e-05	4.20858e-05	Bacteria	Bacteroidetes	Bacteroidia	Cytophagales	Microscillaceae	uncultured	uncultured_bacterium
	OTU_2025	7.64179e-05	0	3.4168e-05	4.20858e-05	Bacteria	Planctomycetes	Phycisphaerae	Phycisphaerales	Phycisphaeraceae	SM1A02	uncultured_bacterium
	OTU_2475	4.24544e-06	0	3.4168e-05	4.20858e-05	Bacteria	Proteobacteria	Deltaproteobacteria	Bdellovibrionales	Bdellovibrionaceae	OM27_clade
	OTU_2764	4.66998e-05	0	3.4168e-05	4.20858e-05	Bacteria	Proteobacteria	Alphaproteobacteria	Acetobacterales	Acetobacteraceae	uncultured
	OTU_2870	1.27363e-05	0	3.4168e-05	4.20858e-05	Bacteria	Chloroflexi	Dehalococcoidia	S085
	OTU_4150	8.49087e-06	0	3.4168e-05	4.20858e-05	Bacteria	Acidobacteria	Subgroup_6
	OTU_492	0.000513698	0	3.4168e-05	4.20858e-05	Bacteria	Bacteroidetes	Bacteroidia	Chitinophagales	Chitinophagaceae	uncultured	uncultured_bacterium
	OTU_5583	8.49087e-06	0	3.4168e-05	4.20858e-05	Bacteria	Chlamydiae	Chlamydiae	Chlamydiales	Simkaniaceae
	OTU_7565	3.39635e-05	0	3.4168e-05	4.20858e-05	Bacteria	Chloroflexi	AD3
	OTU_1082	3.39635e-05	0	2.9897e-05	0.00210429	Bacteria	Chloroflexi	Anaerolineae	SJA-15
	OTU_1098	5.09452e-05	0	2.9897e-05	8.41715e-05	Bacteria	Chlamydiae	Chlamydiae	Chlamydiales
	OTU_1165	0.00010189	0	2.9897e-05	4.20858e-05	Bacteria	Actinobacteria	Actinobacteria	Frankiales	uncultured
	OTU_1493	7.21724e-05	0	2.9897e-05	0.000126257	Bacteria	Proteobacteria	Gammaproteobacteria	Betaproteobacteriales	Rhodocyclaceae
	OTU_1661	5.94361e-05	0	2.9897e-05	4.20858e-05	Bacteria	Latescibacteria
	OTU_1735	5.94361e-05	0	2.9897e-05	4.20858e-05	Bacteria	Bacteroidetes	Bacteroidia	Sphingobacteriales	NS11-12_marine_group
	OTU_2195	5.09452e-05	0	2.9897e-05	4.20858e-05	Bacteria	Firmicutes	Bacilli	Bacillales	Thermoactinomycetaceae	Shimazuella
	OTU_2242	4.66998e-05	0	2.9897e-05	4.20858e-05	Bacteria	Actinobacteria	Thermoleophilia	Solirubrobacterales	67-14
	OTU_2290	3.82089e-05	0	2.9897e-05	4.20858e-05	Bacteria	Actinobacteria	Actinobacteria	Micrococcales	Micrococcaceae
	OTU_2366	1.69817e-05	0	2.9897e-05	4.20858e-05	Bacteria	Proteobacteria	Gammaproteobacteria	Betaproteobacteriales	Chromobacteriaceae	Vogesella
	OTU_2415	6.36816e-05	0	2.9897e-05	4.20858e-05	Bacteria	Proteobacteria	Alphaproteobacteria	Rhizobiales	Xanthobacteraceae	uncultured	uncultured_bacterium
	OTU_2605	2.97181e-05	0	2.9897e-05	4.20858e-05	Bacteria	Proteobacteria	Deltaproteobacteria	Myxococcales	Polyangiaceae	Pajaroellobacter	uncultured_bacterium
	OTU_3476	0.000314162	0	2.9897e-05	4.20858e-05	Bacteria	Proteobacteria	Gammaproteobacteria	Xanthomonadales
	OTU_4159	1.27363e-05	0	2.9897e-05	8.41715e-05	Bacteria	Acidobacteria	Subgroup_22
	OTU_4379	2.97181e-05	0	2.9897e-05	0.000126257	Bacteria	Proteobacteria	Alphaproteobacteria	Acetobacterales	Acetobacteraceae	Belnapia
	OTU_6260	3.39635e-05	0	2.9897e-05	4.20858e-05	Bacteria	Proteobacteria	Deltaproteobacteria	Oligoflexales	0319-6G20
	OTU_6405	2.54726e-05	0	2.9897e-05	4.20858e-05	Bacteria	Armatimonadetes	Fimbriimonadia	Fimbriimonadales	Fimbriimonadaceae
	OTU_647	0.000275953	0	2.9897e-05	4.20858e-05	Bacteria	Proteobacteria	Gammaproteobacteria	Xanthomonadales	Rhodanobacteraceae
	OTU_7988	1.27363e-05	0	2.9897e-05	8.41715e-05	Bacteria	Planctomycetes	Planctomycetacia	Pirellulales	Pirellulaceae	Pirellula
	OTU_894	8.49087e-05	0	2.9897e-05	4.20858e-05	Bacteria	Proteobacteria	Deltaproteobacteria	Myxococcales	Haliangiaceae	Haliangium
	OTU_9045	2.97181e-05	0	2.9897e-05	4.20858e-05	Bacteria	Proteobacteria	Gammaproteobacteria
	OTU_10312	4.66998e-05	0	2.5626e-05	4.20858e-05	Bacteria	Proteobacteria	Deltaproteobacteria	Bdellovibrionales	Bdellovibrionaceae	Bdellovibrio	uncultured_bacterium
	OTU_1131	5.51907e-05	0	2.5626e-05	4.20858e-05	Bacteria	Patescibacteria	Saccharimonadia	Saccharimonadales
	OTU_1651	8.49087e-05	0	2.5626e-05	0.000126257	Bacteria	Proteobacteria	Deltaproteobacteria
	OTU_1860	8.49087e-06	0	2.5626e-05	0.000126257	Bacteria	Proteobacteria	Gammaproteobacteria	Betaproteobacteriales	Burkholderiaceae
	OTU_2051	2.97181e-05	0	2.5626e-05	4.20858e-05	Bacteria	Proteobacteria	Alphaproteobacteria	Parvibaculales	Parvibaculaceae	Parvibaculum	bacterium_enrichment_culture_clone_SRAO_24
	OTU_2270	1.69817e-05	0	2.5626e-05	4.20858e-05	Bacteria	Acidobacteria	Acidobacteriia	Subgroup_2
	OTU_2284	4.24544e-05	0	2.5626e-05	4.20858e-05	Bacteria	Planctomycetes	OM190
	OTU_2323	4.24544e-05	0	2.5626e-05	4.20858e-05	Bacteria	Cyanobacteria	Sericytochromatia
	OTU_2822	1.27363e-05	0	2.5626e-05	0.000126257	Bacteria	Proteobacteria	Deltaproteobacteria	Myxococcales	Sandaracinaceae	uncultured	uncultured_soil_bacterium
	OTU_3628	2.12272e-05	0	2.5626e-05	4.20858e-05	Bacteria
	OTU_3853	1.27363e-05	0	2.5626e-05	4.20858e-05	Bacteria	Proteobacteria	Gammaproteobacteria	Betaproteobacteriales	Rhodocyclaceae
	OTU_4255	0.000191045	0	2.5626e-05	4.20858e-05	Bacteria	Proteobacteria	Alphaproteobacteria	Rhizobiales	Rhizobiaceae
	OTU_4259	5.09452e-05	0	2.5626e-05	4.20858e-05	Bacteria	Proteobacteria	Alphaproteobacteria	Rhizobiales	Hyphomicrobiaceae	Pedomicrobium	Pedomicrobium_ferrugineum
	OTU_5212	2.97181e-05	0	2.5626e-05	4.20858e-05	Bacteria	Proteobacteria	Gammaproteobacteria	Betaproteobacteriales	Burkholderiaceae
	OTU_6144	3.82089e-05	0	2.5626e-05	4.20858e-05	Bacteria	Chloroflexi	Anaerolineae	SJA-15
	OTU_6149	5.94361e-05	0	2.5626e-05	0.000126257	Bacteria	Proteobacteria	Alphaproteobacteria	Rhizobiales	Xanthobacteraceae	uncultured	uncultured_bacterium
	OTU_7275	4.24544e-05	0	2.5626e-05	0.000252515	Bacteria	Proteobacteria	Gammaproteobacteria	Xanthomonadales	Xanthomonadaceae
	OTU_1185	9.76451e-05	0	2.1355e-05	4.20858e-05	Bacteria	Chlamydiae	Chlamydiae	Chlamydiales	cvE6
	OTU_1748	0.00053068	0	2.1355e-05	0.000126257	Bacteria	Acidobacteria	Acidobacteriia	Subgroup_2
	OTU_2443	2.97181e-05	0	2.1355e-05	4.20858e-05	Bacteria	Chlamydiae	Chlamydiae	Chlamydiales
	OTU_2495	3.82089e-05	0	2.1355e-05	0.000252515	Bacteria	Verrucomicrobia	Verrucomicrobiae	Pedosphaerales	Pedosphaeraceae
	OTU_2908	2.12272e-05	0	2.1355e-05	0.000126257	Bacteria	Proteobacteria	Deltaproteobacteria
	OTU_5217	2.54726e-05	0	2.1355e-05	4.20858e-05	Bacteria
	OTU_5751	1.69817e-05	0	2.1355e-05	4.20858e-05	Bacteria	Acidobacteria	Thermoanaerobaculia	Thermoanaerobaculales	Thermoanaerobaculaceae	Subgroup_10	uncultured_bacterium
	OTU_6088	8.06633e-05	0	2.1355e-05	0.000126257	Bacteria	Proteobacteria	Deltaproteobacteria	Bdellovibrionales	Bdellovibrionaceae	OM27_clade
	OTU_6335	2.12272e-05	0	2.1355e-05	4.20858e-05	Bacteria	Proteobacteria	Gammaproteobacteria	Betaproteobacteriales	Burkholderiaceae	Lautropia	uncultured_bacterium
	OTU_772	0.000208026	0	2.1355e-05	0.000126257	Bacteria	Bacteroidetes	Bacteroidia	Flavobacteriales	Flavobacteriaceae
	OTU_1132	4.24544e-06	0	1.7084e-05	0.00151509	Bacteria	Proteobacteria	Gammaproteobacteria	Betaproteobacteriales	Burkholderiaceae	uncultured	uncultured_bacterium
	OTU_1222	2.97181e-05	0	1.7084e-05	0.00101006	Bacteria	Proteobacteria	Gammaproteobacteria	Betaproteobacteriales	Rhodocyclaceae
	OTU_1413	0.000186799	0	1.7084e-05	4.20858e-05	Bacteria	Proteobacteria	Gammaproteobacteria	Betaproteobacteriales	Burkholderiaceae	Ottowia	uncultured_beta_proteobacterium
	OTU_2142	2.12272e-05	0	1.7084e-05	4.20858e-05	Bacteria	Proteobacteria	Alphaproteobacteria	Micavibrionales	Micavibrionaceae
	OTU_2159	3.39635e-05	0	1.7084e-05	4.20858e-05	Bacteria	Bacteroidetes	Bacteroidia	Sphingobacteriales	env.OPS_17
	OTU_2328	5.51907e-05	0	1.7084e-05	4.20858e-05	Bacteria	Proteobacteria	Gammaproteobacteria	Betaproteobacteriales
	OTU_2706	2.12272e-05	0	1.7084e-05	0.000126257	Bacteria	Chlamydiae	Chlamydiae	Chlamydiales
	OTU_2907	1.27363e-05	0	1.7084e-05	4.20858e-05	Bacteria	Acidobacteria	Subgroup_6
	OTU_2940	1.69817e-05	0	1.7084e-05	4.20858e-05	Bacteria	Actinobacteria	Acidimicrobiia	Microtrichales	Ilumatobacteraceae	uncultured	uncultured_bacterium
	OTU_4621	2.97181e-05	0	1.7084e-05	0.000168343	Bacteria	Actinobacteria	Coriobacteriia	OPB41
	OTU_4660	4.24544e-06	0	1.7084e-05	0.000126257	Bacteria	Dependentiae	Babeliae	Babeliales	Vermiphilaceae
	OTU_5412	2.97181e-05	0	1.7084e-05	4.20858e-05	Bacteria	Patescibacteria	Saccharimonadia	Saccharimonadales
	OTU_6222	3.82089e-05	0	1.7084e-05	8.41715e-05	Bacteria	Proteobacteria	Alphaproteobacteria
	OTU_9761	4.24544e-06	0	1.7084e-05	0.000126257	Bacteria	Planctomycetes	Phycisphaerae	Phycisphaerales	Phycisphaeraceae	SM1A02	uncultured_bacterium
	OTU_1069	2.12272e-05	0	1.2813e-05	0.000420858	Bacteria	Actinobacteria	Actinobacteria	Frankiales	uncultured
	OTU_1384	0.00010189	0	1.2813e-05	4.20858e-05	Bacteria	Dependentiae	Babeliae	Babeliales	UBA12409
	OTU_1472	6.7927e-05	0	1.2813e-05	8.41715e-05	Bacteria	Elusimicrobia	Elusimicrobia	Lineage_IV
	OTU_1494	1.27363e-05	0	1.2813e-05	0.000336686	Bacteria	Actinobacteria	Thermoleophilia	Gaiellales	uncultured
	OTU_1669	3.82089e-05	0	1.2813e-05	4.20858e-05	Bacteria	Proteobacteria	Gammaproteobacteria	Alteromonadales	Marinobacteraceae	Marinobacter
	OTU_2138	8.49087e-06	0	1.2813e-05	0.000252515	Bacteria	Proteobacteria	Deltaproteobacteria	Oligoflexales	Oligoflexaceae	Oligoflexus
	OTU_2496	2.12272e-05	0	1.2813e-05	0.000252515	Bacteria	Proteobacteria	Alphaproteobacteria	Rhodobacterales	Rhodobacteraceae
	OTU_2538	8.91542e-05	0	1.2813e-05	4.20858e-05	Bacteria	Proteobacteria	Gammaproteobacteria	Acidiferrobacterales	Acidiferrobacteraceae	Sulfurifustis	uncultured_bacterium
	OTU_2699	1.27363e-05	0	1.2813e-05	4.20858e-05	Bacteria	Actinobacteria	Thermoleophilia	Solirubrobacterales
	OTU_2708	1.27363e-05	0	1.2813e-05	8.41715e-05	Bacteria	Proteobacteria	Alphaproteobacteria	Rhizobiales	Rhizobiaceae
	OTU_3073	3.82089e-05	0	1.2813e-05	4.20858e-05	Bacteria	Dependentiae	Babeliae	Babeliales
	OTU_3138	4.24544e-06	0	1.2813e-05	0.000168343	Bacteria	Planctomycetes	Planctomycetacia	Planctomycetales	Schlesneriaceae	Planctopirus
	OTU_4184	4.24544e-06	0	1.2813e-05	4.20858e-05	Bacteria	Proteobacteria	Alphaproteobacteria	Tistrellales	Geminicoccaceae	Candidatus_Alysiosphaera
	OTU_4775	8.49087e-06	0	1.2813e-05	4.20858e-05	Bacteria	Proteobacteria	Gammaproteobacteria	Pseudomonadales	Moraxellaceae	Cavicella	Moraxellaceae_bacterium_POES9
	OTU_4803	8.49087e-06	0	1.2813e-05	4.20858e-05	Bacteria	Actinobacteria	Thermoleophilia	Solirubrobacterales	Solirubrobacteraceae	uncultured	uncultured_bacterium
	OTU_5042	4.24544e-06	0	1.2813e-05	4.20858e-05	Bacteria	Proteobacteria	Alphaproteobacteria	Acetobacterales	Acetobacteraceae	Roseomonas	uncultured_bacterium
	OTU_5092	8.49087e-06	0	1.2813e-05	4.20858e-05	Bacteria	Proteobacteria	Deltaproteobacteria	Oligoflexales	0319-6G20
	OTU_6336	3.39635e-05	0	1.2813e-05	4.20858e-05	Bacteria
	OTU_6993	2.12272e-05	0	1.2813e-05	4.20858e-05	Bacteria	Elusimicrobia	Lineage_IIb
	OTU_7301	5.51907e-05	0	1.2813e-05	4.20858e-05	Bacteria	Firmicutes	Clostridia	Clostridiales	Lachnospiraceae
	OTU_7487	8.49087e-06	0	1.2813e-05	4.20858e-05	Bacteria	Firmicutes	Bacilli	Bacillales	Bacillaceae	Bacillus	Bacillus_sp._MO-05
	OTU_795	2.54726e-05	0	1.2813e-05	0.00109423	Bacteria	FBP
	OTU_9394	2.54726e-05	0	1.2813e-05	8.41715e-05	Bacteria	Firmicutes	Bacilli	Bacillales	Paenibacillaceae	Paenibacillus
	OTU_1017	2.12272e-05	0	8.54201e-06	0.000757544	Bacteria	Bacteroidetes	Bacteroidia	Sphingobacteriales	NS11-12_marine_group
	OTU_1158	1.27363e-05	0	8.54201e-06	0.00109423	Bacteria	Bacteroidetes	Ignavibacteria	Ignavibacteriales	Ignavibacteriaceae	Ignavibacterium	uncultured_bacterium
	OTU_1277	1.27363e-05	0	8.54201e-06	0.00143092	Bacteria	Omnitrophicaeota
	OTU_1463	4.24544e-06	0	8.54201e-06	0.000420858	Bacteria	Proteobacteria	Gammaproteobacteria	Diplorickettsiales	Diplorickettsiaceae	uncultured
	OTU_1676	4.24544e-06	0	8.54201e-06	0.000252515	Bacteria
	OTU_1703	4.24544e-06	0	8.54201e-06	0.000378772	Bacteria	Verrucomicrobia	Verrucomicrobiae	Verrucomicrobiales	Rubritaleaceae	Luteolibacter
	OTU_2141	8.49087e-06	0	8.54201e-06	0.000378772	Bacteria	Chloroflexi	Anaerolineae	SJA-15
	OTU_2407	8.49087e-06	0	8.54201e-06	0.0002946	Bacteria	Firmicutes	Clostridia	Clostridiales	Ruminococcaceae	uncultured
	OTU_2451	2.97181e-05	0	8.54201e-06	8.41715e-05	Bacteria	Proteobacteria	Gammaproteobacteria
	OTU_2532	2.12272e-05	0	8.54201e-06	0.000378772	Bacteria	Acidobacteria	Acidobacteriia	Acidobacteriales	uncultured
	OTU_2540	4.24544e-06	0	8.54201e-06	0.000168343	Bacteria	Chlamydiae	Chlamydiae	Chlamydiales	cvE6
	OTU_2794	1.27363e-05	0	8.54201e-06	4.20858e-05	Bacteria	Chlamydiae	Chlamydiae	Chlamydiales
	OTU_3057	4.24544e-06	0	8.54201e-06	0.000252515	Bacteria	Bacteroidetes	Bacteroidia	Bacteroidales	Bacteroidetes_vadinHA17
	OTU_3181	1.27363e-05	0	8.54201e-06	4.20858e-05	Bacteria	Proteobacteria	Alphaproteobacteria	Rickettsiales	SM2D12
	OTU_3336	3.82089e-05	0	8.54201e-06	4.20858e-05	Bacteria	Proteobacteria	Alphaproteobacteria	Sphingomonadales	Sphingomonadaceae	uncultured
	OTU_3968	2.97181e-05	0	8.54201e-06	4.20858e-05	Bacteria
	OTU_4270	4.24544e-06	0	8.54201e-06	4.20858e-05	Bacteria	Chlamydiae	Chlamydiae	Chlamydiales	Parachlamydiaceae	Neochlamydia
	OTU_4338	4.24544e-06	0	8.54201e-06	4.20858e-05	Bacteria	Gemmatimonadetes	Gemmatimonadetes	Gemmatimonadales	Gemmatimonadaceae
	OTU_5571	4.24544e-06	0	8.54201e-06	8.41715e-05	Bacteria	Actinobacteria	Thermoleophilia	Gaiellales
	OTU_5766	1.27363e-05	0	8.54201e-06	4.20858e-05	Bacteria	Chloroflexi	Anaerolineae	Caldilineales	Caldilineaceae	uncultured
	OTU_5877	8.49087e-06	0	8.54201e-06	4.20858e-05	Bacteria	Elusimicrobia	Elusimicrobia
	OTU_6062	8.06633e-05	0	8.54201e-06	4.20858e-05	Bacteria	Proteobacteria	Alphaproteobacteria	Paracaedibacterales	Paracaedibacteraceae	Candidatus_Captivus	Candidatus_Captivus_acidiprotistae
	OTU_6326	4.24544e-06	0	8.54201e-06	4.20858e-05	Bacteria
	OTU_661	0.000208026	0	8.54201e-06	8.41715e-05	Bacteria	Bacteroidetes	Bacteroidia	Cytophagales	Microscillaceae
	OTU_684	0.000212272	0	8.54201e-06	4.20858e-05	Bacteria	Acidobacteria	Acidobacteriia	Acidobacteriales	Acidobacteriaceae_Subgroup_1	uncultured
	OTU_7035	5.09452e-05	0	8.54201e-06	0.000126257	Bacteria	Actinobacteria	Acidimicrobiia	Microtrichales	Ilumatobacteraceae	uncultured	uncultured_bacterium
	OTU_7902	4.24544e-06	0	8.54201e-06	8.41715e-05	Bacteria	Chlamydiae	Chlamydiae	Chlamydiales	Simkaniaceae	uncultured	uncultured_Chlamydiales_bacterium
	OTU_8101	8.49087e-06	0	8.54201e-06	4.20858e-05	Bacteria	Firmicutes	Bacilli	Bacillales	Paenibacillaceae	Paenibacillus
	OTU_8604	4.24544e-06	0	8.54201e-06	8.41715e-05	Bacteria	Proteobacteria	Gammaproteobacteria
	OTU_1008	4.24544e-06	0	4.271e-06	0.000715458	Bacteria	Kiritimatiellaeota	Kiritimatiellae	WCHB1-41
	OTU_10434	1.69817e-05	0	4.271e-06	4.20858e-05	Bacteria	Proteobacteria	Deltaproteobacteria	Myxococcales	P3OB-42
	OTU_1092	8.49087e-06	0	4.271e-06	0.000673372	Bacteria	Proteobacteria	Gammaproteobacteria	Betaproteobacteriales
	OTU_1297	8.49087e-06	0	4.271e-06	0.00143092	Bacteria	Planctomycetes	Phycisphaerae	MSBL9	KCLunmb-38-53
	OTU_1532	8.49087e-06	0	4.271e-06	0.000462943	Bacteria
	OTU_1627	2.54726e-05	0	4.271e-06	0.00101006	Bacteria
	OTU_1659	4.24544e-06	0	4.271e-06	0.000378772	Bacteria	Latescibacteria
	OTU_1785	8.49087e-06	0	4.271e-06	0.000420858	Bacteria	Proteobacteria	Alphaproteobacteria	Elsterales	uncultured
	OTU_1839	1.27363e-05	0	4.271e-06	0.000336686	Bacteria	Bacteroidetes	Bacteroidia	Cytophagales	Microscillaceae	Ohtaekwangia
	OTU_1889	4.24544e-06	0	4.271e-06	0.000505029	Bacteria	Proteobacteria	Gammaproteobacteria	Arenicellales	Arenicellaceae	uncultured
	OTU_2032	2.54726e-05	0	4.271e-06	0.000210429	Bacteria	Actinobacteria	Acidimicrobiia	IMCC26256
	OTU_2424	3.39635e-05	0	4.271e-06	4.20858e-05	Bacteria	Proteobacteria	Gammaproteobacteria	Betaproteobacteriales	Nitrosomonadaceae	mle1-7
	OTU_2429	3.39635e-05	0	4.271e-06	4.20858e-05	Bacteria	Proteobacteria	Gammaproteobacteria
	OTU_2461	1.69817e-05	0	4.271e-06	4.20858e-05	Bacteria	Proteobacteria	Gammaproteobacteria	Betaproteobacteriales	Aquaspirillaceae
	OTU_2535	4.24544e-06	0	4.271e-06	0.000126257	Bacteria	Firmicutes	Clostridia	Clostridiales	Ruminococcaceae	Faecalibacterium	uncultured_bacterium
	OTU_2559	2.12272e-05	0	4.271e-06	0.00105214	Bacteria	Proteobacteria	Gammaproteobacteria	Betaproteobacteriales	SC-I-84
	OTU_2723	8.49087e-06	0	4.271e-06	0.000547115	Bacteria	Spirochaetes	Spirochaetia	Spirochaetales	Spirochaetaceae	Spirochaeta_2
	OTU_3179	8.49087e-06	0	4.271e-06	0.000168343	Bacteria	Patescibacteria	Parcubacteria	Candidatus_Kaiserbacteria
	OTU_3572	3.39635e-05	0	4.271e-06	8.41715e-05	Bacteria	Actinobacteria	Thermoleophilia	Gaiellales	uncultured
	OTU_3842	1.69817e-05	0	4.271e-06	4.20858e-05	Bacteria	Proteobacteria	Deltaproteobacteria	Myxococcales	bacteriap25
	OTU_4248	2.12272e-05	0	4.271e-06	4.20858e-05	Bacteria	Planctomycetes	Phycisphaerae	Phycisphaerales	Phycisphaeraceae	SM1A02	uncultured_bacterium
	OTU_4565	4.24544e-06	0	4.271e-06	0.000168343	Bacteria	Bacteroidetes	Bacteroidia	Flavobacteriales	Flavobacteriaceae	Flavobacterium	Flavobacterium_sp._TH119
	OTU_4797	1.69817e-05	0	4.271e-06	4.20858e-05	Bacteria	Proteobacteria	Alphaproteobacteria
	OTU_4828	2.97181e-05	0	4.271e-06	8.41715e-05	Bacteria	Latescibacteria
	OTU_5045	1.27363e-05	0	4.271e-06	8.41715e-05	Bacteria	Chloroflexi	Gitt-GS-136
	OTU_5289	1.69817e-05	0	4.271e-06	4.20858e-05	Bacteria	Dependentiae	Babeliae	Babeliales
	OTU_640	2.54726e-05	0	4.271e-06	0.00105214	Bacteria	Proteobacteria	Deltaproteobacteria	Oligoflexales	0319-6G20
	OTU_6639	1.27363e-05	0	4.271e-06	4.20858e-05	Bacteria
	OTU_7195	8.49087e-06	0	4.271e-06	4.20858e-05	Bacteria	Chloroflexi	Anaerolineae	Caldilineales	Caldilineaceae	uncultured	uncultured_bacterium
	OTU_7345	8.49087e-06	0	4.271e-06	4.20858e-05	Bacteria	Proteobacteria
	OTU_750	1.69817e-05	0	4.271e-06	0.00113632	Bacteria	Firmicutes	Clostridia	Clostridiales	Family_XIII	Anaerovorax	uncultured_bacterium
	OTU_752	0.000127363	0	4.271e-06	0.000210429	Bacteria	Bacteroidetes	Bacteroidia	Chitinophagales	Chitinophagaceae	Taibaiella	uncultured_bacterium
	OTU_7619	1.27363e-05	0	4.271e-06	4.20858e-05	Bacteria	Proteobacteria	Alphaproteobacteria	Rhodospirillales	uncultured
	OTU_7656	8.49087e-06	0	4.271e-06	4.20858e-05	Bacteria
	OTU_7961	2.12272e-05	0	4.271e-06	4.20858e-05	Bacteria
	OTU_8393	1.27363e-05	0	4.271e-06	4.20858e-05	Bacteria	Dependentiae	Babeliae	Babeliales	Vermiphilaceae
	OTU_853	4.24544e-06	0	4.271e-06	0.00105214	Bacteria
	OTU_8598	8.49087e-06	0	4.271e-06	0.000126257	Bacteria	Proteobacteria	Deltaproteobacteria	Bdellovibrionales	Bdellovibrionaceae	Bdellovibrio	uncultured_bacterium
	OTU_8810	1.27363e-05	0	4.271e-06	4.20858e-05	Bacteria	Proteobacteria	Alphaproteobacteria	Acetobacterales	Acetobacteraceae
	OTU_9199	1.27363e-05	0	4.271e-06	8.41715e-05	Bacteria	Firmicutes	Clostridia	Clostridiales	Clostridiaceae_1
19 common elements in "IS", "IR" and "UR":
	OTU_2071	0	0.00032359	2.1355e-05	0.000252515	Bacteria	Firmicutes	Bacilli	Bacillales	Sporolactobacillaceae	uncultured
	OTU_539	0	0.00107863	1.7084e-05	0.00391398	Bacteria	Bacteroidetes	Bacteroidia	Bacteroidales	Bacteroidaceae	Bacteroides
	OTU_4426	0	0.000107863	1.2813e-05	8.41715e-05	Bacteria	Bacteroidetes	Bacteroidia	Cytophagales	Microscillaceae
	OTU_1970	0	0.00140222	8.54201e-06	0.000505029	Bacteria	Bacteroidetes	Bacteroidia	Chitinophagales	Chitinophagaceae	Chitinophaga
	OTU_9773	0	0.000215726	8.54201e-06	4.20858e-05	Bacteria	Firmicutes	Bacilli	Bacillales	Family_XII	Exiguobacterium
	OTU_1041	0	0.000431453	4.271e-06	0.00079963	Bacteria	Bacteroidetes	Bacteroidia	Bacteroidales	Bacteroidaceae	Bacteroides
	OTU_1061	0	0.00258872	4.271e-06	4.20858e-05	Bacteria	Proteobacteria	Alphaproteobacteria	Rhizobiales	Rhizobiaceae	Aquamicrobium	uncultured_bacterium
	OTU_1215	0	0.000107863	4.271e-06	0.000547115	Bacteria	Patescibacteria	Parcubacteria	Candidatus_Staskawiczbacteria
	OTU_1269	0	0.000107863	4.271e-06	0.000547115	Bacteria	Bacteroidetes	Bacteroidia	Bacteroidales
	OTU_1270	0	0.000107863	4.271e-06	0.000631287	Bacteria	Proteobacteria	Gammaproteobacteria	Nitrosococcales	Nitrosococcaceae	CI75cm.2.12	uncultured_bacterium
	OTU_1901	0	0.000215726	4.271e-06	0.000336686	Bacteria	Omnitrophicaeota
	OTU_2422	0	0.000107863	4.271e-06	0.000420858	Bacteria	Planctomycetes	Phycisphaerae	Tepidisphaerales	WD2101_soil_group
	OTU_2473	0	0.00032359	4.271e-06	0.000168343	Bacteria	Firmicutes	Bacilli	Lactobacillales	Carnobacteriaceae	Atopostipes	uncultured_bacterium
	OTU_4505	0	0.000647179	4.271e-06	8.41715e-05	Bacteria	Proteobacteria	Alphaproteobacteria	Rhizobiales	Beijerinckiaceae	Microvirga	Microvirga_sp._109
	OTU_4518	0	0.00032359	4.271e-06	0.000126257	Bacteria	Firmicutes	Clostridia	Clostridiales	Peptostreptococcaceae	Acetoanaerobium
	OTU_4778	0	0.00032359	4.271e-06	0.000126257	Bacteria	Firmicutes	Bacilli	Lactobacillales	Lactobacillaceae	Lactobacillus
	OTU_4920	0	0.000215726	4.271e-06	0.000126257	Bacteria	Firmicutes	Bacilli	Bacillales	Paenibacillaceae	Paenibacillus
	OTU_5165	0	0.000539316	4.271e-06	0.000505029	Bacteria	Proteobacteria	Gammaproteobacteria	Xanthomonadales
	OTU_7851	0	0.000107863	4.271e-06	4.20858e-05	Bacteria	Proteobacteria	Deltaproteobacteria	Bradymonadales
57 common elements in "IS" and "IR":
	OTU_1563	0	0	8.11491e-05	4.20858e-05	Bacteria	Gemmatimonadetes	Longimicrobia	Longimicrobiales	Longimicrobiaceae
	OTU_903	0	0	5.1252e-05	0.000673372	Bacteria	Proteobacteria	Alphaproteobacteria	Micavibrionales	uncultured
	OTU_6739	0	0	4.271e-05	8.41715e-05	Bacteria	Chlamydiae	Chlamydiae	Chlamydiales	Simkaniaceae	Candidatus_Rhabdochlamydia
	OTU_4859	0	0	2.9897e-05	4.20858e-05	Bacteria	Proteobacteria	Gammaproteobacteria
	OTU_2260	0	0	2.5626e-05	4.20858e-05	Bacteria	Proteobacteria	Alphaproteobacteria	Rickettsiales	SM2D12
	OTU_2390	0	0	2.5626e-05	4.20858e-05	Bacteria	Proteobacteria	Alphaproteobacteria	Rickettsiales	SM2D12
	OTU_4075	0	0	1.7084e-05	8.41715e-05	Bacteria	Bacteroidetes	Ignavibacteria	OPB56
	OTU_4097	0	0	1.7084e-05	0.0002946	Bacteria
	OTU_685	0	0	1.7084e-05	0.00168343	Bacteria	Bacteroidetes	Bacteroidia	Bacteroidales	Bacteroidaceae	Bacteroides
	OTU_10810	0	0	1.2813e-05	4.20858e-05	Bacteria	Dependentiae	Babeliae	Babeliales
	OTU_2114	0	0	1.2813e-05	0.000336686	Bacteria	Bacteroidetes	Bacteroidia	Cytophagales	Microscillaceae
	OTU_3130	0	0	1.2813e-05	8.41715e-05	Bacteria	Fibrobacteres	Fibrobacteria	Fibrobacterales	Fibrobacteraceae	uncultured	uncultured_bacterium
	OTU_4210	0	0	1.2813e-05	4.20858e-05	Bacteria	Firmicutes	Bacilli	Bacillales	Planococcaceae
	OTU_9388	0	0	1.2813e-05	8.41715e-05	Bacteria	Bacteroidetes	Bacteroidia	Sphingobacteriales	Sphingobacteriaceae	Sphingobacterium
	OTU_1351	0	0	8.54201e-06	0.000547115	Bacteria	Firmicutes	Clostridia	Clostridiales	Clostridiaceae_1	Clostridium_sensu_stricto_11	Clostridium_pasteurianum
	OTU_1657	0	0	8.54201e-06	0.000420858	Bacteria	Firmicutes	Bacilli	Lactobacillales	Carnobacteriaceae	Dolosigranulum
	OTU_2129	0	0	8.54201e-06	0.000252515	Bacteria	Actinobacteria	Thermoleophilia	Solirubrobacterales
	OTU_2199	0	0	8.54201e-06	0.000210429	Bacteria	Proteobacteria	Alphaproteobacteria	Rhizobiales	Xanthobacteraceae	uncultured
	OTU_2383	0	0	8.54201e-06	0.000126257	Bacteria	Proteobacteria	Deltaproteobacteria	Sva0485
	OTU_2541	0	0	8.54201e-06	0.000210429	Bacteria	Bacteroidetes	Ignavibacteria	Kryptoniales	BSV26
	OTU_2603	0	0	8.54201e-06	0.000126257	Bacteria	Bacteroidetes	Bacteroidia	Flavobacteriales	Flavobacteriaceae	Flavobacterium
	OTU_3048	0	0	8.54201e-06	0.000210429	Bacteria	Epsilonbacteraeota	Campylobacteria	Campylobacterales	Campylobacteraceae	Campylobacter	Campylobacter_avium
	OTU_3297	0	0	8.54201e-06	0.000336686	Bacteria	Chloroflexi	Anaerolineae	SJA-15
	OTU_3551	0	0	8.54201e-06	4.20858e-05	Bacteria	Dependentiae	Babeliae	Babeliales	Vermiphilaceae
	OTU_4028	0	0	8.54201e-06	0.000252515	Bacteria	Planctomycetes	OM190
	OTU_8812	0	0	8.54201e-06	8.41715e-05	Bacteria	Bacteroidetes	Bacteroidia	Flavobacteriales	Weeksellaceae	Moheibacter	uncultured_bacterium
	OTU_1509	0	0	4.271e-06	0.000547115	Bacteria	Armatimonadetes	Fimbriimonadia	Fimbriimonadales	Fimbriimonadaceae
	OTU_1565	0	0	4.271e-06	0.000505029	Bacteria	Actinobacteria
	OTU_1569	0	0	4.271e-06	0.000462943	Bacteria	Bacteroidetes	Bacteroidia	Flavobacteriales	Flavobacteriaceae	Salinimicrobium	uncultured_bacterium
	OTU_1605	0	0	4.271e-06	0.000420858	Bacteria	Actinobacteria
	OTU_1610	0	0	4.271e-06	0.000420858	Bacteria	Deinococcus-Thermus	Deinococci	Deinococcales	Deinococcaceae	Deinococcus
	OTU_1692	0	0	4.271e-06	0.0002946	Bacteria	Planctomycetes	Planctomycetacia	Pirellulales	Pirellulaceae	uncultured	uncultured_bacterium
	OTU_1851	0	0	4.271e-06	0.000462943	Bacteria	Bacteroidetes	Bacteroidia	Bacteroidales	Bacteroidetes_vadinHA17
	OTU_2168	0	0	4.271e-06	0.0002946	Bacteria	Bacteroidetes	Bacteroidia	Sphingobacteriales	Lentimicrobiaceae
	OTU_2190	0	0	4.271e-06	0.000420858	Bacteria	Nitrospirae	Thermodesulfovibrionia	uncultured
	OTU_2293	0	0	4.271e-06	0.000252515	Bacteria	Acidobacteria	Thermoanaerobaculia	Thermoanaerobaculales	Thermoanaerobaculaceae	Subgroup_23	uncultured_bacterium
	OTU_2621	0	0	4.271e-06	0.000210429	Bacteria	Patescibacteria	Parcubacteria
	OTU_2746	0	0	4.271e-06	0.000126257	Bacteria	Proteobacteria	Alphaproteobacteria	Rhizobiales	Rhizobiales_Incertae_Sedis	uncultured	uncultured_bacterium
	OTU_3500	0	0	4.271e-06	0.000168343	Bacteria	Proteobacteria	Gammaproteobacteria	Betaproteobacteriales	Hydrogenophilaceae	uncultured	uncultured_beta_proteobacterium
	OTU_3631	0	0	4.271e-06	0.000126257	Bacteria	WS1
	OTU_3819	0	0	4.271e-06	0.000168343	Bacteria	Planctomycetes	OM190
	OTU_3918	0	0	4.271e-06	0.000126257	Bacteria	Proteobacteria	Gammaproteobacteria
	OTU_4029	0	0	4.271e-06	0.000210429	Bacteria	Chloroflexi	Anaerolineae	uncultured
	OTU_4068	0	0	4.271e-06	0.000168343	Bacteria	Firmicutes	Bacilli	Lactobacillales	Lactobacillaceae	Pediococcus
	OTU_4561	0	0	4.271e-06	0.000210429	Bacteria	Chloroflexi	Anaerolineae	Caldilineales	Caldilineaceae
	OTU_4749	0	0	4.271e-06	0.000252515	Bacteria	Planctomycetes	Phycisphaerae	CCM11a
	OTU_4956	0	0	4.271e-06	4.20858e-05	Bacteria
	OTU_4958	0	0	4.271e-06	4.20858e-05	Bacteria	Dependentiae	Babeliae	Babeliales	Vermiphilaceae
	OTU_5063	0	0	4.271e-06	8.41715e-05	Bacteria	Proteobacteria	Gammaproteobacteria
	OTU_5136	0	0	4.271e-06	4.20858e-05	Bacteria	Proteobacteria	Gammaproteobacteria	Coxiellales	Coxiellaceae	Coxiella
	OTU_6003	0	0	4.271e-06	0.000210429	Bacteria	Proteobacteria	Gammaproteobacteria	Methylococcales	Methylococcaceae	Methyloparacoccus
	OTU_6004	0	0	4.271e-06	0.000126257	Bacteria	Tenericutes	Mollicutes	Mollicutes_RF39
	OTU_6677	0	0	4.271e-06	4.20858e-05	Bacteria	Gemmatimonadetes	Longimicrobia	Longimicrobiales	Longimicrobiaceae
	OTU_7355	0	0	4.271e-06	4.20858e-05	Bacteria	Chlamydiae	Chlamydiae	Chlamydiales
	OTU_7856	0	0	4.271e-06	8.41715e-05	Bacteria	Proteobacteria	Deltaproteobacteria	Myxococcales	Haliangiaceae	Haliangium
	OTU_8179	0	0	4.271e-06	4.20858e-05	Bacteria	Proteobacteria	Deltaproteobacteria	NB1-j
	OTU_9436	0	0	4.271e-06	0.000126257	Bacteria	Acidobacteria	Blastocatellia_Subgroup_4	Blastocatellales	Blastocatellaceae	Stenotrophobacter
29 common elements in "US" and "UR":
	OTU_4008	1.69817e-05	0.00032359	0	0	Bacteria	Actinobacteria	Thermoleophilia	Gaiellales	Gaiellaceae	Gaiella	uncultured_Rubrobacterales_bacterium
	OTU_4792	1.69817e-05	0.000107863	0	0	Bacteria	Patescibacteria	Saccharimonadia	Saccharimonadales	Saccharimonadaceae	Candidatus_Saccharimonas
	OTU_8306	1.69817e-05	0.000539316	0	0	Bacteria	Proteobacteria	Alphaproteobacteria	Elsterales	uncultured
	OTU_2377	1.27363e-05	0.00032359	0	0	Bacteria	Bacteroidetes	Bacteroidia	Bacteroidales	Prevotellaceae	Prevotella	Prevotella_nanceiensis
	OTU_2796	1.27363e-05	0.000107863	0	0	Bacteria	Proteobacteria	Gammaproteobacteria	Diplorickettsiales	Diplorickettsiaceae	uncultured	uncultured_bacterium
	OTU_3008	1.27363e-05	0.000107863	0	0	Bacteria	Proteobacteria	Gammaproteobacteria	Betaproteobacteriales	Neisseriaceae	uncultured
	OTU_3442	1.27363e-05	0.000107863	0	0	Bacteria	Firmicutes	Bacilli	Bacillales	Paenibacillaceae
	OTU_4678	1.27363e-05	0.000107863	0	0	Bacteria
	OTU_939	1.27363e-05	0.00248085	0	0	Bacteria	Actinobacteria	Actinobacteria	Corynebacteriales	Corynebacteriaceae	Corynebacterium_1
	OTU_10747	8.49087e-06	0.000107863	0	0	Bacteria	Proteobacteria	Deltaproteobacteria	Desulfovibrionales	Desulfovibrionaceae	uncultured	uncultured_bacterium
	OTU_2654	8.49087e-06	0.000215726	0	0	Bacteria	Firmicutes	Bacilli	Lactobacillales	Leuconostocaceae	Weissella	Weissella_sp._T4R2C13
	OTU_3411	8.49087e-06	0.00032359	0	0	Bacteria	Bacteroidetes	Bacteroidia	Bacteroidales	Muribaculaceae
	OTU_5011	8.49087e-06	0.000215726	0	0	Bacteria	Bacteroidetes	Bacteroidia	Flavobacteriales	Weeksellaceae
	OTU_5358	8.49087e-06	0.000107863	0	0	Bacteria	Proteobacteria	Gammaproteobacteria	Betaproteobacteriales	Neisseriaceae	uncultured	uncultured_bacterium
	OTU_6520	8.49087e-06	0.000107863	0	0	Bacteria	Proteobacteria	Alphaproteobacteria	Rhodobacterales	Rhodobacteraceae	Paracoccus	Paracoccus_yeei
	OTU_8717	8.49087e-06	0.000215726	0	0	Bacteria	Acidobacteria	Subgroup_17
	OTU_10275	4.24544e-06	0.000107863	0	0	Bacteria	Bacteroidetes	Bacteroidia	Bacteroidales	Rikenellaceae	Alistipes
	OTU_10320	4.24544e-06	0.000215726	0	0	Bacteria	Acidobacteria	Acidobacteriia	Subgroup_2
	OTU_2044	4.24544e-06	0.00107863	0	0	Bacteria	Actinobacteria	Actinobacteria	Micrococcales	Dermacoccaceae	Kytococcus	Kytococcus_sedentarius
	OTU_2126	4.24544e-06	0.000539316	0	0	Bacteria	Bacteroidetes	Bacteroidia	Bacteroidales	Prevotellaceae	Alloprevotella	uncultured_Prevotellaceae_bacterium
	OTU_2955	4.24544e-06	0.000539316	0	0	Bacteria	Actinobacteria	Actinobacteria	Streptosporangiales	Nocardiopsaceae	Nocardiopsis
	OTU_4508	4.24544e-06	0.000215726	0	0	Bacteria	Proteobacteria	Alphaproteobacteria	Rhodospirillales	Magnetospirillaceae	Telmatospirillum	uncultured_Telmatospirillum_sp.
	OTU_4598	4.24544e-06	0.000215726	0	0	Bacteria
	OTU_4947	4.24544e-06	0.000107863	0	0	Bacteria	Proteobacteria	Gammaproteobacteria	Diplorickettsiales	Diplorickettsiaceae	uncultured	uncultured_bacterium
	OTU_5369	4.24544e-06	0.000215726	0	0	Bacteria	Actinobacteria	Actinobacteria	Micrococcales	Microbacteriaceae	Rhodoluna
	OTU_5704	4.24544e-06	0.000107863	0	0	Bacteria	Patescibacteria	Parcubacteria	Candidatus_Kaiserbacteria
	OTU_5756	4.24544e-06	0.000107863	0	0	Bacteria	Bacteroidetes	Bacteroidia	Flavobacteriales	Flavobacteriaceae	Capnocytophaga	uncultured_bacterium
	OTU_6497	4.24544e-06	0.000215726	0	0	Bacteria	Chloroflexi	Ktedonobacteria	Ktedonobacterales	Ktedonobacteraceae	HSB_OF53-F07
	OTU_7394	4.24544e-06	0.000647179	0	0	Bacteria

## Sheet: Fungal
	OTU ID	US	UR	IS	IR	Kingdom	Phylum	Class	Order	Family	Genus	Species
467 common elements in "US", "UR", "IS" and "IR":
	OTU_2	0.156195	0.0169274	0.202481	0.0158505	Fungi	Ascomycota	Sordariomycetes	Hypocreales	Nectriaceae	Fusarium
	OTU_4	0.0882028	0.00503791	0.0807837	0.00505104	Fungi	Ascomycota	Sordariomycetes	Hypocreales	Nectriaceae	Fusarium
	OTU_3	0.0842924	0.00282123	0.0928994	0.00232475	Fungi	Ascomycota	Eurotiomycetes	Eurotiales	Trichocomaceae	Thermomyces	Thermomyces lanuginosus
	OTU_6	0.0591501	0.0109575	0.0221566	0.00545259	Fungi	Ascomycota	Dothideomycetes	Dothideomycetidae	Cladosporiaceae	Cladosporium
	OTU_5	0.0490015	0.00214111	0.0314807	0.00188093	Fungi	Ascomycota	Sordariomycetes
	OTU_7	0.0487557	0.00256933	0.0208658	0.00276856	Fungi	Ascomycota	Pezizomycetes	Pezizales	Ascobolaceae	Ascobolus	Ascobolus sp
	OTU_9	0.0466046	0.00460969	0.0153946	0.00386753	Fungi	Mortierellomycota	Mortierellomycetes	Mortierellales	Mortierellaceae	Mortierella	Mortierella alpina
	OTU_8	0.0392857	0.0045845	0.0247887	0.00173299	Fungi	Ascomycota	Sordariomycetes	Glomerellales	Plectosphaerellaceae	Plectosphaerella
	OTU_11	0.0386686	0.00277085	0.0331328	0.00458609	Fungi	Ascomycota	Sordariomycetes	Hypocreales	Nectriaceae	Fusarium
	OTU_13	0.0245046	0.00171289	0.0237023	0.00116237	Fungi
	OTU_17	0.0238285	0.000755687	0.0120877	0.00202887	Fungi	Ascomycota	Eurotiomycetes	Eurotiales	Aspergillaceae	Penicillium	Penicillium simplicissimum
	OTU_23	0.0198183	0.00141061	0.00382484	0.00078196	Fungi	Ascomycota	Sordariomycetes	Hypocreales	Hypocreaceae	Trichoderma
	OTU_16	0.0142382	0.00138543	0.00588006	0.00131031	Fungi
	OTU_4530	0.012146	0.00284642	0.0164446	0.000359279	Fungi
	OTU_514	3.58517e-05	0.0895489	7.28008e-05	0.0792738	Fungi
	OTU_18	0.00142382	0.0798509	0.00139442	0.0926306	Fungi	unidentified	unidentified	unidentified
	OTU_20	0.00126249	0.0736039	0.00109481	0.0789146	Fungi	Ascomycota	Leotiomycetes	Erysiphales	Erysiphaceae	Leveillula
	OTU_49	0.000256083	0.0394468	0.000820409	0.00215567	Fungi	Basidiomycota	Agaricomycetes	Cantharellales	Ceratobasidiaceae	Rhizoctonia
	OTU_3063	0.000194623	0.0308572	0.000562806	0.00164846	Fungi	Basidiomycota	Agaricomycetes	Cantharellales	Ceratobasidiaceae	Rhizoctonia
	OTU_21	0.00208196	0.028439	0.00374924	0.067312	Fungi	Basidiomycota	Agaricomycetes	Cantharellales	Ceratobasidiaceae	Ceratobasidium	Ceratobasidium sp
	OTU_48	0.000435342	0.0219905	0.000369604	0.0195701	Fungi	Ascomycota	Leotiomycetes	Helotiales	Helotiaceae	unidentified	Helotiaceae sp
	OTU_53	0.000417416	0.0191441	0.000215602	0.017816	Fungi	Ascomycota	Dothideomycetes	Pleosporales	Pleosporaceae	Comoclathris	Comoclathris sp.
	OTU_47	0.000494241	0.0186906	0.000492805	0.0207748	Fungi	Ascomycota	Dothideomycetes	unidentified	unidentified	Thyrostroma
	OTU_52	0.000414855	0.01728	0.000386404	0.0251073	Fungi	Ascomycota	Sordariomycetes	Hypocreales	Hypocreaceae
	OTU_65	0.000358517	0.0166755	0.000294003	0.01435	Fungi
	OTU_126	0.000128042	0.0136779	4.48005e-05	4.22681e-05	Fungi	Ascomycota	Sordariomycetes	Branch06	unidentified	unidentified	Branch06 sp
	OTU_69	0.000238157	0.0135772	0.000173602	0.0144768	Fungi	Ascomycota	Dothideomycetes	Pleosporales	Pleosporaceae	Alternaria	Alternaria sp
	OTU_82	0.000384125	0.0134764	0.000322003	0.0123423	Fungi	Ascomycota	Sordariomycetes	Hypocreales	Hypocreales_fam_Incertae_sedis	Acremonium
	OTU_73	0.000207427	0.0128971	0.000142802	0.0123	Fungi	Ascomycota	Eurotiomycetes	Chaetothyriales	Herpotrichiellaceae	Exophiala
	OTU_95	0.000304739	0.0120658	0.000266003	0.00898197	Fungi	Ascomycota	Dothideomycetes	Pleosporales	Pleosporaceae	Paraphoma
	OTU_85	0.00036876	0.0120154	0.000238003	0.0207536	Fungi
	OTU_115	0.000222792	0.011033	0.000145602	0.00714331	Fungi	Ascomycota	Dothideomycetes	Pleosporales	unidentified	unidentified	Pleosporales sp
	OTU_104	0.000250962	0.010504	0.000193202	0.00629795	Fungi	Basidiomycota	Microbotryomycetes	unidentified
	OTU_10	0.00721387	0.00108315	0.0528842	0.00107784	Fungi	Ascomycota	Sordariomycetes	Ophiostomatales	Ophiostomataceae	Fragosphaeria	Fragosphaeria purpurea
	OTU_12	0.00152626	0.000151137	0.0367084	0.000232475	Fungi
	OTU_22	0.000156211	0.000730497	0.0258443	0.000464949	Fungi	Ascomycota	Sordariomycetes	Hypocreales	Nectriaceae	Fusarium	Onygenales sp
	OTU_14	0.00998213	0.00211592	0.0232487	0.00312784	Fungi
	OTU_19	0.00931375	0.000906824	0.0135913	0.00177526	Fungi
	OTU_27	0.000745202	0.000680118	0.0102761	0.000380413	Fungi	Basidiomycota
	OTU_24	0.00742129	0.00125948	0.0101165	0.00135258	Fungi	Ascomycota	Sordariomycetes	Hypocreales	Hypocreales_fam_Incertae_sedis	Acremonium
	OTU_50	0.000847636	0.00178846	0.00144482	0.0556882	Fungi	Basidiomycota	Agaricomycetes	Cantharellales	Ceratobasidiaceae
	OTU_281	4.86558e-05	0.000831255	5.88006e-05	0.0184923	Fungi
	OTU_321	7.6825e-05	0.000856445	6.72007e-05	0.0122578	Fungi	Ascomycota	Orbiliomycetes	Orbiliales	Orbiliaceae	Orbilia	Orbilia aurantiorubra
	OTU_112	0.000202306	0.00972317	0.000142802	0.0103346	Fungi	Ascomycota	Leotiomycetes	Helotiales	unidentified	Cadophora
	OTU_86	0.000256083	0.00841331	0.000243603	0.00929898	Fungi	unidentified	unidentified	unidentified	unidentified	unidentified
	OTU_93	0.000281692	0.00690194	0.000235203	0.00860156	Fungi	Ascomycota	Dothideomycetes	Capnodiales	Mycosphaerellaceae
	OTU_99	9.98725e-05	0.00750649	0.000109201	0.00792527	Fungi	Ascomycota
	OTU_102	0.000143407	0.00911862	0.000154002	0.00765053	Fungi	Basidiomycota	Agaricomycetes	unidentified
	OTU_138	0.000189502	0.0064989	0.000154002	0.00703764	Fungi	Ascomycota	Dothideomycetes	Pleosporales
	OTU_120	0.000151089	0.00634777	0.000126001	0.00638248	Fungi	Ascomycota	Dothideomycetes	Pleosporales
	OTU_107	0.000140846	0.00702788	0.000142802	0.00600207	Fungi	Ascomycota	Sordariomycetes
	OTU_109	0.000158772	0.00889191	0.000126001	0.00593867	Fungi
	OTU_153	8.70683e-05	0.00284642	0.000112001	0.00555826	Fungi	Ascomycota	Sordariomycetes	Togniniales	Togniniaceae	Phaeoacremonium
	OTU_29	0.00893731	0.00617144	0.00235203	0.00422681	Fungi	Ascomycota
	OTU_148	6.91425e-05	0.0043326	0.000109201	0.00422681	Fungi	Ascomycota	Leotiomycetes	Erysiphales	Erysiphaceae	Golovinomyces
	OTU_56	0.00474522	0.000932013	0.00249763	0.00412114	Fungi	Ascomycota
	OTU_155	0.000207427	0.0019396	0.000182002	0.0039732	Fungi	unidentified	unidentified	unidentified	unidentified	unidentified
	OTU_140	8.70683e-05	0.00808585	9.2401e-05	0.00395207	Fungi	Basidiomycota	Malasseziomycetes	Malasseziales	Malasseziaceae	Malassezia	Malassezia arunalokei
	OTU_264	5.12167e-06	2.51896e-05	8.40009e-06	0.00380413	Fungi	Ascomycota	Eurotiomycetes	Chaetothyriales	Herpotrichiellaceae	Exophiala	Exophiala sp
	OTU_173	9.47508e-05	0.00372805	3.64004e-05	0.00376186	Fungi	Ascomycota
	OTU_2858	9.219e-05	0.0028968	3.64004e-05	0.00376186	Fungi	Ascomycota	Dothideomycetes	Pleosporales
	OTU_171	6.146e-05	0.00329983	7.84008e-05	0.00361392	Fungi	Basidiomycota	Agaricomycetes	Agaricales	Marasmiaceae	Crinipellis	Crinipellis rhizomaticola
	OTU_184	7.6825e-05	0.00204035	5.60006e-05	0.00361392	Fungi	Ascomycota	Dothideomycetes
	OTU_162	7.17033e-05	0.00425703	8.12009e-05	0.00323351	Fungi	Basidiomycota
	OTU_159	4.86558e-05	0.00526462	5.88006e-05	0.00321238	Fungi	unidentified	unidentified	unidentified	unidentified	unidentified	Fungi sp
	OTU_207	4.09733e-05	0.0024182	1.96002e-05	0.00293763	Fungi	Basidiomycota	Agaricomycetes	Cantharellales	Ceratobasidiaceae
	OTU_183	5.63383e-05	0.00279604	4.20005e-05	0.00283196	Fungi	Ascomycota	Eurotiomycetes	Chaetothyriales	Herpotrichiellaceae
	OTU_211	5.88991e-05	0.0019396	3.92004e-05	0.00283196	Fungi
	OTU_386	1.5365e-05	0.00136024	2.24002e-05	0.00283196	Fungi	Ascomycota	Leotiomycetes	Helotiales	unidentified	unidentified	Helotiales sp
	OTU_152	0.00015365	0.00473564	0.000109201	0.00281083	Fungi
	OTU_250	5.12167e-05	0.00183884	6.72007e-05	0.0027897	Fungi	Basidiomycota	Agaricomycetes	Agaricales	Schizophyllaceae	Schizophyllum	Schizophyllum commune
	OTU_163	0.000171576	0.00408071	0.000103601	0.00266289	Fungi	Ascomycota	Dothideomycetes	Pleosporales
	OTU_229	3.073e-05	0.00183884	4.48005e-05	0.00245155	Fungi
	OTU_3164	1.28042e-05	0.000125948	1.12001e-05	0.00245155	Fungi
	OTU_187	7.6825e-05	0.00251896	0.000140002	0.00234588	Fungi	Ascomycota	Sordariomycetes	Microascales
	OTU_2729	4.35342e-05	0.00113353	5.32006e-05	0.00234588	Fungi	Ascomycota	Sordariomycetes
	OTU_174	8.19466e-05	0.00450893	2.24002e-05	0.00232475	Fungi
	OTU_215	2.30475e-05	0.00324945	2.24002e-05	0.00230361	Fungi	Ascomycota
	OTU_251	6.146e-05	0.00105796	6.16007e-05	0.00219794	Fungi	Basidiomycota	Agaricomycetes	Auriculariales	unidentified	unidentified
	OTU_245	3.84125e-05	0.00214111	4.20005e-05	0.00175413	Fungi	Ascomycota	unidentified	unidentified	unidentified	unidentified	Ascomycota sp
	OTU_249	3.073e-05	0.00188922	1.96002e-05	0.00175413	Fungi	Ascomycota	Pezizomycetes	Pezizales
	OTU_340	4.6095e-05	0.00229225	4.48005e-05	0.00171186	Fungi
	OTU_487	1.02433e-05	0.000352654	1.40002e-05	0.00169072	Fungi	Ascomycota	Dothideomycetes	Pleosporales
	OTU_337	9.98725e-05	0.00234263	0.000117601	0.00166959	Fungi	Ascomycota
	OTU_216	2.04867e-05	0.00317388	3.36004e-05	0.00166959	Fungi	Ascomycota	Dothideomycetes	Pleosporales	Phaeosphaeriaceae	Phaeosphaeria	Phaeosphaeria fuckelii
	OTU_361	5.12167e-06	7.55687e-05	5.60006e-06	0.00164846	Fungi
	OTU_305	1.79258e-05	0.000957203	2.24002e-05	0.00160619	Fungi	Basidiomycota	Malasseziomycetes	Malasseziales	unidentified	unidentified	Malasseziales sp
	OTU_566	3.58517e-05	0.00219149	1.96002e-05	0.00158505	Fungi
	OTU_134	0.000443024	0.000503791	0.000809209	0.00152165	Fungi	unidentified	unidentified	unidentified	unidentified	unidentified	Fungi sp
	OTU_381	5.12167e-06	0.000251896	5.60006e-06	0.00147938	Fungi
	OTU_314	2.04867e-05	0.000932013	8.40009e-06	0.00145825	Fungi	Ascomycota	Dothideomycetes	Pleosporales
	OTU_240	5.88991e-05	0.00221668	5.04005e-05	0.00141598	Fungi
	OTU_192	1.02433e-05	0.00526462	1.68002e-05	0.00141598	Fungi	Ascomycota	Dothideomycetes	Pleosporales	unidentified	unidentified	Pleosporales sp
	OTU_576	5.63383e-05	0.0021663	6.44007e-05	0.00139485	Fungi	Ascomycota	Dothideomycetes
	OTU_423	4.86558e-05	0.000604549	5.04005e-05	0.00139485	Fungi	Rozellomycota	unidentified	unidentified	unidentified	unidentified	Rozellomycota sp
	OTU_190	0.000412294	0.000100758	0.000271603	0.00137371	Fungi	Ascomycota	Sordariomycetes	Sordariales	unidentified	unidentified	Sordariales sp
	OTU_315	1.28042e-05	0.000806066	4.48005e-05	0.00131031	Fungi	Ascomycota	Sordariomycetes	Xylariales
	OTU_413	2.30475e-05	0.000302275	8.40009e-06	0.00128918	Fungi
	OTU_475	2.56083e-06	0.000377843	8.40009e-06	0.00124691	Fungi	Ascomycota	Eurotiomycetes	Chaetothyriales	unidentified	unidentified	Chaetothyriales sp
	OTU_335	2.56083e-05	0.000680118	3.08003e-05	0.00122578	Fungi	Ascomycota	Leotiomycetes	Helotiales	Hyaloscyphaceae	Cistella
	OTU_239	5.12167e-05	0.00322426	1.40002e-05	0.00122578	Fungi	Ascomycota	Sordariomycetes	Hypocreales
	OTU_363	4.6095e-05	0.000176327	1.12001e-05	0.00122578	Fungi	Ascomycota	Dothideomycetes	Pleosporales	Phaeosphaeriaceae	unidentified	Phaeosphaeriaceae sp
	OTU_403	1.79258e-05	0.00100758	2.80003e-06	0.00122578	Fungi	unidentified	unidentified
	OTU_329	4.35342e-05	0.00272047	6.16007e-05	0.00120464	Fungi	Basidiomycota	Agaricomycetes	Agaricales	Strophariaceae	unidentified	Strophariaceae sp
	OTU_478	5.12167e-05	0.000629739	6.16007e-05	0.00120464	Fungi
	OTU_223	0.000235597	0.00292199	0.000215602	0.00118351	Fungi	unidentified	unidentified	unidentified	unidentified	unidentified
	OTU_564	4.35342e-05	0.00153656	1.68002e-05	0.00118351	Fungi	Ascomycota
	OTU_1204	2.56083e-06	0.000100758	5.60006e-06	0.00118351	Fungi
	OTU_388	3.84125e-05	0.000982393	8.40009e-06	0.00116237	Fungi	Ascomycota	Leotiomycetes	Helotiales	unidentified	unidentified	Helotiales sp
	OTU_326	4.35342e-05	0.00133505	1.12001e-05	0.00114124	Fungi
	OTU_371	2.56083e-05	0.0014358	1.68002e-05	0.0011201	Fungi	Ascomycota	Dothideomycetes	Pleosporales
	OTU_277	4.35342e-05	0.00148618	7.56008e-05	0.00109897	Fungi	Rozellomycota	Rozellomycotina_cls_Incertae_sedis	GS05	unidentified	unidentified	GS05 sp
	OTU_280	5.88991e-05	0.00161213	1.68002e-05	0.00107784	Fungi
	OTU_424	3.073e-05	0.000226706	5.60006e-06	0.00107784	Fungi	Ascomycota
	OTU_38	0.00771323	0.000503791	0.00738088	0.0010567	Fungi
	OTU_497	5.12167e-06	0.000831255	8.40009e-06	0.00103557	Fungi	Ascomycota	Eurotiomycetes	Eurotiales	Aspergillaceae	Aspergillus
	OTU_39	0.00341615	0.00277085	0.00276083	0.000972166	Fungi	Ascomycota	Dothideomycetes
	OTU_224	7.17033e-05	0.00272047	6.44007e-05	0.000972166	Fungi	unidentified	unidentified	unidentified
	OTU_42	0.00407941	0.00133505	0.00185922	0.000929898	Fungi
	OTU_54	0.00390271	0.00103277	0.00113121	0.000929898	Fungi	Blastocladiomycota	Blastocladiomycetes	Blastocladiales	Catenariaceae	Catenaria	Catenaria anguillulae
	OTU_323	7.6825e-06	0.00226706	2.24002e-05	0.000929898	Fungi
	OTU_412	2.04867e-05	0.000705307	1.40002e-05	0.000929898	Fungi	Basidiomycota	Tremellomycetes	Cystofilobasidiales	Mrakiaceae	Udeniomyces	Udeniomyces puniceus
	OTU_36	0.000161332	0.000906824	0.0094165	0.00088763	Fungi	Basidiomycota	Agaricomycetes	Agaricales	Bolbitiaceae
	OTU_46	0.0012881	0.00163732	0.00456405	0.000866496	Fungi
	OTU_3047	1.5365e-05	0.000831255	2.52003e-05	0.000866496	Fungi	Ascomycota	Dothideomycetes	Pleosporales	Sporormiaceae	unidentified	Sporormiaceae sp
	OTU_44	0.000404612	0.00115872	0.00553006	0.000845362	Fungi
	OTU_522	7.6825e-06	0.000453412	2.52003e-05	0.000845362	Fungi	Ascomycota	Pezizomycetes	Pezizales	Pezizaceae	Peziza
	OTU_451	3.32908e-05	0.000176327	1.68002e-05	0.000845362	Fungi	Rozellomycota	unidentified	unidentified	unidentified	unidentified	Rozellomycota sp
	OTU_463	1.02433e-05	0.000906824	1.40002e-05	0.000845362	Fungi
	OTU_364	2.30475e-05	0.00138543	2.52003e-05	0.000824228	Fungi
	OTU_51	0.00387966	0.00110834	0.000991211	0.000803094	Fungi
	OTU_149	0.000742641	7.55687e-05	0.000742008	0.000803094	Fungi	Ascomycota	Eurotiomycetes	Eurotiales	Aspergillaceae	Aspergillus	Aspergillus fumigatus
	OTU_996	3.32908e-05	0.00110834	3.36004e-05	0.00078196	Fungi	Ascomycota
	OTU_469	3.073e-05	0.000226706	1.68002e-05	0.00078196	Fungi	Ascomycota	Saccharomycetes	Saccharomycetales	Dipodascaceae
	OTU_417	3.32908e-05	0.00057936	1.12001e-05	0.00078196	Fungi	Ascomycota	Sordariomycetes	Hypocreales	Hypocreales_fam_Incertae_sedis	unidentified	Hypocreales fam Incertae sedis sp
	OTU_294	0.000199745	0.000856445	0.000165202	0.000760826	Fungi	unidentified
	OTU_559	2.04867e-05	0.0012091	1.12001e-05	0.000760826	Fungi
	OTU_585	4.86558e-05	0.000125948	1.96002e-05	0.000718558	Fungi	Ascomycota	Eurotiomycetes	Eurotiales	Aspergillaceae
	OTU_500	7.6825e-06	0.000654928	1.40002e-05	0.000718558	Fungi	Ascomycota	Sordariomycetes
	OTU_262	2.56083e-05	0.00350135	2.24002e-05	0.000697424	Fungi	Ascomycota	Dothideomycetes	Pleosporales	unidentified	unidentified	Pleosporales sp
	OTU_539	1.02433e-05	0.000629739	2.80003e-06	0.000697424	Fungi	Ascomycota
	OTU_121	0.000758006	0.000831255	0.00096041	0.00067629	Fungi
	OTU_678	3.32908e-05	0.000629739	5.32006e-05	0.00067629	Fungi
	OTU_531	2.30475e-05	0.000226706	2.80003e-06	0.00067629	Fungi
	OTU_1668	3.32908e-05	0.000528981	1.12001e-05	0.000655156	Fungi
	OTU_154	0.000747763	0.00055417	0.000848409	0.000634022	Fungi	Ascomycota
	OTU_406	7.93858e-05	5.03791e-05	0.000184802	0.000634022	Fungi	Ascomycota	Sordariomycetes	Hypocreales	Nectriaceae
	OTU_365	1.28042e-05	0.00136024	3.08003e-05	0.000634022	Fungi
	OTU_320	2.30475e-05	0.00173808	2.24002e-05	0.000634022	Fungi
	OTU_1484	4.09733e-05	0.00057936	1.68002e-05	0.000634022	Fungi
	OTU_617	2.56083e-06	0.000100758	5.60006e-06	0.000634022	Fungi	unidentified	unidentified	unidentified	unidentified	unidentified	Fungi sp
	OTU_2587	0.000371321	0.000806066	0.00159322	0.000612888	Fungi
	OTU_769	5.12167e-06	0.000302275	2.24002e-05	0.000612888	Fungi
	OTU_411	7.6825e-06	0.00136024	1.68002e-05	0.000612888	Fungi	Basidiomycota	Tremellomycetes	Cystofilobasidiales	Mrakiaceae	Mrakia	Mrakia frigida
	OTU_284	0.000102433	0.000856445	0.000142802	0.000591753	Fungi	Ascomycota	Sordariomycetes	Hypocreales	Hypocreales_fam_Incertae_sedis	Sarocladium	Sarocladium kiliense
	OTU_824	1.28042e-05	0.000377843	1.40002e-05	0.000591753	Fungi	Ascomycota	Sordariomycetes	Xylariales	Xylariaceae	Nemania	Nemania sp
	OTU_1042	2.56083e-06	0.000277085	8.40009e-06	0.000591753	Fungi	unidentified	unidentified	unidentified	unidentified	unidentified	Fungi sp
	OTU_1193	3.073e-05	0.000453412	2.80003e-05	0.000570619	Fungi
	OTU_333	5.12167e-06	0.00166251	1.12001e-05	0.000549485	Fungi
	OTU_60	0.00230475	0.000277085	0.00144482	0.000528351	Fungi	unidentified	unidentified
	OTU_1650	7.6825e-06	2.51896e-05	2.80003e-06	0.000528351	Fungi	Basidiomycota	Agaricomycetes	Atheliales	Atheliaceae	Piloderma	Piloderma sp
	OTU_144	0.000932143	0.000403033	0.000120401	0.000507217	Fungi
	OTU_2177	0.000125481	0.000503791	0.00463965	0.000486083	Fungi	Basidiomycota	Agaricomycetes	Agaricales	Bolbitiaceae
	OTU_40	0.00384381	0.000503791	0.00360644	0.000486083	Fungi	Basidiomycota	Agaricomycetes
	OTU_33	0.00730093	0.000478601	0.00257043	0.000486083	Fungi	Ascomycota	Dothideomycetes	unidentified	unidentified	unidentified	Dothideomycetes sp
	OTU_334	9.219e-05	0.000780876	4.20005e-05	0.000486083	Fungi
	OTU_3907	1.28042e-05	0.000478601	2.24002e-05	0.000486083	Fungi
	OTU_1017	5.12167e-06	0.000277085	1.12001e-05	0.000486083	Fungi	Ascomycota	Dothideomycetes	Pleosporales	Pleosporales_fam_Incertae_sedis	Thyrostroma	Thyrostroma sp
	OTU_26	0.00399234	0.000856445	0.00610687	0.000464949	Fungi	Rozellomycota	unidentified	unidentified	unidentified	unidentified	Rozellomycota sp
	OTU_111	0.000624843	0.000428222	0.00107241	0.000464949	Fungi
	OTU_114	0.00116774	0.000503791	0.000347204	0.000464949	Fungi	Mortierellomycota	Mortierellomycetes	Mortierellales	Mortierellaceae
	OTU_578	1.02433e-05	5.03791e-05	3.64004e-05	0.000464949	Fungi	unidentified	unidentified	unidentified	unidentified	unidentified	Fungi sp
	OTU_910	7.6825e-06	0.000201516	2.24002e-05	0.000464949	Fungi
	OTU_556	7.6825e-06	0.000629739	2.80003e-06	0.000464949	Fungi	Ascomycota	Eurotiomycetes	Chaetothyriales	Herpotrichiellaceae	Cladophialophora	Cladophialophora sp
	OTU_35	0.00593857	0.000780876	0.00155122	0.000443815	Fungi
	OTU_135	0.000965434	0.000403033	0.000506805	0.000443815	Fungi	Mortierellomycota	Mortierellomycetes	Mortierellales	Mortierellaceae	Mortierella
	OTU_643	1.28042e-05	0.000226706	1.40002e-05	0.000443815	Fungi	unidentified	unidentified	unidentified	unidentified
	OTU_3219	7.6825e-06	2.51896e-05	2.80003e-06	0.000443815	Fungi
	OTU_939	2.56083e-06	0.000277085	1.40002e-05	0.000422681	Fungi	Basidiomycota	Tremellomycetes	Filobasidiales	Filobasidiaceae	Filobasidium
	OTU_389	7.6825e-06	0.00123429	5.60006e-06	0.000422681	Fungi	Ascomycota	Eurotiomycetes	Chaetothyriales	Herpotrichiellaceae	Veronaea
	OTU_608	2.56083e-06	0.000453412	2.80003e-06	0.000422681	Fungi	Ascomycota	Eurotiomycetes
	OTU_956	1.28042e-05	2.51896e-05	2.80003e-06	0.000422681	Fungi	unidentified	unidentified	unidentified	unidentified	unidentified	Fungi sp
	OTU_57	0.000194623	0.000377843	0.00438485	0.000401547	Fungi
	OTU_78	0.00187453	0.000705307	0.000753208	0.000401547	Fungi	Rozellomycota	unidentified	unidentified	unidentified	unidentified	Rozellomycota sp
	OTU_247	0.000235597	0.00239301	6.44007e-05	0.000401547	Fungi	Ascomycota	Dothideomycetes	Pleosporales	Phaeosphaeriaceae	unidentified	Phaeosphaeriaceae sp
	OTU_367	3.58517e-05	0.0016877	8.40009e-06	0.000401547	Fungi	Ascomycota	Sordariomycetes	Hypocreales	Hypocreales_fam_Incertae_sedis	Acremonium	Acremonium persicinum
	OTU_696	7.6825e-06	0.000251896	8.40009e-06	0.000401547	Fungi	Basidiomycota	Malasseziomycetes	Malasseziales	Malasseziaceae	Malassezia	Malassezia globosa
	OTU_84	0.000578748	0.000176327	0.00188162	0.000380413	Fungi	Chytridiomycota	Rhizophydiomycetes	Rhizophydiales	Terramycetaceae	Boothiomyces	Boothiomyces macroporosum
	OTU_108	0.00119847	0.000680118	0.000744808	0.000380413	Fungi
	OTU_414	5.12167e-06	5.03791e-05	0.000168002	0.000380413	Fungi
	OTU_646	7.6825e-06	0.000226706	1.68002e-05	0.000380413	Fungi	unidentified
	OTU_710	1.28042e-05	0.000201516	5.60006e-06	0.000380413	Fungi
	OTU_80	0.00160052	0.000327464	0.00150082	0.000359279	Fungi	unidentified	unidentified	unidentified	unidentified	unidentified
	OTU_794	7.6825e-06	0.000302275	8.40009e-06	0.000359279	Fungi	Ascomycota	Sordariomycetes
	OTU_804	7.6825e-06	0.000226706	8.40009e-06	0.000359279	Fungi	Ascomycota	Sordariomycetes
	OTU_473	2.56083e-06	0.0016877	2.80003e-06	0.000359279	Fungi	Ascomycota	Leotiomycetes
	OTU_782	2.56083e-06	0.000125948	2.80003e-06	0.000359279	Fungi
	OTU_28	0.00128298	0.000277085	0.0095649	0.000338145	Fungi	Chytridiomycota	Spizellomycetes	Spizellomycetales	unidentified	unidentified	Spizellomycetales sp
	OTU_1236	2.30475e-05	0.000453412	1.96002e-05	0.000338145	Fungi
	OTU_2482	1.02433e-05	0.000125948	1.12001e-05	0.000338145	Fungi	Ascomycota	Xylonomycetes	Symbiotaphrinales	Symbiotaphrinaceae	Symbiotaphrina	Symbiotaphrina kochii
	OTU_634	7.6825e-06	0.000428222	2.80003e-06	0.000338145	Fungi	Ascomycota	Sordariomycetes
	OTU_75	0.00115237	0.000277085	0.00191242	0.000317011	Fungi	Rozellomycota	unidentified	unidentified	unidentified	unidentified	Rozellomycota sp
	OTU_34	0.00792834	0.000528981	0.00091841	0.000317011	Fungi	Ascomycota	Sordariomycetes	Sordariales	Chaetomiaceae
	OTU_217	0.000481437	0.000428222	0.000190402	0.000317011	Fungi	Mortierellomycota	Mortierellomycetes	Mortierellales	Mortierellaceae
	OTU_88	0.00467352	0.000352654	0.000156802	0.000317011	Fungi	Chytridiomycota	Rhizophlyctidomycetes	Rhizophlyctidales	Rhizophlyctidaceae	Rhizophlyctis
	OTU_228	0.000524971	2.51896e-05	2.80003e-05	0.000317011	Fungi	Ascomycota	Eurotiomycetes
	OTU_575	1.28042e-05	0.000453412	1.40002e-05	0.000317011	Fungi	Basidiomycota	Agaricomycetes	Agaricales
	OTU_974	2.56083e-06	0.000151137	1.12001e-05	0.000317011	Fungi	unidentified	unidentified	unidentified	unidentified	unidentified
	OTU_914	5.12167e-06	7.55687e-05	1.12001e-05	0.000317011	Fungi	unidentified	unidentified	unidentified	unidentified	unidentified	Fungi sp
	OTU_222	0.0003073	2.51896e-05	0.000235203	0.000295877	Fungi	Ascomycota	Dothideomycetes	Pleosporales	unidentified	unidentified	Pleosporales sp
	OTU_2421	2.04867e-05	0.000226706	8.40009e-06	0.000295877	Fungi	Basidiomycota	Agaricomycetes	Agaricales	Hygrophoraceae	Cora	Cora sp
	OTU_2063	1.28042e-05	0.000100758	8.40009e-06	0.000295877	Fungi	Ascomycota	Xylonomycetes	Symbiotaphrinales	Symbiotaphrinaceae	Symbiotaphrina	Symbiotaphrina kochii
	OTU_985	1.02433e-05	0.000100758	2.80003e-06	0.000295877	Fungi	Ascomycota	Sordariomycetes	Hypocreales	Hypocreaceae	Trichoderma
	OTU_41	5.88991e-05	5.03791e-05	0.00678447	0.000274743	Fungi	Chytridiomycota	Spizellomycetes	Spizellomycetales	Spizellomycetaceae	Spizellomyces	Spizellomyces sp
	OTU_37	0.00439695	5.03791e-05	0.00303243	0.000274743	Fungi	Ascomycota	Sordariomycetes	Microascales	Microascaceae
	OTU_103	0.00181819	0.000251896	0.000288403	0.000274743	Fungi	Ascomycota	Pezizomycetes	Pezizales	unidentified	unidentified	Pezizales sp
	OTU_1025	2.56083e-06	7.55687e-05	1.40002e-05	0.000274743	Fungi
	OTU_2819	7.6825e-06	5.03791e-05	5.60006e-06	0.000274743	Fungi
	OTU_1361	5.12167e-06	7.55687e-05	2.80003e-06	0.000274743	Fungi	Ascomycota
	OTU_31	0.00505764	0.000176327	0.00499245	0.000253609	Fungi	Ascomycota	Sordariomycetes	Sordariales	Chaetomiaceae
	OTU_4740	0.00464023	0.00118391	0.00196002	0.000253609	Fungi	Ascomycota	unidentified	unidentified	unidentified	unidentified	Ascomycota sp
	OTU_4661	0.000770811	0.000352654	0.000870809	0.000253609	Fungi
	OTU_137	0.000688864	0.00115872	0.000616007	0.000253609	Fungi	Ascomycota	Dothideomycetes	Pleosporales	Pleosporaceae
	OTU_253	5.88991e-05	2.51896e-05	0.000383604	0.000253609	Fungi	Ascomycota
	OTU_170	0.00134956	0.000176327	0.000145602	0.000253609	Fungi
	OTU_194	0.000535214	0.000377843	0.000103601	0.000253609	Fungi
	OTU_890	5.12167e-06	0.000327464	1.68002e-05	0.000253609	Fungi	Basidiomycota	Agaricomycetes	Agaricales
	OTU_966	3.073e-05	5.03791e-05	8.40009e-06	0.000253609	Fungi	Rozellomycota	unidentified	unidentified	unidentified	unidentified
	OTU_652	7.6825e-06	0.00113353	2.80003e-06	0.000253609	Fungi	Ascomycota	Sordariomycetes	Coniochaetales	Coniochaetaceae	unidentified	Coniochaetaceae sp
	OTU_32	0.006146	0.000251896	0.00371004	0.000232475	Fungi	Ascomycota	Eurotiomycetes	Eurotiales	Aspergillaceae	Penicillium
	OTU_94	0.00136748	0.000251896	0.00245563	0.000232475	Fungi
	OTU_83	0.00197696	7.55687e-05	0.000691607	0.000232475	Fungi	Ascomycota	Eurotiomycetes
	OTU_63	0.00268375	0.000302275	0.000669207	0.000232475	Fungi
	OTU_178	0.000404612	0.00055417	0.000490005	0.000232475	Fungi	Mortierellomycota	Mortierellomycetes	Mortierellales	Mortierellaceae	Mortierella	Mortierella ambigua
	OTU_96	0.0017132	0.000226706	0.000464805	0.000232475	Fungi	Basidiomycota	Tremellomycetes	Tremellales	unidentified	unidentified	Tremellales sp
	OTU_221	0.000317543	5.03791e-05	0.000291203	0.000232475	Fungi	Ascomycota	Sordariomycetes	Sordariales
	OTU_896	2.56083e-06	0.000151137	2.80003e-06	0.000232475	Fungi	Ascomycota	Sordariomycetes	Hypocreales	Ophiocordycipitaceae
	OTU_189	0.000263766	0.000277085	0.000383604	0.000211341	Fungi
	OTU_1012	1.5365e-05	5.03791e-05	1.40002e-05	0.000211341	Fungi	Basidiomycota	Microbotryomycetes	Sporidiobolales	Sporidiobolaceae	Sporobolomyces	Sporobolomyces symmetricus
	OTU_1702	2.56083e-06	0.000327464	5.60006e-06	0.000211341	Fungi	Ascomycota	Pezizomycetes	Pezizales	Pyronemataceae	Lasiobolidium	Lasiobolidium spirale
	OTU_744	1.5365e-05	0.00057936	2.80003e-06	0.000211341	Fungi
	OTU_97	0.00086044	7.55687e-05	0.00227922	0.000190206	Fungi	Ascomycota	Dothideomycetes	Pleosporales	Thyridariaceae	Roussoella	Roussoella solani
	OTU_72	0.00164149	0.000176327	0.00156522	0.000190206	Fungi
	OTU_123	0.000827149	2.51896e-05	0.00112841	0.000190206	Fungi	Ascomycota	Sordariomycetes	Hypocreales	Stachybotryaceae
	OTU_266	0.00058387	0.000503791	0.000364004	0.000190206	Fungi
	OTU_218	0.000297057	0.000201516	0.000218402	0.000190206	Fungi	unidentified	unidentified	unidentified	unidentified	unidentified
	OTU_1345	1.79258e-05	0.000176327	5.60006e-06	0.000190206	Fungi	Basidiomycota	Agaricostilbomycetes	Agaricostilbales	Agaricostilbaceae	Sterigmatomyces	Sterigmatomyces halophilus
	OTU_2878	5.12167e-06	0.000125948	5.60006e-06	0.000190206	Fungi	Basidiomycota	Agaricomycetes	Agaricales	Hygrophoraceae	Cora	Cora sp
	OTU_4568	5.12167e-06	0.000125948	5.60006e-06	0.000190206	Fungi
	OTU_3545	2.56083e-06	0.000654928	2.80003e-06	0.000190206	Fungi
	OTU_61	0.00325482	0.000453412	0.00255083	0.000169072	Fungi	Ascomycota	Sordariomycetes	Microascales	Microascaceae
	OTU_98	0.00055314	0.000125948	0.00141962	0.000169072	Fungi
	OTU_66	0.00249169	0.000352654	0.00129081	0.000169072	Fungi
	OTU_100	0.00180539	7.55687e-05	0.000823209	0.000169072	Fungi	Ascomycota	Sordariomycetes	Sordariales	Lasiosphaeriaceae	Apiosordaria	Apiosordaria jamaicensis
	OTU_128	0.00100641	0.00261971	0.000366804	0.000169072	Fungi
	OTU_195	0.000542897	0.000176327	0.000268803	0.000169072	Fungi
	OTU_437	0.000253522	0.000151137	0.000232403	0.000169072	Fungi
	OTU_581	6.146e-05	0.000151137	0.000232403	0.000169072	Fungi
	OTU_263	0.000309861	0.000176327	0.000218402	0.000169072	Fungi	Rozellomycota	unidentified	unidentified	unidentified	unidentified
	OTU_227	0.000414855	7.55687e-05	0.000142802	0.000169072	Fungi	Mortierellomycota	Mortierellomycetes	Mortierellales	Mortierellaceae	Mortierella
	OTU_92	0.00214854	0.000125948	0.000103601	0.000169072	Fungi	Chytridiomycota	Spizellomycetes	Spizellomycetales	Powellomycetaceae	Powellomyces	Powellomyces sp
	OTU_1573	2.56083e-06	0.000125948	1.12001e-05	0.000169072	Fungi
	OTU_1107	2.56083e-06	7.55687e-05	5.60006e-06	0.000169072	Fungi	Basidiomycota
	OTU_1843	2.56083e-06	0.00420666	2.80003e-06	0.000169072	Fungi
	OTU_4230	0.00209988	0.000151137	0.00200202	0.000147938	Fungi
	OTU_4025	0.000527532	0.000403033	0.00154842	0.000147938	Fungi	Rozellomycota	unidentified	unidentified	unidentified	unidentified
	OTU_1333	0.000588991	0.000100758	0.000588006	0.000147938	Fungi
	OTU_214	6.65816e-05	5.03791e-05	0.000562806	0.000147938	Fungi	Rozellomycota
	OTU_145	0.000693986	0.000151137	0.000448005	0.000147938	Fungi	Ascomycota
	OTU_3581	0.000253522	7.55687e-05	0.000411604	0.000147938	Fungi	Ascomycota	Sordariomycetes	Hypocreales
	OTU_347	9.73116e-05	0.000125948	0.000246403	0.000147938	Fungi	Basidiomycota	Agaricomycetes	Tremellodendropsidales	unidentified	unidentified	Tremellodendropsidales sp
	OTU_290	0.000327787	0.000125948	0.000173602	0.000147938	Fungi
	OTU_421	2.04867e-05	2.51896e-05	0.000173602	0.000147938	Fungi	Mortierellomycota	Mortierellomycetes	Mortierellales	unidentified	unidentified
	OTU_3577	0.000192062	7.55687e-05	0.000148402	0.000147938	Fungi
	OTU_77	0.0026479	5.03791e-05	6.72007e-05	0.000147938	Fungi
	OTU_377	0.000186941	0.000125948	6.44007e-05	0.000147938	Fungi
	OTU_4578	0.00110884	0.000251896	5.32006e-05	0.000147938	Fungi	Basidiomycota	Agaricomycetes	unidentified	unidentified	unidentified	Agaricomycetes sp
	OTU_501	0.000199745	0.000226706	1.68002e-05	0.000147938	Fungi	Basidiomycota	Agaricomycetes	Cantharellales	Ceratobasidiaceae
	OTU_1168	2.56083e-06	0.000377843	1.40002e-05	0.000147938	Fungi	Ascomycota	Eurotiomycetes	Eurotiales	Aspergillaceae	Penicillium
	OTU_743	5.12167e-06	0.000478601	8.40009e-06	0.000147938	Fungi	Basidiomycota	Tremellomycetes	Tremellales	Bulleribasidiaceae	Vishniacozyma	Vishniacozyma dimennae
	OTU_755	5.12167e-06	0.000377843	8.40009e-06	0.000147938	Fungi	Ascomycota	Sordariomycetes	Hypocreales
	OTU_409	1.79258e-05	0.00183884	2.80003e-06	0.000147938	Fungi	Ascomycota	Dothideomycetes	Pleosporales
	OTU_90	0.00279387	0.000226706	0.00416644	0.000126804	Fungi	Ascomycota	Sordariomycetes	Microascales	Microascaceae
	OTU_76	0.000171576	0.000201516	0.00275523	0.000126804	Fungi	Ascomycota
	OTU_91	0.000501923	0.000125948	0.00186202	0.000126804	Fungi	unidentified	unidentified	unidentified	unidentified	unidentified	Fungi sp
	OTU_105	0.00132395	2.51896e-05	0.000509606	0.000126804	Fungi	Chytridiomycota	unidentified	unidentified	unidentified	unidentified	Chytridiomycota sp
	OTU_256	0.000637647	0.000151137	0.000330404	0.000126804	Fungi
	OTU_273	6.146e-05	0.000327464	0.000299603	0.000126804	Fungi	Mortierellomycota	Mortierellomycetes	Mortierellales	Mortierellaceae	Mortierella	Mortierella sp
	OTU_332	2.56083e-05	0.000226706	0.000257603	0.000126804	Fungi
	OTU_287	0.000291935	5.03791e-05	7.84008e-05	0.000126804	Fungi
	OTU_662	4.09733e-05	5.03791e-05	2.52003e-05	0.000126804	Fungi
	OTU_739	8.19466e-05	2.51896e-05	2.24002e-05	0.000126804	Fungi	unidentified	unidentified	unidentified	unidentified	unidentified	Fungi sp
	OTU_3431	1.02433e-05	0.00317388	1.12001e-05	0.000126804	Fungi
	OTU_1254	2.56083e-06	7.55687e-05	1.12001e-05	0.000126804	Fungi	Basidiomycota	Tremellomycetes	Cystofilobasidiales	Mrakiaceae	Udeniomyces	Udeniomyces puniceus
	OTU_3570	2.56083e-06	0.000176327	8.40009e-06	0.000126804	Fungi
	OTU_1031	2.56083e-06	0.000277085	2.80003e-06	0.000126804	Fungi	Basidiomycota	Agaricomycetes
	OTU_58	0.00272985	0.000125948	0.00259843	0.00010567	Fungi	Ascomycota	Sordariomycetes	Microascales	Microascaceae
	OTU_89	0.00154162	0.000100758	0.00158762	0.00010567	Fungi	Ascomycota	Sordariomycetes	Glomerellales	Glomerellaceae	Colletotrichum	Colletotrichum truncatum
	OTU_156	0.000204867	0.000151137	0.00101921	0.00010567	Fungi	Rozellomycota	unidentified	unidentified	unidentified	unidentified	Rozellomycota sp
	OTU_127	0.000752885	0.000176327	0.00093521	0.00010567	Fungi	Ascomycota	Eurotiomycetes	Eurotiales	Aspergillaceae
	OTU_257	6.40208e-05	7.55687e-05	0.000464805	0.00010567	Fungi
	OTU_441	8.70683e-05	0.000226706	0.000383604	0.00010567	Fungi	unidentified	unidentified	unidentified	unidentified	unidentified
	OTU_375	0.000225353	0.000125948	0.000330404	0.00010567	Fungi	Chytridiomycota
	OTU_200	0.000565944	5.03791e-05	0.000268803	0.00010567	Fungi	unidentified	unidentified	unidentified	unidentified	unidentified	Fungi sp
	OTU_236	2.04867e-05	0.00453412	0.000165202	0.00010567	Fungi
	OTU_3632	0.000537775	0.000226706	0.000151202	0.00010567	Fungi	Basidiomycota	Tremellomycetes	Tremellales	unidentified	unidentified	Tremellales sp
	OTU_353	0.0003073	0.000125948	0.000120401	0.00010567	Fungi
	OTU_185	0.000588991	0.000125948	7.00008e-05	0.00010567	Fungi
	OTU_133	0.00127017	0.00057936	3.92004e-05	0.00010567	Fungi	Basidiomycota	Agaricomycetes	unidentified	unidentified	unidentified	Agaricomycetes sp
	OTU_1300	1.5365e-05	5.03791e-05	2.24002e-05	0.00010567	Fungi	Basidiomycota	Microbotryomycetes
	OTU_600	0.000115237	5.03791e-05	1.40002e-05	0.00010567	Fungi	Basidiobolomycota
	OTU_1054	1.02433e-05	5.03791e-05	8.40009e-06	0.00010567	Fungi	unidentified	unidentified	unidentified	unidentified	unidentified
	OTU_79	1.5365e-05	0.000151137	0.00297363	8.45362e-05	Fungi	Basidiomycota	Agaricomycetes	Agaricales
	OTU_191	3.58517e-05	0.000125948	0.000655207	8.45362e-05	Fungi
	OTU_70	0.00248401	7.55687e-05	0.000590806	8.45362e-05	Fungi
	OTU_68	0.00320872	0.000327464	0.000537606	8.45362e-05	Fungi	Ascomycota	unidentified	unidentified	unidentified	unidentified	Ascomycota sp
	OTU_225	0.00021511	2.51896e-05	0.000355604	8.45362e-05	Fungi	Ascomycota	Dothideomycetes	Pleosporales	Pleosporaceae	Curvularia	Curvularia sp
	OTU_4538	0.000637647	0.000176327	0.000316403	8.45362e-05	Fungi
	OTU_279	0.00015365	2.51896e-05	0.000260403	8.45362e-05	Fungi
	OTU_436	0.000233036	0.000176327	0.000212802	8.45362e-05	Fungi
	OTU_117	0.00144687	0.000226706	0.000190402	8.45362e-05	Fungi
	OTU_4467	0.000863001	0.000226706	0.000156802	8.45362e-05	Fungi	unidentified	unidentified	unidentified	unidentified	unidentified	Fungi sp
	OTU_292	0.000248401	7.55687e-05	0.000145602	8.45362e-05	Fungi
	OTU_394	0.000110116	5.03791e-05	0.000142802	8.45362e-05	Fungi	Aphelidiomycota	Aphelidiomycetes	GS16	unidentified	unidentified	GS16 sp
	OTU_319	0.000179258	0.000100758	0.000131601	8.45362e-05	Fungi
	OTU_464	2.81692e-05	0.000201516	0.000120401	8.45362e-05	Fungi
	OTU_182	0.000653012	0.000100758	0.000103601	8.45362e-05	Fungi	Ascomycota	Sordariomycetes	Hypocreales	unidentified	unidentified	Hypocreales sp
	OTU_432	0.000125481	0.000100758	6.72007e-05	8.45362e-05	Fungi	Mucoromycota	Mucoromycetes	Mucorales	Choanephoraceae	Choanephora	Choanephora infundibulifera
	OTU_378	0.000128042	2.51896e-05	6.72007e-05	8.45362e-05	Fungi	Ascomycota	Sordariomycetes	Microascales	Microascales_fam_Incertae_sedis	Sphaeronaemella
	OTU_482	0.000202306	7.55687e-05	5.60006e-05	8.45362e-05	Fungi
	OTU_855	2.56083e-05	0.000100758	4.48005e-05	8.45362e-05	Fungi
	OTU_383	0.000148528	0.000226706	3.36004e-05	8.45362e-05	Fungi	Rozellomycota
	OTU_489	2.04867e-05	0.00115872	1.68002e-05	8.45362e-05	Fungi	Ascomycota	Sordariomycetes	Hypocreales	Bionectriaceae
	OTU_2023	5.12167e-06	0.000226706	5.60006e-06	8.45362e-05	Fungi	Basidiomycota	Tremellomycetes	Tremellales	Bulleribasidiaceae	Dioszegia	Dioszegia sp
	OTU_2197	1.28042e-05	2.51896e-05	5.60006e-06	8.45362e-05	Fungi
	OTU_1347	2.56083e-06	0.000151137	2.80003e-06	8.45362e-05	Fungi
	OTU_3619	1.28042e-05	7.55687e-05	2.80003e-06	8.45362e-05	Fungi
	OTU_2769	7.6825e-06	2.51896e-05	2.80003e-06	8.45362e-05	Fungi	Ascomycota
	OTU_177	0.000412294	0.000100758	0.000876409	6.34022e-05	Fungi
	OTU_125	0.00143151	0.000251896	0.000851209	6.34022e-05	Fungi	Ascomycota
	OTU_146	0.0009219	0.000125948	0.000422805	6.34022e-05	Fungi	Ascomycota	Sordariomycetes	Glomerellales	Plectosphaerellaceae	unidentified	Plectosphaerellaceae sp
	OTU_139	0.000944947	2.51896e-05	0.000347204	6.34022e-05	Fungi
	OTU_208	0.000320104	2.51896e-05	0.000299603	6.34022e-05	Fungi	Ascomycota	Sordariomycetes	Glomerellales
	OTU_243	0.000194623	0.000100758	0.000254803	6.34022e-05	Fungi
	OTU_300	0.000130602	0.000100758	0.000249203	6.34022e-05	Fungi	Basidiomycota	Agaricomycetes	Cantharellales	Ceratobasidiaceae	unidentified	Ceratobasidiaceae sp
	OTU_275	0.000148528	2.51896e-05	0.000229602	6.34022e-05	Fungi	unidentified
	OTU_308	7.17033e-05	0.000226706	0.000226802	6.34022e-05	Fungi
	OTU_519	0.000189502	2.51896e-05	0.000196002	6.34022e-05	Fungi
	OTU_322	0.000243279	0.000251896	0.000182002	6.34022e-05	Fungi
	OTU_246	0.000238157	0.000277085	0.000162402	6.34022e-05	Fungi	unidentified
	OTU_683	0.000120359	0.000125948	0.000159602	6.34022e-05	Fungi	Chytridiomycota
	OTU_438	0.000140846	5.03791e-05	0.000148402	6.34022e-05	Fungi
	OTU_141	0.00130859	2.51896e-05	0.000134401	6.34022e-05	Fungi	Ascomycota	Eurotiomycetes	Eurotiales	Aspergillaceae	Aspergillus	Aspergillus chlamydosporus
	OTU_687	6.146e-05	2.51896e-05	0.000128801	6.34022e-05	Fungi
	OTU_379	0.000171576	7.55687e-05	0.000100801	6.34022e-05	Fungi	Mortierellomycota	Mortierellomycetes
	OTU_1365	0.000130602	7.55687e-05	9.80011e-05	6.34022e-05	Fungi
	OTU_235	0.000432781	5.03791e-05	9.5201e-05	6.34022e-05	Fungi	Ascomycota	Sordariomycetes	Sordariales	Chaetomiaceae	Zopfiella	Zopfiella sp
	OTU_372	0.000117798	0.000100758	8.12009e-05	6.34022e-05	Fungi
	OTU_4008	0.000161332	0.000201516	7.28008e-05	6.34022e-05	Fungi	unidentified	unidentified
	OTU_402	0.000169015	2.51896e-05	6.44007e-05	6.34022e-05	Fungi	Ascomycota	unidentified	unidentified	unidentified	unidentified	Ascomycota sp
	OTU_327	0.000240718	5.03791e-05	5.60006e-05	6.34022e-05	Fungi	Basidiomycota	Agaricomycetes	Agaricales	Agaricaceae	Coprinus
	OTU_697	2.56083e-05	5.03791e-05	4.48005e-05	6.34022e-05	Fungi
	OTU_510	0.000179258	0.000125948	3.64004e-05	6.34022e-05	Fungi
	OTU_725	4.86558e-05	7.55687e-05	3.08003e-05	6.34022e-05	Fungi
	OTU_1180	5.12167e-06	5.03791e-05	1.96002e-05	6.34022e-05	Fungi
	OTU_552	7.6825e-06	0.000982393	1.12001e-05	6.34022e-05	Fungi
	OTU_1122	2.56083e-06	0.000251896	2.80003e-06	6.34022e-05	Fungi	Ascomycota	Dothideomycetes	Pleosporales	Pleosporaceae	Neocamarosporium
	OTU_2734	5.12167e-06	0.000125948	2.80003e-06	6.34022e-05	Fungi
	OTU_3536	2.56083e-06	0.000100758	2.80003e-06	6.34022e-05	Fungi
	OTU_1013	4.35342e-05	5.03791e-05	2.80003e-06	6.34022e-05	Fungi	Ascomycota	Sordariomycetes
	OTU_71	0.00170551	0.000302275	0.00168562	4.22681e-05	Fungi	Ascomycota	Sordariomycetes
	OTU_101	0.000727276	7.55687e-05	0.00144202	4.22681e-05	Fungi	Ascomycota	Sordariomycetes	Hypocreales	Nectriaceae	unidentified	Nectriaceae sp
	OTU_158	0.00103458	5.03791e-05	0.00111161	4.22681e-05	Fungi	Ascomycota	Sordariomycetes	Sordariales	Chaetomiaceae
	OTU_151	0.00102689	7.55687e-05	0.000770008	4.22681e-05	Fungi	Ascomycota	Sordariomycetes	Xylariales	Apiosporaceae	Arthrinium
	OTU_166	0.000734959	0.000100758	0.000425605	4.22681e-05	Fungi
	OTU_204	0.000302178	0.000100758	0.000403204	4.22681e-05	Fungi
	OTU_188	0.000320104	0.000151137	0.000366804	4.22681e-05	Fungi
	OTU_238	0.000297057	0.000176327	0.000324804	4.22681e-05	Fungi	Ascomycota
	OTU_254	0.000281692	2.51896e-05	0.000310803	4.22681e-05	Fungi	unidentified	unidentified	unidentified
	OTU_987	0.000361077	0.000125948	0.000288403	4.22681e-05	Fungi
	OTU_359	0.000161332	7.55687e-05	0.000179202	4.22681e-05	Fungi	Ascomycota	Sordariomycetes	Branch06	unidentified	unidentified
	OTU_818	1.5365e-05	0.000100758	0.000170802	4.22681e-05	Fungi	Basidiomycota	Agaricomycetes	Cantharellales	Ceratobasidiaceae	unidentified	Ceratobasidiaceae sp
	OTU_351	0.00018438	2.51896e-05	0.000148402	4.22681e-05	Fungi	Basidiomycota	Agaricomycetes
	OTU_331	0.00033803	7.55687e-05	0.000137201	4.22681e-05	Fungi	Ascomycota
	OTU_435	5.63383e-05	5.03791e-05	0.000137201	4.22681e-05	Fungi
	OTU_336	0.000130602	2.51896e-05	0.000106401	4.22681e-05	Fungi	Rozellomycota	unidentified	unidentified	unidentified	unidentified	Rozellomycota sp
	OTU_395	9.219e-05	2.51896e-05	0.000100801	4.22681e-05	Fungi	Ascomycota	Dothideomycetes	Pleosporales	Didymosphaeriaceae	Neokalmusia	Neokalmusia didymospora
	OTU_639	3.073e-05	5.03791e-05	8.9601e-05	4.22681e-05	Fungi
	OTU_943	0.000317543	2.51896e-05	8.68009e-05	4.22681e-05	Fungi	Blastocladiomycota	Blastocladiomycetes	Blastocladiales	Catenariaceae	Catenaria	Catenaria anguillulae
	OTU_429	0.000320104	0.000302275	6.16007e-05	4.22681e-05	Fungi
	OTU_349	0.000166454	2.51896e-05	6.16007e-05	4.22681e-05	Fungi	Rozellomycota	unidentified	unidentified	unidentified	unidentified	Rozellomycota sp
	OTU_580	4.35342e-05	5.03791e-05	5.04005e-05	4.22681e-05	Fungi
	OTU_911	5.12167e-06	7.55687e-05	4.76005e-05	4.22681e-05	Fungi
	OTU_895	2.30475e-05	5.03791e-05	3.92004e-05	4.22681e-05	Fungi
	OTU_4208	5.12167e-06	0.000125948	2.80003e-05	4.22681e-05	Fungi
	OTU_1434	1.28042e-05	0.000201516	1.40002e-05	4.22681e-05	Fungi
	OTU_885	4.6095e-05	2.51896e-05	1.12001e-05	4.22681e-05	Fungi
	OTU_1803	1.79258e-05	2.51896e-05	1.12001e-05	4.22681e-05	Fungi	Rozellomycota	unidentified	unidentified	unidentified	unidentified	Rozellomycota sp
	OTU_164	0.000993603	0.000226706	8.40009e-06	4.22681e-05	Fungi	Ascomycota
	OTU_1001	1.02433e-05	0.000377843	5.60006e-06	4.22681e-05	Fungi	Basidiomycota	Malasseziomycetes	Malasseziales	Malasseziaceae	Malassezia	Malassezia globosa
	OTU_2985	7.6825e-06	0.000125948	5.60006e-06	4.22681e-05	Fungi
	OTU_2784	7.6825e-06	7.55687e-05	5.60006e-06	4.22681e-05	Fungi
	OTU_595	0.000266327	5.03791e-05	5.60006e-06	4.22681e-05	Fungi	unidentified	unidentified
	OTU_798	6.146e-05	5.03791e-05	5.60006e-06	4.22681e-05	Fungi	Chytridiomycota
	OTU_2768	5.88991e-05	5.03791e-05	5.60006e-06	4.22681e-05	Fungi	Ascomycota	Pezizomycetes	Pezizales	Helvellaceae	Balsamia	Balsamia sp
	OTU_1821	2.04867e-05	0.000629739	2.80003e-06	4.22681e-05	Fungi
	OTU_1728	5.12167e-06	7.55687e-05	2.80003e-06	4.22681e-05	Fungi	Chytridiomycota
	OTU_843	5.63383e-05	5.03791e-05	0.00162122	2.11341e-05	Fungi
	OTU_4766	0.000978238	0.000125948	0.00118441	2.11341e-05	Fungi	Ascomycota	Sordariomycetes	Hypocreales	Hypocreales_fam_Incertae_sedis
	OTU_346	0.000217671	2.51896e-05	0.000627207	2.11341e-05	Fungi	Blastocladiomycota	Blastocladiomycetes	Blastocladiales	Catenariaceae	Catenaria
	OTU_179	0.000537775	0.000151137	0.000599206	2.11341e-05	Fungi	Ascomycota
	OTU_226	0.000335469	0.000125948	0.000526406	2.11341e-05	Fungi
	OTU_210	0.000169015	7.55687e-05	0.000453605	2.11341e-05	Fungi
	OTU_203	0.000286813	5.03791e-05	0.000417205	2.11341e-05	Fungi	Ascomycota
	OTU_197	0.000455828	7.55687e-05	0.000333204	2.11341e-05	Fungi	Ascomycota	unidentified
	OTU_345	0.000358517	5.03791e-05	0.000327604	2.11341e-05	Fungi	Ascomycota	Dothideomycetes	Pleosporales	unidentified
	OTU_234	0.000297057	2.51896e-05	0.000296803	2.11341e-05	Fungi
	OTU_306	9.219e-05	2.51896e-05	0.000249203	2.11341e-05	Fungi	unidentified	unidentified	unidentified	unidentified	unidentified	Fungi sp
	OTU_317	0.000425098	5.03791e-05	0.000201602	2.11341e-05	Fungi
	OTU_4031	0.000233036	0.000100758	0.000190402	2.11341e-05	Fungi	Mortierellomycota	Mortierellomycetes	Mortierellales
	OTU_348	6.146e-05	2.51896e-05	0.000190402	2.11341e-05	Fungi	Ascomycota	Sordariomycetes	Diaporthales	Diaporthales_fam_Incertae_sedis
	OTU_328	0.000253522	5.03791e-05	0.000187602	2.11341e-05	Fungi	Chytridiomycota	Rhizophydiomycetes	Rhizophydiales	unidentified	unidentified	Rhizophydiales sp
	OTU_272	0.000225353	7.55687e-05	0.000184802	2.11341e-05	Fungi	Ascomycota	Dothideomycetes	Pleosporales	Pleosporaceae	Curvularia	Curvularia sp
	OTU_422	2.81692e-05	7.55687e-05	0.000170802	2.11341e-05	Fungi
	OTU_384	3.32908e-05	7.55687e-05	0.000165202	2.11341e-05	Fungi
	OTU_485	6.65816e-05	5.03791e-05	0.000134401	2.11341e-05	Fungi
	OTU_357	0.000117798	7.55687e-05	0.000117601	2.11341e-05	Fungi	unidentified	unidentified	unidentified	unidentified	unidentified	Fungi sp
	OTU_525	5.88991e-05	0.000151137	0.000112001	2.11341e-05	Fungi	Aphelidiomycota	Aphelidiomycetes	GS16	unidentified	unidentified	GS16 sp
	OTU_459	4.35342e-05	0.000125948	0.000109201	2.11341e-05	Fungi
	OTU_366	0.000148528	5.03791e-05	0.000106401	2.11341e-05	Fungi	Rozellomycota	unidentified	unidentified	unidentified	unidentified	Rozellomycota sp
	OTU_1053	6.146e-05	2.51896e-05	0.000100801	2.11341e-05	Fungi	unidentified
	OTU_618	6.91425e-05	5.03791e-05	8.68009e-05	2.11341e-05	Fungi
	OTU_169	0.000760567	0.000302275	7.28008e-05	2.11341e-05	Fungi
	OTU_486	0.000112677	0.000100758	6.44007e-05	2.11341e-05	Fungi	Ascomycota	Dothideomycetes	Pleosporales	Pleosporaceae	Curvularia	Curvularia lunata
	OTU_572	0.000138285	5.03791e-05	5.88006e-05	2.11341e-05	Fungi	Ascomycota	Dothideomycetes	Capnodiales	Mycosphaerellaceae	Pseudocercospora
	OTU_727	3.073e-05	5.03791e-05	5.04005e-05	2.11341e-05	Fungi	Aphelidiomycota
	OTU_297	0.000302178	5.03791e-05	3.92004e-05	2.11341e-05	Fungi	Ascomycota	Dothideomycetes	Pleosporales
	OTU_4771	3.32908e-05	5.03791e-05	3.64004e-05	2.11341e-05	Fungi
	OTU_512	9.98725e-05	2.51896e-05	3.64004e-05	2.11341e-05	Fungi	Rozellomycota	unidentified	unidentified	unidentified	unidentified	Rozellomycota sp
	OTU_1192	3.32908e-05	2.51896e-05	3.64004e-05	2.11341e-05	Fungi	Chytridiomycota	Rhizophydiomycetes	Rhizophydiales	unidentified	unidentified	Rhizophydiales sp
	OTU_268	0.000358517	0.000151137	3.36004e-05	2.11341e-05	Fungi
	OTU_810	5.12167e-06	0.000251896	3.08003e-05	2.11341e-05	Fungi	Ascomycota	Dothideomycetes	Pleosporales	Sporormiaceae	Westerdykella	Westerdykella sp
	OTU_788	2.81692e-05	7.55687e-05	3.08003e-05	2.11341e-05	Fungi	Chytridiomycota
	OTU_880	3.32908e-05	2.51896e-05	3.08003e-05	2.11341e-05	Fungi
	OTU_1197	1.02433e-05	0.000604549	2.52003e-05	2.11341e-05	Fungi	Ascomycota	Sordariomycetes	Hypocreales	Hypocreales_fam_Incertae_sedis	Sarocladium
	OTU_845	3.073e-05	5.03791e-05	2.52003e-05	2.11341e-05	Fungi	Rozellomycota	unidentified	unidentified	unidentified	unidentified	Rozellomycota sp
	OTU_1375	1.79258e-05	2.51896e-05	2.52003e-05	2.11341e-05	Fungi	Mucoromycota	Mucoromycetes	Mucorales	Mucoraceae	Mucor	Mucor irregularis
	OTU_1941	5.12167e-06	5.03791e-05	2.24002e-05	2.11341e-05	Fungi
	OTU_304	6.65816e-05	0.00261971	1.96002e-05	2.11341e-05	Fungi	Ascomycota
	OTU_609	6.91425e-05	0.000100758	1.96002e-05	2.11341e-05	Fungi
	OTU_982	1.5365e-05	7.55687e-05	1.96002e-05	2.11341e-05	Fungi
	OTU_1433	1.28042e-05	5.03791e-05	1.68002e-05	2.11341e-05	Fungi
	OTU_1140	2.30475e-05	2.51896e-05	1.68002e-05	2.11341e-05	Fungi
	OTU_774	5.12167e-05	0.000125948	1.40002e-05	2.11341e-05	Fungi	Basidiomycota	Tremellomycetes
	OTU_434	0.000238157	0.000125948	1.12001e-05	2.11341e-05	Fungi
	OTU_965	4.86558e-05	2.51896e-05	1.12001e-05	2.11341e-05	Fungi	Ascomycota	Sordariomycetes	Sordariales
	OTU_4818	5.12167e-06	2.51896e-05	8.40009e-06	2.11341e-05	Fungi
	OTU_640	2.56083e-06	0.000730497	5.60006e-06	2.11341e-05	Fungi
	OTU_1384	2.56083e-06	0.000277085	5.60006e-06	2.11341e-05	Fungi
	OTU_1324	1.02433e-05	7.55687e-05	5.60006e-06	2.11341e-05	Fungi
	OTU_1532	1.79258e-05	2.51896e-05	5.60006e-06	2.11341e-05	Fungi	Ascomycota	Sordariomycetes
	OTU_1776	1.28042e-05	2.51896e-05	5.60006e-06	2.11341e-05	Fungi
	OTU_3455	2.56083e-06	2.51896e-05	5.60006e-06	2.11341e-05	Fungi	Ascomycota
	OTU_1887	2.56083e-06	0.000100758	2.80003e-06	2.11341e-05	Fungi	Ascomycota	Sordariomycetes	Hypocreales	Ophiocordycipitaceae	Ophiocordyceps
	OTU_1304	3.073e-05	2.51896e-05	2.80003e-06	2.11341e-05	Fungi	Basidiomycota
	OTU_3021	1.5365e-05	2.51896e-05	2.80003e-06	2.11341e-05	Fungi
	OTU_3604	7.6825e-06	2.51896e-05	2.80003e-06	2.11341e-05	Fungi	Basidiomycota
154 common elements in "US", "IS" and "IR":
	OTU_1022	5.63383e-05	0	1.40002e-05	2.11341e-05	Fungi	unidentified
	OTU_1023	2.56083e-05	0	3.08003e-05	2.11341e-05	Fungi
	OTU_1036	0.000128042	0	0.000117601	2.11341e-05	Fungi
	OTU_1044	1.5365e-05	0	2.52003e-05	2.11341e-05	Fungi
	OTU_1059	1.02433e-05	0	2.80003e-06	0.000232475	Fungi	Ascomycota	Dothideomycetes	Pleosporales
	OTU_1062	5.12167e-06	0	8.40009e-06	0.000211341	Fungi
	OTU_1094	7.6825e-06	0	1.68002e-05	0.000253609	Fungi	Ascomycota	unidentified	unidentified	unidentified	unidentified	Ascomycota_sp
	OTU_1098	2.56083e-06	0	1.12001e-05	0.000211341	Fungi	Ascomycota	Sordariomycetes	Hypocreales	unidentified	unidentified	Hypocreales_sp
	OTU_1102	2.04867e-05	0	1.40002e-05	2.11341e-05	Fungi
	OTU_1104	1.28042e-05	0	3.08003e-05	2.11341e-05	Fungi
	OTU_1144	2.30475e-05	0	1.12001e-05	2.11341e-05	Fungi
	OTU_1154	2.56083e-05	0	3.64004e-05	6.34022e-05	Fungi	Ascomycota	Sordariomycetes	Glomerellales	Glomerellaceae	Colletotrichum
	OTU_1158	2.04867e-05	0	3.08003e-05	2.11341e-05	Fungi	Basidiomycota	Agaricomycetes
	OTU_1183	7.6825e-06	0	2.80003e-06	0.000253609	Fungi	Ascomycota	Dothideomycetes
	OTU_1184	2.81692e-05	0	9.80011e-05	4.22681e-05	Fungi	Glomeromycota	Glomeromycetes	Glomerales	unidentified	unidentified	Glomerales_sp
	OTU_1198	1.28042e-05	0	2.80003e-05	0.000190206	Fungi	Ascomycota	Sordariomycetes	Sordariales	Sordariales_fam_Incertae_sedis	Conlarium	Conlarium_sp
	OTU_1200	3.84125e-05	0	1.68002e-05	2.11341e-05	Fungi
	OTU_1201	2.56083e-06	0	2.80003e-06	0.000338145	Fungi
	OTU_1227	2.56083e-05	0	2.80003e-06	2.11341e-05	Fungi	Ascomycota	Sordariomycetes	Hypocreales	Nectriaceae	unidentified	Nectriaceae_sp
	OTU_1240	5.63383e-05	0	5.60006e-05	4.22681e-05	Fungi
	OTU_1245	0.000120359	0	0.000106401	4.22681e-05	Fungi	Ascomycota
	OTU_1251	3.073e-05	0	8.40009e-06	2.11341e-05	Fungi
	OTU_1256	2.56083e-05	0	8.40009e-06	2.11341e-05	Fungi
	OTU_1259	2.81692e-05	0	3.36004e-05	2.11341e-05	Fungi
	OTU_1271	2.04867e-05	0	2.24002e-05	4.22681e-05	Fungi
	OTU_1282	2.30475e-05	0	5.60006e-06	2.11341e-05	Fungi
	OTU_1283	1.02433e-05	0	1.12001e-05	0.000317011	Fungi
	OTU_1306	3.58517e-05	0	8.40009e-06	2.11341e-05	Fungi	unidentified
	OTU_1318	7.42641e-05	0	1.96002e-05	4.22681e-05	Fungi
	OTU_1350	1.02433e-05	0	1.12001e-05	4.22681e-05	Fungi	Chytridiomycota
	OTU_1360	1.79258e-05	0	5.60006e-06	4.22681e-05	Fungi
	OTU_1464	2.56083e-06	0	1.96002e-05	2.11341e-05	Fungi
	OTU_1466	7.6825e-06	0	1.68002e-05	2.11341e-05	Fungi	Ascomycota
	OTU_1502	1.5365e-05	0	5.60006e-06	2.11341e-05	Fungi	Ascomycota	Sordariomycetes	Xylariales	Sporocadaceae	Neopestalotiopsis
	OTU_150	4.6095e-05	0	0.00119281	2.11341e-05	Fungi	Ascomycota	Sordariomycetes	Hypocreales	Cordycipitaceae	Beauveria	Beauveria_bassiana
	OTU_1549	7.6825e-06	0	2.52003e-05	6.34022e-05	Fungi
	OTU_1567	3.073e-05	0	1.40002e-05	4.22681e-05	Fungi	Ascomycota	Dothideomycetes	Pleosporales	Pleosporales_fam_Incertae_sedis	Nigrograna
	OTU_1600	2.56083e-06	0	2.80003e-06	0.00010567	Fungi	Ascomycota	Sordariomycetes	unidentified	unidentified	unidentified	Sordariomycetes_sp
	OTU_1602	1.02433e-05	0	1.96002e-05	4.22681e-05	Fungi
	OTU_1609	2.56083e-06	0	1.68002e-05	2.11341e-05	Fungi	Ascomycota	Saccharomycetes	Saccharomycetales	Dipodascaceae	unidentified
	OTU_1627	7.6825e-06	0	8.40009e-06	2.11341e-05	Fungi	Ascomycota	Sordariomycetes	Sordariales	Sordariales_fam_Incertae_sedis	Conlarium
	OTU_1628	2.56083e-06	0	2.80003e-06	0.000295877	Fungi	Basidiomycota
	OTU_175	0.000681181	0	0.000523606	0.000169072	Fungi
	OTU_1774	2.30475e-05	0	1.96002e-05	8.45362e-05	Fungi
	OTU_1790	7.6825e-06	0	8.40009e-06	2.11341e-05	Fungi
	OTU_1837	2.56083e-06	0	1.40002e-05	0.000190206	Fungi	Ascomycota	Sordariomycetes
	OTU_1922	7.6825e-06	0	1.12001e-05	4.22681e-05	Fungi
	OTU_1980	2.56083e-06	0	2.80003e-06	8.45362e-05	Fungi	Chytridiomycota	unidentified
	OTU_2000	2.56083e-06	0	2.80003e-06	0.00010567	Fungi
	OTU_201	0.000540336	0	0.000355604	6.34022e-05	Fungi
	OTU_2024	2.04867e-05	0	5.60006e-06	2.11341e-05	Fungi	Chytridiomycota	Rhizophydiomycetes	Rhizophydiales	Angulomycetaceae	Angulomyces	Angulomyces_argentinensis
	OTU_2038	7.6825e-06	0	2.80003e-06	2.11341e-05	Fungi
	OTU_2050	1.28042e-05	0	8.40009e-06	2.11341e-05	Fungi
	OTU_2051	2.56083e-06	0	2.80003e-06	8.45362e-05	Fungi
	OTU_2058	2.04867e-05	0	3.08003e-05	2.11341e-05	Fungi
	OTU_2092	1.02433e-05	0	2.24002e-05	2.11341e-05	Fungi
	OTU_2113	2.56083e-06	0	1.40002e-05	2.11341e-05	Fungi
	OTU_2190	2.30475e-05	0	5.60006e-06	2.11341e-05	Fungi	Basidiomycota	Agaricomycetes	Agaricales	Cortinariaceae	Gymnopilus
	OTU_220	0.000427659	0	0.000117601	2.11341e-05	Fungi	Ascomycota	Eurotiomycetes	Eurotiales	Aspergillaceae	Aspergillus
	OTU_2203	5.12167e-06	0	8.40009e-06	4.22681e-05	Fungi
	OTU_2321	7.6825e-06	0	5.60006e-06	6.34022e-05	Fungi
	OTU_233	0.000148528	0	0.000784008	0.000147938	Fungi	unidentified	unidentified	unidentified	unidentified	unidentified	Fungi_sp
	OTU_2351	1.02433e-05	0	2.80003e-06	8.45362e-05	Fungi	Glomeromycota	Glomeromycetes	Glomerales	Glomeraceae
	OTU_237	0.000204867	0	0.000280003	0.000486083	Fungi	Ascomycota	Eurotiomycetes	Eurotiales	Aspergillaceae	Aspergillus
	OTU_2375	2.56083e-06	0	1.40002e-05	2.11341e-05	Fungi	Ascomycota	Sordariomycetes
	OTU_2389	7.6825e-06	0	2.80003e-06	2.11341e-05	Fungi	Rozellomycota
	OTU_242	0.000325226	0	0.000142802	8.45362e-05	Fungi	Ascomycota	Pezizomycetes	Pezizales	Pyronemataceae	unidentified	Pyronemataceae_sp
	OTU_2444	2.56083e-06	0	1.40002e-05	0.00010567	Fungi
	OTU_2465	5.12167e-06	0	2.80003e-06	8.45362e-05	Fungi
	OTU_2470	1.79258e-05	0	2.24002e-05	2.11341e-05	Fungi	Rozellomycota	unidentified	unidentified	unidentified	unidentified	Rozellomycota_sp
	OTU_2485	2.56083e-06	0	1.12001e-05	2.11341e-05	Fungi	unidentified	unidentified	unidentified	unidentified	unidentified	Fungi_sp
	OTU_2513	2.56083e-06	0	2.80003e-06	6.34022e-05	Fungi
	OTU_258	0.000110116	0	0.000338804	4.22681e-05	Fungi	Basidiomycota	Agaricomycetes	Agaricales	unidentified	unidentified	Agaricales_sp
	OTU_2613	7.6825e-06	0	8.40009e-06	2.11341e-05	Fungi	Basidiomycota	Agaricomycetes	Agaricales
	OTU_2617	2.56083e-06	0	2.80003e-06	0.00010567	Fungi	Ascomycota
	OTU_2677	5.12167e-06	0	5.60006e-06	2.11341e-05	Fungi
	OTU_2885	2.56083e-06	0	8.40009e-06	4.22681e-05	Fungi
	OTU_289	0.000353395	0	0.000355604	4.22681e-05	Fungi	unidentified	unidentified
	OTU_3086	2.56083e-06	0	2.80003e-06	0.000126804	Fungi	unidentified
	OTU_3123	7.6825e-06	0	2.80003e-06	4.22681e-05	Fungi	Ascomycota
	OTU_330	0.000158772	0	0.000109201	4.22681e-05	Fungi	Ascomycota	Dothideomycetes	Pleosporales	Didymosphaeriaceae	Paraphaeosphaeria
	OTU_3395	1.79258e-05	0	1.12001e-05	4.22681e-05	Fungi
	OTU_3400	7.6825e-06	0	2.80003e-06	4.22681e-05	Fungi
	OTU_3406	5.12167e-06	0	8.40009e-06	4.22681e-05	Fungi	Ascomycota	Dothideomycetes	Botryosphaeriales	Botryosphaeriaceae	Neodeightonia
	OTU_341	0.000171576	0	0.000131601	4.22681e-05	Fungi	Ascomycota	Pezizomycetes	Pezizales	Ascobolaceae	Ascobolus
	OTU_343	4.09733e-05	0	0.000204402	2.11341e-05	Fungi	Ascomycota
	OTU_3465	2.56083e-06	0	5.60006e-06	0.000317011	Fungi
	OTU_352	0.000294496	0	3.08003e-05	2.11341e-05	Fungi	Ascomycota	Dothideomycetes	Botryosphaeriales	Botryosphaeriaceae	Lasiodiplodia	Lasiodiplodia_theobromae
	OTU_3674	2.04867e-05	0	2.52003e-05	4.22681e-05	Fungi
	OTU_391	9.47508e-05	0	0.000120401	2.11341e-05	Fungi	Ascomycota	Eurotiomycetes	Chaetothyriales	Cyphellophoraceae	Cyphellophora	Cyphellophora_olivacea
	OTU_410	0.000243279	0	2.80003e-05	8.45362e-05	Fungi	Ascomycota	Sordariomycetes	unidentified	unidentified
	OTU_4232	5.12167e-06	0	2.80003e-06	4.22681e-05	Fungi
	OTU_4266	0.000158772	0	0.000134401	2.11341e-05	Fungi	Ascomycota	Eurotiomycetes	Eurotiales	Aspergillaceae	Aspergillus
	OTU_428	0.000202306	0	3.08003e-05	2.11341e-05	Fungi	Basidiomycota	Agaricomycetes	Agaricales	Pluteaceae	Volvariella	Volvariella_bombycina
	OTU_4380	5.12167e-06	0	8.40009e-06	2.11341e-05	Fungi
	OTU_4394	2.56083e-06	0	2.80003e-06	2.11341e-05	Fungi
	OTU_447	2.30475e-05	0	0.000148402	2.11341e-05	Fungi	Chytridiomycota
	OTU_467	9.47508e-05	0	5.88006e-05	2.11341e-05	Fungi
	OTU_477	0.000135724	0	5.60006e-06	2.11341e-05	Fungi	Ascomycota	Orbiliomycetes	Orbiliales	Orbiliaceae	unidentified	Orbiliaceae_sp
	OTU_504	7.42641e-05	0	5.60006e-05	2.11341e-05	Fungi
	OTU_5065	2.56083e-06	0	2.80003e-06	4.22681e-05	Fungi	Mortierellomycota
	OTU_508	2.56083e-05	0	1.12001e-05	0.00078196	Fungi	Ascomycota	Sordariomycetes	Hypocreales	Hypocreales_fam_Incertae_sedis
	OTU_5220	7.6825e-06	0	2.80003e-06	2.11341e-05	Fungi
	OTU_524	2.56083e-06	0	0.000184802	2.11341e-05	Fungi	Ascomycota	Sordariomycetes
	OTU_5282	5.12167e-06	0	5.60006e-06	2.11341e-05	Fungi	Basidiomycota	Tremellomycetes	Tremellales	Bulleribasidiaceae	Hannaella
	OTU_530	6.146e-05	0	8.40009e-05	6.34022e-05	Fungi
	OTU_553	0.000151089	0	0.000148402	2.11341e-05	Fungi	Ascomycota	Sordariomycetes	Xylariales	Apiosporaceae	Arthrinium
	OTU_561	1.5365e-05	0	1.12001e-05	0.000655156	Fungi	Ascomycota	Sordariomycetes	Hypocreales
	OTU_562	0.000163893	0	8.40009e-06	4.22681e-05	Fungi
	OTU_584	1.02433e-05	0	2.80003e-06	0.00150052	Fungi	Ascomycota	Sordariomycetes	Sordariales
	OTU_594	7.42641e-05	0	1.68002e-05	2.11341e-05	Fungi
	OTU_599	3.58517e-05	0	9.2401e-05	0.000591753	Fungi	Ascomycota	Sordariomycetes	Hypocreales	Hypocreaceae	Trichoderma	Trichoderma_virens
	OTU_607	6.146e-05	0	8.40009e-06	0.000169072	Fungi	Basidiomycota	Agaricomycetes	Auriculariales	Auriculariaceae	Auricularia
	OTU_613	9.219e-05	0	2.80003e-06	6.34022e-05	Fungi
	OTU_615	1.02433e-05	0	8.40009e-06	0.000549485	Fungi
	OTU_624	7.17033e-05	0	2.80003e-05	2.11341e-05	Fungi
	OTU_630	2.56083e-06	0	1.12001e-05	0.000570619	Fungi	Mortierellomycota
	OTU_631	4.35342e-05	0	5.32006e-05	2.11341e-05	Fungi
	OTU_632	8.45075e-05	0	2.24002e-05	0.000612888	Fungi	Ascomycota	Sordariomycetes	Xylariales	Apiosporaceae	Arthrinium
	OTU_635	7.6825e-06	0	5.60006e-06	0.000634022	Fungi	unidentified	unidentified	unidentified	unidentified	unidentified	Fungi_sp
	OTU_64	0.00154418	0	0.00271883	0.000211341	Fungi	Ascomycota	Sordariomycetes	Hypocreales	Nectriaceae
	OTU_666	5.12167e-06	0	1.96002e-05	0.000866496	Fungi	Ascomycota	Sordariomycetes	Xylariales	Diatrypaceae	unidentified
	OTU_669	1.79258e-05	0	5.60006e-06	0.000486083	Fungi	Mortierellomycota
	OTU_682	7.93858e-05	0	2.80003e-06	2.11341e-05	Fungi
	OTU_693	7.93858e-05	0	7.28008e-05	4.22681e-05	Fungi
	OTU_700	2.30475e-05	0	5.04005e-05	2.11341e-05	Fungi	Mortierellomycota	Mortierellomycetes	Mortierellales	Mortierellaceae	Mortierella
	OTU_708	5.12167e-06	0	2.80003e-06	0.000612888	Fungi	Ascomycota	Sordariomycetes	Hypocreales	Hypocreales_fam_Incertae_sedis	Acremonium	Acremonium_charticola
	OTU_712	6.65816e-05	0	2.52003e-05	2.11341e-05	Fungi	Basidiomycota	Agaricomycetes	Agaricales	Psathyrellaceae	Coprinopsis	Coprinopsis_phlyctidospora
	OTU_715	2.04867e-05	0	7.28008e-05	0.000147938	Fungi
	OTU_731	2.56083e-06	0	8.40009e-06	0.000528351	Fungi	Ascomycota	Eurotiomycetes	Eurotiales	Trichocomaceae	Talaromyces
	OTU_733	6.91425e-05	0	5.60006e-06	4.22681e-05	Fungi	Ascomycota	Sordariomycetes	Hypocreales
	OTU_748	6.65816e-05	0	1.12001e-05	4.22681e-05	Fungi	Basidiomycota	Agaricomycetes	Polyporales
	OTU_752	2.30475e-05	0	4.48005e-05	2.11341e-05	Fungi
	OTU_753	4.86558e-05	0	5.60006e-05	2.11341e-05	Fungi	Ascomycota	Dothideomycetes	Pleosporales
	OTU_758	2.30475e-05	0	5.60006e-05	2.11341e-05	Fungi	Chytridiomycota
	OTU_761	5.63383e-05	0	5.60006e-06	0.00010567	Fungi
	OTU_772	2.56083e-06	0	5.60006e-06	0.000464949	Fungi	Ascomycota	Leotiomycetes	Helotiales	Hyaloscyphaceae	unidentified	Hyaloscyphaceae_sp
	OTU_775	2.04867e-05	0	4.48005e-05	2.11341e-05	Fungi
	OTU_792	5.12167e-06	0	5.60006e-06	0.000422681	Fungi	Ascomycota	Sordariomycetes	Hypocreales	Hypocreaceae	Trichoderma	Trichoderma_sp
	OTU_806	1.02433e-05	0	0.000137201	4.22681e-05	Fungi
	OTU_814	5.88991e-05	0	8.40009e-06	2.11341e-05	Fungi
	OTU_823	5.12167e-06	0	2.80003e-06	0.000443815	Fungi	unidentified	unidentified	unidentified	unidentified	unidentified	Fungi_sp
	OTU_828	3.84125e-05	0	1.40002e-05	2.11341e-05	Fungi
	OTU_833	4.09733e-05	0	2.24002e-05	2.11341e-05	Fungi
	OTU_857	3.073e-05	0	0.000187602	4.22681e-05	Fungi
	OTU_864	3.58517e-05	0	3.92004e-05	4.22681e-05	Fungi	Ascomycota	Dothideomycetes	Pleosporales	unidentified	unidentified	Pleosporales_sp
	OTU_867	4.09733e-05	0	2.52003e-05	0.000190206	Fungi	Ascomycota	Sordariomycetes	Sordariales	Chaetomiaceae	Thielavia	Thielavia_sp
	OTU_877	5.12167e-06	0	0.000106401	6.34022e-05	Fungi
	OTU_924	5.12167e-06	0	2.80003e-06	0.000295877	Fungi	Ascomycota
	OTU_928	3.32908e-05	0	1.12001e-05	2.11341e-05	Fungi
	OTU_930	3.32908e-05	0	2.80003e-05	6.34022e-05	Fungi
	OTU_934	3.84125e-05	0	8.40009e-06	2.11341e-05	Fungi
	OTU_942	4.09733e-05	0	2.80003e-06	2.11341e-05	Fungi
	OTU_976	4.09733e-05	0	3.36004e-05	2.11341e-05	Fungi
37 common elements in "UR", "IS" and "IR":
	OTU_1058	0	0.000201516	1.12001e-05	4.22681e-05	Fungi
	OTU_1106	0	0.000428222	2.80003e-06	0.000126804	Fungi	unidentified	unidentified	unidentified	unidentified	unidentified	Fungi_sp
	OTU_1119	0	5.03791e-05	8.40009e-06	0.000232475	Fungi	Ascomycota	Sordariomycetes	Sordariales
	OTU_1152	0	0.000277085	2.80003e-06	4.22681e-05	Fungi	Ascomycota	Dothideomycetes	Pleosporales	unidentified	unidentified	Pleosporales_sp
	OTU_1177	0	2.51896e-05	2.80003e-06	0.000232475	Fungi
	OTU_1439	0	0.000251896	2.80003e-06	2.11341e-05	Fungi
	OTU_1619	0	0.000226706	2.80003e-06	0.000274743	Fungi
	OTU_1638	0	0.00229225	8.40009e-06	8.45362e-05	Fungi
	OTU_1848	0	0.000151137	2.80003e-06	2.11341e-05	Fungi	Ascomycota	Dothideomycetes	Pleosporales	Pleosporales_fam_Incertae_sedis	Monodictys	Monodictys_arctica
	OTU_2066	0	2.51896e-05	8.40009e-06	2.11341e-05	Fungi	Ascomycota	Pezizomycetes	Pezizales	Pyronemataceae	Pseudaleuria	Pseudaleuria_sp
	OTU_2135	0	2.51896e-05	5.60006e-06	4.22681e-05	Fungi	Basidiomycota	Exobasidiomycetes	Golubeviales	Golubeviaceae	Golubevia	Golubevia_pallescens
	OTU_2339	0	2.51896e-05	5.60006e-06	2.11341e-05	Fungi
	OTU_2401	0	5.03791e-05	2.80003e-06	0.000824228	Fungi
	OTU_2414	0	5.03791e-05	2.80003e-06	8.45362e-05	Fungi
	OTU_2452	0	2.51896e-05	5.60006e-06	0.000190206	Fungi
	OTU_2464	0	7.55687e-05	2.80003e-06	0.000443815	Fungi
	OTU_3056	0	5.03791e-05	2.80003e-06	0.00010567	Fungi
	OTU_3184	0	0.000100758	2.80003e-06	6.34022e-05	Fungi	Ascomycota
	OTU_3186	0	2.51896e-05	8.40009e-06	2.11341e-05	Fungi
	OTU_3217	0	0.000125948	8.40009e-06	2.11341e-05	Fungi
	OTU_3236	0	0.000151137	8.40009e-06	0.000169072	Fungi
	OTU_3321	0	0.000100758	8.40009e-06	0.000464949	Fungi
	OTU_3421	0	7.55687e-05	8.40009e-06	0.000338145	Fungi
	OTU_3585	0	2.51896e-05	2.80003e-06	0.000232475	Fungi
	OTU_3938	0	2.51896e-05	2.80003e-06	4.22681e-05	Fungi
	OTU_4163	0	0.000100758	1.12001e-05	0.00010567	Fungi
	OTU_416	0	0.00158694	2.52003e-05	2.11341e-05	Fungi	Ascomycota	Sordariomycetes	Hypocreales	Stachybotryaceae	Stachybotrys	Stachybotrys_microspora
	OTU_5011	0	5.03791e-05	2.80003e-06	2.11341e-05	Fungi	Ascomycota
	OTU_5144	0	0.000428222	5.60006e-06	2.11341e-05	Fungi
	OTU_517	0	0.00191441	1.12001e-05	2.11341e-05	Fungi	Basidiomycota	Agaricomycetes	Russulales	Peniophoraceae	Peniophora
	OTU_555	0	0.000176327	2.80003e-06	0.000951032	Fungi	unidentified
	OTU_659	0	0.000302275	5.60006e-06	0.000401547	Fungi
	OTU_741	0	0.000226706	2.80003e-06	0.000443815	Fungi	Ascomycota
	OTU_771	0	7.55687e-05	5.60006e-06	0.00234588	Fungi
	OTU_827	0	0.00332502	1.40002e-05	0.000126804	Fungi
	OTU_872	0	2.51896e-05	8.40009e-05	4.22681e-05	Fungi	Basidiomycota	Agaricomycetes	Agaricales
	OTU_888	0	2.51896e-05	8.40009e-06	0.000422681	Fungi
35 common elements in "IS" and "IR":
	OTU_1061	0	0	8.40009e-06	0.000274743	Fungi
	OTU_1067	0	0	5.60006e-06	0.000507217	Fungi	Basidiomycota	Agaricomycetes	Cantharellales	unidentified	unidentified	Cantharellales_sp
	OTU_1124	0	0	3.64004e-05	2.11341e-05	Fungi
	OTU_1145	0	0	2.80003e-06	0.000253609	Fungi	unidentified	unidentified	unidentified
	OTU_1151	0	0	5.60006e-06	0.000232475	Fungi	Ascomycota	Dothideomycetes	Pleosporales
	OTU_1202	0	0	5.60006e-06	0.000232475	Fungi	Ascomycota
	OTU_1309	0	0	2.80003e-06	0.000190206	Fungi
	OTU_1359	0	0	8.40009e-06	0.000169072	Fungi	Basidiomycota	Agaricomycetes	Polyporales	Meruliaceae	Phlebia	Phlebia_sp
	OTU_1362	0	0	1.12001e-05	0.000295877	Fungi
	OTU_1376	0	0	1.12001e-05	0.000126804	Fungi
	OTU_1456	0	0	2.80003e-06	0.000169072	Fungi	unidentified
	OTU_1479	0	0	5.60006e-06	0.000190206	Fungi	Ascomycota	Sordariomycetes	Hypocreales
	OTU_1744	0	0	2.52003e-05	2.11341e-05	Fungi
	OTU_1951	0	0	2.80003e-06	8.45362e-05	Fungi	Rozellomycota	unidentified	unidentified	unidentified	unidentified	Rozellomycota_sp
	OTU_2132	0	0	2.80003e-06	0.00010567	Fungi
	OTU_2392	0	0	2.80003e-06	0.00010567	Fungi
	OTU_2481	0	0	8.40009e-06	2.11341e-05	Fungi	Glomeromycota
	OTU_2550	0	0	2.80003e-06	8.45362e-05	Fungi
	OTU_2675	0	0	1.40002e-05	2.11341e-05	Fungi	Ascomycota	Dothideomycetes	Pleosporales	unidentified
	OTU_2831	0	0	8.40009e-06	2.11341e-05	Fungi	Ascomycota	Sordariomycetes	Hypocreales	Nectriaceae	Stephanonectria	Stephanonectria_keithii
	OTU_2883	0	0	8.40009e-06	2.11341e-05	Fungi
	OTU_3057	0	0	2.80003e-06	4.22681e-05	Fungi
	OTU_3060	0	0	5.60006e-06	2.11341e-05	Fungi
	OTU_3380	0	0	2.80003e-06	4.22681e-05	Fungi	Basidiomycota	unidentified	unidentified	unidentified	unidentified	Basidiomycota_sp
	OTU_4290	0	0	2.80003e-06	0.00010567	Fungi
	OTU_4323	0	0	8.40009e-06	4.22681e-05	Fungi
	OTU_4496	0	0	2.80003e-06	2.11341e-05	Fungi
	OTU_4935	0	0	2.80003e-06	2.11341e-05	Fungi
	OTU_513	0	0	2.80003e-06	0.00114124	Fungi	Ascomycota	Eurotiomycetes	Eurotiales	Trichocomaceae	Talaromyces
	OTU_5156	0	0	5.60006e-06	2.11341e-05	Fungi
	OTU_751	0	0	9.2401e-05	4.22681e-05	Fungi	Ascomycota
	OTU_887	0	0	2.80003e-06	8.45362e-05	Fungi
	OTU_892	0	0	2.80003e-06	0.000359279	Fungi	Basidiomycota	Malasseziomycetes	Malasseziales	Malasseziaceae	Malassezia	Malassezia_slooffiae
	OTU_950	0	0	2.80003e-06	0.000401547	Fungi	Ascomycota	Eurotiomycetes	Chaetothyriales	Herpotrichiellaceae	Cladophialophora	Cladophialophora_sp
	OTU_979	0	0	2.80003e-06	0.000338145	Fungi	Ascomycota	Sordariomycetes	Hypocreales
53 common elements in "US" and "UR":
	OTU_1095	2.81692e-05	7.55687e-05	0	0	Fungi	Basidiomycota	Ustilaginomycetes	Ustilaginales	Ustilaginaceae
	OTU_1438	1.02433e-05	0.000151137	0	0	Fungi	unidentified	unidentified	unidentified	unidentified	unidentified	Fungi_sp
	OTU_1515	1.28042e-05	0.000151137	0	0	Fungi	Ascomycota	Sordariomycetes	Microascales	Ceratocystidaceae	unidentified	Ceratocystidaceae_sp
	OTU_1520	2.56083e-06	0.000277085	0	0	Fungi	Basidiomycota	Agaricomycetes	Auriculariales
	OTU_1727	1.79258e-05	5.03791e-05	0	0	Fungi
	OTU_1795	1.5365e-05	2.51896e-05	0	0	Fungi
	OTU_1810	7.6825e-06	0.000151137	0	0	Fungi
	OTU_1817	2.56083e-06	2.51896e-05	0	0	Fungi
	OTU_1846	5.12167e-06	0.000151137	0	0	Fungi	Ascomycota	Leotiomycetes	Helotiales	Chaetomellaceae	Chaetomella	Chaetomella_raphigera
	OTU_1970	1.02433e-05	2.51896e-05	0	0	Fungi
	OTU_1973	2.56083e-06	0.000100758	0	0	Fungi
	OTU_2045	7.6825e-06	7.55687e-05	0	0	Fungi	Ascomycota	Sordariomycetes	Hypocreales	Nectriaceae	Ilyonectria	Ilyonectria_mors-panacis
	OTU_2147	2.04867e-05	2.51896e-05	0	0	Fungi	Basidiomycota	Agaricomycetes	unidentified	unidentified	unidentified	Agaricomycetes_sp
	OTU_2172	2.56083e-06	2.51896e-05	0	0	Fungi	Ascomycota
	OTU_2204	2.56083e-06	0.000100758	0	0	Fungi	Ascomycota
	OTU_2235	5.12167e-06	5.03791e-05	0	0	Fungi
	OTU_2288	1.79258e-05	2.51896e-05	0	0	Fungi
	OTU_2370	7.6825e-06	2.51896e-05	0	0	Fungi
	OTU_2473	2.56083e-06	7.55687e-05	0	0	Fungi	Ascomycota	unidentified	unidentified
	OTU_2499	7.6825e-06	5.03791e-05	0	0	Fungi	Ascomycota	Sordariomycetes	Hypocreales	Stachybotryaceae	Stachybotrys	Stachybotrys_sansevieriae
	OTU_2716	1.02433e-05	2.51896e-05	0	0	Fungi	Ascomycota	Eurotiomycetes	Onygenales	unidentified	unidentified	Onygenales_sp
	OTU_2957	5.12167e-06	2.51896e-05	0	0	Fungi	Basidiomycota
	OTU_2976	1.79258e-05	2.51896e-05	0	0	Fungi	Basidiomycota	Agaricomycetes	Agaricales	unidentified	unidentified	Agaricales_sp
	OTU_3035	1.28042e-05	2.51896e-05	0	0	Fungi
	OTU_3144	2.56083e-06	5.03791e-05	0	0	Fungi	Chytridiomycota
	OTU_324	3.58517e-05	0.00249377	0	0	Fungi	unidentified
	OTU_3442	5.12167e-06	2.51896e-05	0	0	Fungi
	OTU_3451	2.56083e-06	7.55687e-05	0	0	Fungi
	OTU_3491	2.56083e-06	5.03791e-05	0	0	Fungi
	OTU_3574	5.12167e-06	5.03791e-05	0	0	Fungi
	OTU_3844	5.12167e-06	5.03791e-05	0	0	Fungi
	OTU_3905	2.56083e-06	2.51896e-05	0	0	Fungi	Basidiomycota	Agaricomycetes	Agaricales	Agaricaceae	Leucoagaricus	Leucoagaricus_leucothites
	OTU_3930	2.56083e-06	0.000453412	0	0	Fungi	Ascomycota	Sordariomycetes	Hypocreales	Nectriaceae	Fusarium	Fusarium_mangiferae
	OTU_3967	2.56083e-06	2.51896e-05	0	0	Fungi
	OTU_3983	2.56083e-06	0.000100758	0	0	Fungi
	OTU_4005	7.6825e-06	2.51896e-05	0	0	Fungi	Basidiomycota	Tremellomycetes	Tremellales	Bulleribasidiaceae	Hannaella	Hannaella_sinensis
	OTU_4073	2.56083e-06	2.51896e-05	0	0	Fungi	Ascomycota
	OTU_4142	5.12167e-06	0.000453412	0	0	Fungi	Basidiomycota	Agaricomycetes	Cantharellales	Ceratobasidiaceae	unidentified	Ceratobasidiaceae_sp
	OTU_4160	2.56083e-06	2.51896e-05	0	0	Fungi	Ascomycota	Saccharomycetes	Saccharomycetales	Dipodascaceae	unidentified	Dipodascaceae_sp
	OTU_4219	7.6825e-06	2.51896e-05	0	0	Fungi
	OTU_4225	5.12167e-06	2.51896e-05	0	0	Fungi
	OTU_430	0.000158772	0.000100758	0	0	Fungi	Ascomycota	Orbiliomycetes	Orbiliales	Orbiliaceae
	OTU_4528	2.56083e-06	2.51896e-05	0	0	Fungi
	OTU_4776	2.56083e-06	2.51896e-05	0	0	Fungi
	OTU_4789	5.12167e-06	2.51896e-05	0	0	Fungi	Basidiomycota	Cystobasidiomycetes	Cystobasidiales	Cystobasidiaceae
	OTU_4849	7.6825e-06	2.51896e-05	0	0	Fungi
	OTU_4855	2.56083e-06	5.03791e-05	0	0	Fungi
	OTU_5160	5.12167e-06	0.000176327	0	0	Fungi
	OTU_5278	2.56083e-06	2.51896e-05	0	0	Fungi
	OTU_647	2.56083e-06	0.000806066	0	0	Fungi
	OTU_675	5.12167e-06	0.000730497	0	0	Fungi	Ascomycota	Sordariomycetes	Xylariales	Sporocadaceae	Pestalotiopsis	Pestalotiopsis_sp
	OTU_941	5.12167e-05	2.51896e-05	0	0	Fungi	Rozellomycota	unidentified	unidentified	unidentified	unidentified	Rozellomycota_sp
	OTU_988	4.09733e-05	2.51896e-05	0	0	Fungi
