# Supplementary material for: Microbial landscapes of the rhizosphere soils and roots of Luffa cylindrica plant associated with Meloidogyne incognita
Source: Front Microbiol. 2023 May 25;14:1168179. doi: 10.3389/fmicb.2023.1168179 (PMC10247985; doi:10.3389/fmicb.2023.1168179)
Supplement: Supplementary file 5 [file Table_5.XLSX]

## Sheet: 16S
Supplementary Table 5. Alpha-diversity analysis of 18 samples
Samples	Chao1	Simpson	Richness	Reads
US1	3957.4	0.00326	3957	46729
US2	3709.5	0.00623	3709	46722
US3	3719.5	0.00429	3719	46565
US4	3776.4	0.00313	3776	44871
US5	3896.4	0.00648	3896	50660
UR1	450.4	0.0128	448	1532
UR2	519.7	0.0181	518	3159
UR3	471.6	0.0224	470	2462
UR4	494.6	0.034	492	2118
IS1	3260.5	0.0118	3260	45951
IS2	3682.4	0.00581	3682	48863
IS3	3617.4	0.00485	3617	47233
IS4	3396.6	0.00842	3396	45206
IS5	3796.6	0.00374	3796	46884
IR1	547.8	0.0386	545	6429
IR2	845	0.0963	844	10514
IR3	370.1	0.082	368	1555
IR4	563.6	0.151	562	5263

## Sheet: ITS
Samples	Chao1	Simpson	Richness	Reads
US1	943.8	0.0497	943	75393
US2	804	0.0723	803	76976
US3	861	0.0509	860	80230
US4	918.1	0.0605	917	80750
US5	873.7	0.0876	873	79189
UR1	439.6	0.03	437	7544
UR2	498.1	0.0357	497	18196
UR3	427.4	0.0426	426	6871
UR4	469.2	0.0256	468	7241
IS1	839.1	0.086	838	70318
IS2	860.8	0.0888	860	70013
IS3	894.2	0.0661	893	69228
IS4	800.2	0.104	799	71129
IS5	849	0.102	848	77539
IR1	458.8	0.0388	457	12698
IR2	469.4	0.0632	467	12948
IR3	432.5	0.098	431	10162
IR4	491	0.035	489	11587
