# Supplementary material for: Microbial landscapes of the rhizosphere soils and roots of Luffa cylindrica plant associated with Meloidogyne incognita
Source: Front Microbiol. 2023 May 25;14:1168179. doi: 10.3389/fmicb.2023.1168179 (PMC10247985; doi:10.3389/fmicb.2023.1168179)
Supplement: Supplementary file 6 [file Table_6.XLSX]

## Sheet: 16S
Supplementary Table 6. Comparison of the alpha-diversity indices
Comparison groups	Chao1	Read	Richness	Simpson
UR vs. US	3.93964e-08	1.19824e-07	3.8721e-08	0.0302782
UR vs. IR	0.395309	0.143168	0.395562	0.0539161
UR vs. IS	4.12582e-06	9.87615e-10	4.10249e-06	0.0397165
US vs. IR	2.61774e-06	1.30498e-05	2.67522e-06	0.0327085
US vs. IS	0.054614	0.811584	0.0545875	0.213929
IR vs. IS	1.5611e-07	5.7192e-05	1.58461e-07	0.0347663

## Sheet: ITS
Comparison groups	Chao1	Read	Richness	Simpson
UR vs. US	3.05556e-06	2.89295e-05	2.979e-06	0.00900991
UR vs. IR	0.835152	0.547301	0.848865	0.179184
UR vs. IS	6.22558e-07	9.79459e-06	6.73719e-07	0.000357705
US vs. IR	6.45036e-06	6.88225e-10	6.60284e-06	0.751203
US vs. IS	0.309012	0.00684506	0.307327	0.0339032
IR vs. IS	2.28354e-07	1.31563e-07	2.242e-07	0.123238
