# Supplementary material for: Microbial landscapes of the rhizosphere soils and roots of Luffa cylindrica plant associated with Meloidogyne incognita
Source: Front Microbiol. 2023 May 25;14:1168179. doi: 10.3389/fmicb.2023.1168179 (PMC10247985; doi:10.3389/fmicb.2023.1168179)
Supplement: Supplementary file 7 [file Table_7.XLSX]

## Sheet: 16S
Supplementary Table 6. Dissmilarity comparison of microbial community structure among four groups
Groups compared	Anosim		Adonis		Mrpp		Amova
	R-value	P-value	R2	Pr(>F)	A	Significant	sigma2	P-value
UR vs US	1	0.012	0.674	0.004	0.376	0.013	0.332	0.008
UR vs IR	0.271	0.086	0.189	0.098	0.0289	0.091	0.0241	0.074
UR vs IS	1	0.013	0.662	0.002	0.364	0.006	0.325	0.005
US vs IR	1	0.012	0.558	0.011	0.301	0.007	0.267	0.015
US vs IS	0.824	0.011	0.361	0.006	0.143	0.009	0.0354	0.005
IR vs IS	1	0.015	0.545	0.01	0.288	0.007	0.258	0.016
All_groups	0.786	0.001	0.631	0.001	0.336	0.001	0.206	0

## Sheet: ITS
Groups compared	Anosim		Adonis		Mrpp		Amova
	R-value	P-value	R2	Pr(>F)	A	Significant	sigma2	P-value
UR vs US	1	0.011	0.748	0.01	0.434	0.01	0.365	0.005
UR vs IR	0.0208	0.389	0.125	0.559	-0.00571	0.55	-0.00404	0.608
UR vs IS	1	0.005	0.703	0.009	0.39	0.009	0.348	0.007
US vs IR	1	0.013	0.758	0.007	0.44	0.01	0.368	0.01
US vs IS	0.388	0.027	0.197	0.025	0.054	0.022	0.0137	0.032
IR vs IS	1	0.01	0.711	0.006	0.395	0.009	0.35	0.004
All_groups	0.736	0.001	0.737	0.001	0.405	0.001	0.239	0
