# Supplementary material for: Microbial landscapes of the rhizosphere soils and roots of Luffa cylindrica plant associated with Meloidogyne incognita
Source: Front Microbiol. 2023 May 25;14:1168179. doi: 10.3389/fmicb.2023.1168179 (PMC10247985; doi:10.3389/fmicb.2023.1168179)
Supplement: Supplementary file 8 [file Table_8.XLSX]

## Sheet: Summary
Supplementary Table 8. Bacterial and fungal OTUs significantly changed after M. incognita invasion
		Rhizosphere	Plant root
Bacteria	Increased	319	181
	Decreased	646	44
Fungi	Increased	171	166
	Decreased	278	119

## Sheet: 16S
OTU ID	Sequences				Log2Foldchange		Taxonomy
	US	UR	IS	IR	US vs. IS	UR vs. IR
OTU_903	0	0	12	16	Present	Present	k:Bacteria,p:Proteobacteria,c:Alphaproteobacteria,o:Micavibrionales,f:uncultured
OTU_3199	0	0	41	0	Present	-	k:Bacteria,p:Bacteroidetes,c:Bacteroidia,o:Flavobacteriales,f:Flavobacteriaceae,g:Flavobacterium
OTU_4315	0	0	41	0	Present	-	k:Bacteria,p:Bacteroidetes,c:Bacteroidia,o:Flavobacteriales,f:Weeksellaceae,g:Chryseobacterium
OTU_6445	0	0	35	0	Present	-	k:Bacteria,p:Bacteroidetes,c:Bacteroidia,o:Flavobacteriales,f:Flavobacteriaceae,g:Flavobacterium
OTU_6006	0	0	31	0	Present	-	k:Bacteria,p:Bacteroidetes,c:Bacteroidia,o:Flavobacteriales,f:Flavobacteriaceae,g:Flavobacterium
OTU_1487	0	1	30	0	Present	-	k:Bacteria,p:Bacteroidetes,c:Bacteroidia,o:Sphingobacteriales,f:Sphingobacteriaceae,g:Pedobacter
OTU_1249	0	0	27	0	Present	-	k:Bacteria,p:Bacteroidetes,c:Bacteroidia,o:Flavobacteriales,f:Weeksellaceae,g:Elizabethkingia
OTU_1546	0	0	27	0	Present	-	k:Bacteria,p:Proteobacteria,c:Deltaproteobacteria,o:Bdellovibrionales,f:Bacteriovoracaceae,g:Peredibacter
OTU_1224	0	0	26	0	Present	-	k:Bacteria,p:Bacteroidetes,c:Bacteroidia,o:Cytophagales,f:Spirosomaceae,g:Leadbetterella
OTU_2081	0	1	23	0	Present	-	k:Bacteria,p:Bacteroidetes,c:Bacteroidia,o:Chitinophagales,f:Chitinophagaceae,g:Taibaiella
OTU_1150	0	0	21	0	Present	-	k:Bacteria,p:Bacteroidetes,c:Bacteroidia,o:Flavobacteriales,f:Crocinitomicaceae,g:Fluviicola,s:uncultured_bacterium
OTU_1399	0	0	21	0	Present	-	k:Bacteria,p:Bacteroidetes,c:Bacteroidia,o:Sphingobacteriales,f:Sphingobacteriaceae,g:Pedobacter,s:Pedobacter_sp._EN12
OTU_4414	0	0	21	0	Present	-	k:Bacteria,p:Bacteroidetes,c:Bacteroidia,o:Flavobacteriales
OTU_1563	0	0	19	1	Present	-	k:Bacteria,p:Gemmatimonadetes,c:Longimicrobia,o:Longimicrobiales,f:Longimicrobiaceae
OTU_2240	0	0	20	0	Present	-	k:Bacteria,p:Bacteroidetes,c:Bacteroidia,o:Sphingobacteriales,f:NS11-12_marine_group
OTU_5146	0	0	20	0	Present	-	k:Bacteria,p:Bacteroidetes,c:Bacteroidia,o:Chitinophagales,f:Chitinophagaceae,g:uncultured
OTU_4309	0	0	18	0	Present	-	k:Bacteria
OTU_1939	0	0	15	0	Present	-	k:Bacteria,p:Proteobacteria,c:Gammaproteobacteria,o:Betaproteobacteriales
OTU_4985	0	1	14	0	Present	-	k:Bacteria,p:Proteobacteria,c:Gammaproteobacteria,o:Betaproteobacteriales,f:Burkholderiaceae,g:Lampropedia
OTU_3755	0	0	14	0	Present	-	k:Bacteria,p:Proteobacteria,c:Alphaproteobacteria,o:Micavibrionales
OTU_3148	0	0	13	0	Present	-	k:Bacteria,p:Actinobacteria,c:Actinobacteria,o:Catenulisporales,f:Actinospicaceae,g:Actinospica
OTU_1685	0	1	12	0	Present	-	k:Bacteria,p:Proteobacteria,c:Gammaproteobacteria,o:Betaproteobacteriales,f:Chitinimonadaceae,g:Chitinimonas,s:Chitinimonas_sp._AR3
OTU_2358	0	0	11	0	Present	-	k:Bacteria,p:Bacteroidetes,c:Bacteroidia,o:Chitinophagales,f:Chitinophagaceae,g:uncultured
OTU_3886	0	0	11	0	Present	-	k:Bacteria,p:Bacteroidetes,c:Bacteroidia,o:Flavobacteriales,f:Flavobacteriaceae,g:Flavobacterium
OTU_6739	0	0	10	2	Present	-	k:Bacteria,p:Chlamydiae,c:Chlamydiae,o:Chlamydiales,f:Simkaniaceae,g:Candidatus_Rhabdochlamydia
OTU_1912	0	0	10	0	Present	-	k:Bacteria,p:Proteobacteria,c:Alphaproteobacteria,o:Rhodospirillales,f:uncultured
OTU_2649	0	0	10	0	Present	-	k:Bacteria,p:Chlamydiae,c:Chlamydiae,o:Chlamydiales
OTU_3862	2	0	119	0	5.89482	-	k:Bacteria,p:Bacteroidetes,c:Bacteroidia,o:Flavobacteriales,f:Flavobacteriaceae,g:Flavobacterium
OTU_3372	6	2	355	2	5.88671	-	k:Bacteria,p:Bacteroidetes,c:Bacteroidia,o:Flavobacteriales,f:Flavobacteriaceae,g:Flavobacterium
OTU_31	40	8	2342	12	5.8716	-	k:Bacteria,p:Bacteroidetes,c:Bacteroidia,o:Flavobacteriales,f:Flavobacteriaceae,g:Myroides
OTU_381	3	0	143	0	5.57491	-	k:Bacteria,p:Bacteroidetes,c:Bacteroidia,o:Sphingobacteriales,f:Sphingobacteriaceae,g:Sphingobacterium,s:uncultured_bacterium
OTU_2143	47	7	2211	16	5.55589	1.19265	k:Bacteria,p:Bacteroidetes,c:Bacteroidia,o:Flavobacteriales,f:Weeksellaceae,g:Chryseobacterium
OTU_1957	70	5	2727	13	5.28382	1.37851	k:Bacteria,p:Bacteroidetes,c:Bacteroidia,o:Flavobacteriales,f:Flavobacteriaceae,g:Flavobacterium
OTU_18	163	11	6042	19	5.21208	-	k:Bacteria,p:Bacteroidetes,c:Bacteroidia,o:Flavobacteriales,f:Weeksellaceae,g:Chryseobacterium
OTU_255	53	3	1874	15	5.14398	2.32193	k:Bacteria,p:Bacteroidetes,c:Bacteroidia,o:Flavobacteriales,f:Flavobacteriaceae,g:Flavobacterium,s:Flavobacterium_anatoliense
OTU_248	9	1	309	1	5.10154	-	k:Bacteria,p:Bacteroidetes,c:Bacteroidia,o:Flavobacteriales,f:Flavobacteriaceae,g:Flavobacterium
OTU_757	2	0	64	0	5	-	k:Bacteria,p:Bacteroidetes,c:Bacteroidia,o:Chitinophagales,f:Chitinophagaceae,g:Taibaiella,s:uncultured_bacterium
OTU_2737	2	0	62	0	4.9542	-	k:Bacteria,p:Bacteroidetes,c:Bacteroidia,o:Flavobacteriales,f:Flavobacteriaceae,g:Flavobacterium
OTU_10	304	26	8280	81	4.76749	1.63941	k:Bacteria,p:Bacteroidetes,c:Bacteroidia,o:Flavobacteriales,f:Weeksellaceae,g:Chryseobacterium
OTU_897	3	0	79	0	4.71882	-	k:Bacteria,p:Bacteroidetes,c:Bacteroidia,o:Flavobacteriales,f:Flavobacteriaceae,g:Flavobacterium
OTU_349	6	4	157	4	4.70966	-	k:Bacteria,p:Proteobacteria,c:Gammaproteobacteria,o:Alteromonadales,f:Alteromonadaceae,g:Rheinheimera
OTU_3694	2	2	49	0	4.61471	-	k:Bacteria,p:Bacteroidetes,c:Bacteroidia,o:Flavobacteriales,f:Weeksellaceae,g:Elizabethkingia
OTU_7199	1	0	24	1	4.58496	-	k:Bacteria,p:Bacteroidetes,c:Bacteroidia,o:Flavobacteriales,f:Flavobacteriaceae,g:Flavobacterium
OTU_2527	1	0	23	0	4.52356	-	k:Bacteria,p:Bacteroidetes,c:Bacteroidia,o:Flavobacteriales,f:Flavobacteriaceae,g:Myroides
OTU_379	5	0	107	0	4.41954	-	k:Bacteria,p:Bacteroidetes,c:Bacteroidia,o:Cytophagales,f:Spirosomaceae,g:Leadbetterella,s:uncultured_bacterium
OTU_25	103	2	2163	7	4.39232	-	k:Bacteria,p:Bacteroidetes,c:Bacteroidia,o:Flavobacteriales,f:Flavobacteriaceae,g:Flavobacterium
OTU_1081	1	0	21	0	4.39232	-	k:Bacteria,p:Bacteroidetes,c:Ignavibacteria,o:OPB56
OTU_1634	1	0	21	0	4.39232	-	k:Bacteria,p:Patescibacteria,c:Saccharimonadia,o:Saccharimonadales
OTU_350	8	0	164	0	4.35755	-	k:Bacteria,p:Bacteroidetes,c:Bacteroidia,o:Chitinophagales,f:Chitinophagaceae
OTU_1774	8	0	144	0	4.16993	-	k:Bacteria,p:Bacteroidetes,c:Bacteroidia,o:Sphingobacteriales,f:Sphingobacteriaceae,g:Sphingobacterium,s:Sphingobacterium_psychroaquaticum
OTU_1450	1	0	17	0	4.08746	-	k:Bacteria,p:Bacteroidetes,c:Bacteroidia,o:Chitinophagales,f:Chitinophagaceae
OTU_76	182	1	2768	39	3.92683	5.2854	k:Bacteria,p:Bacteroidetes,c:Bacteroidia,o:Flavobacteriales,f:Flavobacteriaceae,g:Flavobacterium
OTU_754	2	0	30	13	3.90689	Present	k:Bacteria,p:Proteobacteria,c:Gammaproteobacteria,o:Betaproteobacteriales,f:Burkholderiaceae
OTU_3287	1	0	15	0	3.90689	-	k:Bacteria,p:Proteobacteria,c:Deltaproteobacteria,o:Bdellovibrionales,f:Bdellovibrionaceae,g:Bdellovibrio
OTU_10502	60	1	873	5	3.86295	-	k:Bacteria,p:Proteobacteria,c:Gammaproteobacteria,o:Betaproteobacteriales,f:Burkholderiaceae
OTU_1265	2	0	29	0	3.85798	-	k:Bacteria,p:Bacteroidetes,c:Bacteroidia,o:Sphingobacteriales,f:Sphingobacteriaceae,g:Sphingobacterium
OTU_228	7	0	100	51	3.8365	Present	k:Bacteria,p:Bacteroidetes,c:Bacteroidia,o:Flavobacteriales,f:Flavobacteriaceae,g:Flavobacterium,s:Flavobacterium_lindanitolerans
OTU_4890	1	0	14	0	3.80735	-	k:Bacteria,p:Bacteroidetes,c:Bacteroidia,o:Flavobacteriales,f:Flavobacteriaceae,g:Flavobacterium,s:uncultured_bacterium
OTU_3763	6	0	82	0	3.77259	-	k:Bacteria,p:Bacteroidetes,c:Bacteroidia,o:Flavobacteriales,f:Flavobacteriaceae
OTU_680	3	0	39	0	3.70044	-	k:Bacteria,p:Patescibacteria,c:Saccharimonadia,o:Saccharimonadales
OTU_10193	2	0	26	0	3.70044	-	k:Bacteria,p:Proteobacteria,c:Gammaproteobacteria,o:Enterobacteriales,f:Enterobacteriaceae,g:Providencia
OTU_1702	1	2	13	0	3.70044	-	k:Bacteria,p:Proteobacteria,c:Gammaproteobacteria,o:Betaproteobacteriales,f:Burkholderiaceae
OTU_2425	1	0	13	0	3.70044	-	k:Bacteria,p:Gemmatimonadetes,c:Longimicrobia,o:Longimicrobiales,f:Longimicrobiaceae
OTU_2452	1	0	13	0	3.70044	-	k:Bacteria,p:Proteobacteria,c:Alphaproteobacteria,o:Rhizobiales,f:Rhizobiaceae,g:Pseudochrobactrum
OTU_36	88	0	1117	10	3.66598	Present	k:Bacteria,p:Patescibacteria,c:Saccharimonadia,o:Saccharimonadales
OTU_1164	2	15	25	0	3.64386	Vanish	k:Bacteria,p:Bacteroidetes,c:Bacteroidia,o:Flavobacteriales,f:Crocinitomicaceae,g:Fluviicola
OTU_10471	2	0	25	0	3.64386	-	k:Bacteria,p:Bacteroidetes,c:Bacteroidia,o:Sphingobacteriales,f:Sphingobacteriaceae
OTU_374	13	2	162	1	3.63941	-	k:Bacteria,p:Bacteroidetes,c:Bacteroidia,o:Flavobacteriales,f:Flavobacteriaceae,g:Flavobacterium
OTU_33	148	4	1777	50	3.58577	3.64386	k:Bacteria,p:Bacteroidetes,c:Bacteroidia,o:Flavobacteriales,f:Flavobacteriaceae,g:Flavobacterium
OTU_610	7	6	84	8	3.58496	-	k:Bacteria,p:Bacteroidetes,c:Bacteroidia,o:Flavobacteriales,f:Crocinitomicaceae,g:Fluviicola,s:Fluviicola_hefeinensis
OTU_4141	2	0	24	1	3.58496	-	k:Bacteria,p:Bacteroidetes,c:Bacteroidia,o:Sphingobacteriales,f:Sphingobacteriaceae
OTU_3180	1	0	12	0	3.58496	-	k:Bacteria,p:Proteobacteria,c:Gammaproteobacteria,o:Salinisphaerales,f:Solimonadaceae,g:uncultured,s:uncultured_bacterium
OTU_719	9	0	107	1	3.57154	-	k:Bacteria,p:Bacteroidetes,c:Bacteroidia,o:Chitinophagales,f:Chitinophagaceae,g:uncultured
OTU_1060	3	0	35	0	3.54432	-	k:Bacteria,p:Bacteroidetes,c:Bacteroidia,o:Sphingobacteriales,f:Sphingobacteriaceae,g:Sphingobacterium
OTU_434	14	1	161	0	3.52356	-	k:Bacteria,p:Bacteroidetes,c:Bacteroidia,o:Flavobacteriales,f:Weeksellaceae,g:Chryseobacterium
OTU_319	90	3	997	3	3.4696	-	k:Bacteria,p:Bacteroidetes,c:Bacteroidia,o:Flavobacteriales,f:Flavobacteriaceae,g:Flavobacterium
OTU_4965	1	0	11	0	3.45943	-	k:Bacteria,p:Proteobacteria,c:Alphaproteobacteria
OTU_1518	4	0	43	0	3.42626	-	k:Bacteria,p:Actinobacteria,c:Actinobacteria,o:Micromonosporales,f:Micromonosporaceae,g:Catenuloplanes
OTU_1402	25	0	264	3	3.40054	-	k:Bacteria,p:Bacteroidetes,c:Bacteroidia,o:Flavobacteriales,f:Flavobacteriaceae,g:Flavobacterium
OTU_1601	1	0	10	0	3.32193	-	k:Bacteria,p:Chlamydiae,c:Chlamydiae,o:Chlamydiales,f:Simkaniaceae
OTU_2369	1	0	10	0	3.32193	-	k:Bacteria,p:Bacteroidetes,c:Bacteroidia,o:Chitinophagales,f:Chitinophagaceae,g:uncultured
OTU_2782	1	0	10	0	3.32193	-	k:Bacteria,p:Proteobacteria,c:Alphaproteobacteria,o:Rhodospirillales,f:uncultured
OTU_2972	1	0	10	0	3.32193	-	k:Bacteria,p:Proteobacteria,c:Alphaproteobacteria,o:Rhizobiales,f:Rhizobiaceae,g:Allorhizobium-Neorhizobium-Pararhizobium-Rhizobium,s:uncultured_bacterium
OTU_4849	1	0	10	0	3.32193	-	k:Bacteria,p:Chloroflexi,c:TK10
OTU_553	8	1	78	2	3.2854	-	k:Bacteria,p:Bacteroidetes,c:Bacteroidia,o:Flavobacteriales,f:Weeksellaceae,g:Empedobacter,s:Flavobacterium_sp._GXW15-4
OTU_965	3	1	28	0	3.22239	-	k:Bacteria,p:Proteobacteria,c:Deltaproteobacteria,o:Bdellovibrionales,f:Bacteriovoracaceae,g:Bacteriovorax
OTU_198	24	2	222	0	3.20945	-	k:Bacteria,p:Bacteroidetes,c:Bacteroidia,o:Chitinophagales,f:Chitinophagaceae,g:uncultured
OTU_2659	2	0	18	0	3.16993	-	k:Bacteria,p:Proteobacteria,c:Alphaproteobacteria,o:Rhizobiales,f:Rhizobiaceae
OTU_474	21	3	186	2	3.14684	-	k:Bacteria,p:Bacteroidetes,c:Bacteroidia,o:Flavobacteriales,f:Flavobacteriaceae,g:Flavobacterium
OTU_4312	7	0	62	0	3.14684	-	k:Bacteria,p:Bacteroidetes,c:Bacteroidia,o:Flavobacteriales,f:Weeksellaceae,g:Chryseobacterium
OTU_707	6	0	52	0	3.11548	-	k:Bacteria,p:Proteobacteria,c:Alphaproteobacteria,o:Rhodobacterales,f:Rhodobacteraceae,g:Gemmobacter
OTU_2707	10	0	85	0	3.08746	-	k:Bacteria,p:Bacteroidetes,c:Bacteroidia,o:Flavobacteriales,f:Flavobacteriaceae,g:Flavobacterium
OTU_1356	2	0	17	0	3.08746	-	k:Bacteria,p:Chloroflexi,c:Ktedonobacteria,o:Ktedonobacterales,f:JG30-KF-AS9
OTU_309	69	4	560	1	3.02076	-	k:Bacteria,p:Actinobacteria,c:Actinobacteria,o:Streptomycetales,f:Streptomycetaceae
OTU_52	107	1	863	9	3.01175	-	k:Bacteria,p:Proteobacteria,c:Gammaproteobacteria,o:Betaproteobacteriales,f:Burkholderiaceae,g:Comamonas
OTU_10062	15	0	119	0	2.98793	-	k:Bacteria,p:Bacteroidetes,c:Bacteroidia,o:Flavobacteriales,f:Flavobacteriaceae,g:Flavobacterium
OTU_8733	2	0	15	0	2.90689	-	k:Bacteria,p:Proteobacteria,c:Gammaproteobacteria
OTU_3388	23	1	159	9	2.78932	-	k:Bacteria,p:Bacteroidetes,c:Bacteroidia,o:Sphingobacteriales,f:Sphingobacteriaceae,g:Sphingobacterium,s:Sphingobacterium_spiritivorum
OTU_471	23	2	157	0	2.77106	-	k:Bacteria,p:Actinobacteria,c:Actinobacteria,o:Micrococcales,f:Microbacteriaceae,g:Leucobacter
OTU_2523	5	4	34	0	2.76553	-	k:Bacteria,p:Bacteroidetes,c:Bacteroidia,o:Flavobacteriales,f:Flavobacteriaceae,g:Flavobacterium,s:Flavobacterium_ceti
OTU_722	6	0	40	10	2.73697	Present	k:Bacteria,p:Proteobacteria,c:Gammaproteobacteria,o:Enterobacteriales,f:Enterobacteriaceae
OTU_4129	4	0	26	0	2.70044	-	k:Bacteria,p:Bacteroidetes,c:Bacteroidia,o:Sphingobacteriales,f:NS11-12_marine_group
OTU_1913	2	0	13	0	2.70044	-	k:Bacteria,p:Dependentiae,c:Babeliae,o:Babeliales
OTU_3482	12	14	78	4	2.70044	-1.80735	k:Bacteria,p:Proteobacteria,c:Gammaproteobacteria,o:Betaproteobacteriales,f:Burkholderiaceae
OTU_655	9	0	58	0	2.68806	-	k:Bacteria,p:Actinobacteria,c:Actinobacteria,o:Pseudonocardiales,f:Pseudonocardiaceae
OTU_1159	7	0	45	0	2.6845	-	k:Bacteria,p:Bacteroidetes,c:Bacteroidia,o:Sphingobacteriales,f:Sphingobacteriaceae,g:Pedobacter
OTU_4215	4	0	24	1	2.58496	-	k:Bacteria,p:Proteobacteria,c:Gammaproteobacteria,o:Betaproteobacteriales,f:Nitrosomonadaceae,g:Nitrosomonas,s:Nitrosomonas_communis
OTU_2686	2	0	12	0	2.58496	-	k:Bacteria,p:Elusimicrobia,c:Elusimicrobia,o:MVP-88
OTU_154	83	3	477	3	2.52281	-	k:Bacteria,p:Bacteroidetes,c:Bacteroidia,o:Chitinophagales,f:Chitinophagaceae,g:Chitinophaga
OTU_60	150	158	862	105	2.52273	-	k:Bacteria,p:Bacteroidetes,c:Bacteroidia,o:Chitinophagales,f:Chitinophagaceae,g:Chitinophaga
OTU_1091	3	0	17	6	2.5025	-	k:Bacteria,p:Bacteroidetes,c:Bacteroidia,o:Sphingobacteriales,f:Sphingobacteriaceae,g:Sphingobacterium,s:Flavobacterium_sp._MH51
OTU_1599	3	0	17	0	2.5025	-	k:Bacteria,p:Bacteroidetes,c:Bacteroidia,o:Chitinophagales,f:Chitinophagaceae
OTU_1825	6	0	33	0	2.45943	-	k:Bacteria,p:Proteobacteria,c:Alphaproteobacteria,o:Rhodospirillales,f:uncultured
OTU_2509	2	0	11	1	2.45943	-	k:Bacteria,p:Proteobacteria,c:Alphaproteobacteria,o:Rhizobiales
OTU_5582	2	0	11	0	2.45943	-	k:Bacteria,p:Chlamydiae,c:Chlamydiae,o:Chlamydiales,f:cvE6
OTU_927	12	0	65	0	2.43741	-	k:Bacteria,p:Bacteroidetes,c:Bacteroidia,o:Sphingobacteriales,f:env.OPS_17
OTU_3242	3	0	16	0	2.41504	-	k:Bacteria,p:Bacteroidetes,c:Bacteroidia,o:Flavobacteriales,f:Flavobacteriaceae,g:Flavobacterium
OTU_5305	3	0	16	0	2.41504	-	k:Bacteria,p:Bacteroidetes,c:Bacteroidia,o:Chitinophagales,f:Chitinophagaceae,g:Chitinophaga
OTU_4	1257	65	6619	91	2.39663	-	k:Bacteria,p:Proteobacteria,c:Gammaproteobacteria,o:Pseudomonadales,f:Pseudomonadaceae,g:Pseudomonas
OTU_42	168	122	859	96	2.3542	-	k:Bacteria,p:Proteobacteria,c:Gammaproteobacteria,o:Betaproteobacteriales,f:Burkholderiaceae,g:Acidovorax
OTU_1640	6	0	30	0	2.32193	-	k:Bacteria,p:Bacteroidetes,c:Bacteroidia,o:Flavobacteriales,f:Flavobacteriaceae,g:Flavobacterium
OTU_1339	4	0	20	1	2.32193	-	k:Bacteria,p:Proteobacteria,c:Gammaproteobacteria,o:Cellvibrionales
OTU_1681	3	0	15	0	2.32193	-	k:Bacteria,p:Proteobacteria,c:Deltaproteobacteria,o:Bdellovibrionales,f:Bdellovibrionaceae,g:OM27_clade
OTU_2100	2	0	10	0	2.32193	-	k:Bacteria,p:Chlamydiae,c:Chlamydiae,o:Chlamydiales
OTU_2203	2	0	10	0	2.32193	-	k:Bacteria,p:Gemmatimonadetes,c:Longimicrobia,o:Longimicrobiales,f:Longimicrobiaceae
OTU_2362	2	0	10	0	2.32193	-	k:Bacteria,p:Proteobacteria,c:Deltaproteobacteria,o:Bdellovibrionales,f:Bacteriovoracaceae,g:Peredibacter
OTU_1440	8	1	39	0	2.2854	-	k:Bacteria,p:Proteobacteria,c:Alphaproteobacteria,o:Rhodobacterales,f:Rhodobacteraceae
OTU_179	46	0	221	23	2.26434	Present	k:Bacteria,p:Bacteroidetes,c:Bacteroidia,o:Flavobacteriales,f:Flavobacteriaceae,g:Flavobacterium
OTU_2556	5	0	24	0	2.26303	-	k:Bacteria,p:Proteobacteria,c:Alphaproteobacteria,o:Rhizobiales,f:Beijerinckiaceae,g:Microvirga
OTU_403	16	0	76	0	2.24793	-	k:Bacteria,p:Actinobacteria,c:Actinobacteria,o:Frankiales,f:Acidothermaceae,g:Acidothermus,s:uncultured_bacterium
OTU_125	187	7	882	10	2.23774	-	k:Bacteria,p:Bacteroidetes,c:Bacteroidia,o:Flavobacteriales,f:Flavobacteriaceae,g:Flavobacterium
OTU_2485	3	0	14	0	2.22239	-	k:Bacteria,p:Bacteroidetes,c:Bacteroidia,o:Sphingobacteriales,f:Sphingobacteriaceae,g:Nubsella
OTU_8536	10	1	46	0	2.20163	-	k:Bacteria,p:Bacteroidetes,c:Bacteroidia,o:Sphingobacteriales,f:Sphingobacteriaceae,g:Sphingobacterium
OTU_378	44	0	192	2	2.12553	-	k:Bacteria,p:Proteobacteria,c:Gammaproteobacteria,o:Betaproteobacteriales,f:Rhodocyclaceae
OTU_5223	3	0	13	1	2.11548	-	k:Bacteria,p:Proteobacteria,c:Gammaproteobacteria,o:Betaproteobacteriales,f:Burkholderiaceae,g:Burkholderia-Caballeronia-Paraburkholderia
OTU_2612	3	0	13	0	2.11548	-	k:Bacteria,p:Bacteroidetes,c:Bacteroidia,o:Sphingobacteriales,f:NS11-12_marine_group
OTU_2688	3	0	13	0	2.11548	-	k:Bacteria,p:Proteobacteria,c:Deltaproteobacteria,o:Oligoflexales,f:0319-6G20
OTU_43	211	7	900	13	2.09268	-	k:Bacteria,p:Proteobacteria,c:Gammaproteobacteria,o:Cellvibrionales,f:Cellvibrionaceae,g:Cellvibrio
OTU_145	78	0	319	2	2.03201	-	k:Bacteria,p:Proteobacteria,c:Gammaproteobacteria,o:Betaproteobacteriales
OTU_557	13	10	53	23	2.02748	1.20163	k:Bacteria,p:Bacteroidetes,c:Bacteroidia,o:Cytophagales,f:Spirosomaceae,g:Dyadobacter,s:Dyadobacter_sp._V5
OTU_1141	22	0	89	0	2.0163	-	k:Bacteria,p:Bacteroidetes,c:Bacteroidia,o:Flavobacteriales,f:Flavobacteriaceae,g:Flavobacterium
OTU_279	71	2	286	4	2.01012	-	k:Bacteria,p:Bacteroidetes,c:Bacteroidia,o:Sphingobacteriales,f:NS11-12_marine_group
OTU_1088	6	0	24	0	2	-	k:Bacteria,p:Dependentiae,c:Babeliae,o:Babeliales
OTU_1167	4	0	16	0	2	-	k:Bacteria,p:Actinobacteria,c:MB-A2-108
OTU_1486	3	1	12	0	2	-	k:Bacteria,p:Proteobacteria,c:Alphaproteobacteria,o:Rhizobiales,f:Rhizobiaceae,g:Allorhizobium-Neorhizobium-Pararhizobium-Rhizobium,s:uncultured_alpha_proteobacterium
OTU_1467	3	0	12	0	2	-	k:Bacteria,p:Planctomycetes,c:Phycisphaerae,o:Phycisphaerales,f:Phycisphaeraceae,g:SM1A02,s:uncultured_bacterium
OTU_7348	3	0	12	0	2	-	k:Bacteria,p:Proteobacteria,c:Deltaproteobacteria,o:Bdellovibrionales,f:Bdellovibrionaceae,g:OM27_clade,s:uncultured_bacterium
OTU_1299	40	4	159	24	1.99095	2.58496	k:Bacteria,p:Proteobacteria,c:Gammaproteobacteria,o:Betaproteobacteriales,f:Burkholderiaceae
OTU_9322	5	0	19	0	1.926	-	k:Bacteria,p:Proteobacteria,c:Alphaproteobacteria,o:Sphingomonadales,f:Sphingomonadaceae
OTU_6869	36	0	136	0	1.91754	-	k:Bacteria,p:Bacteroidetes,c:Bacteroidia,o:Flavobacteriales,f:Flavobacteriaceae,g:Flavobacterium
OTU_1372	4	1	15	0	1.90689	-	k:Bacteria,p:Bacteroidetes,c:Bacteroidia,o:Chitinophagales,f:Saprospiraceae,g:uncultured,s:uncultured_bacterium
OTU_2225	4	0	15	0	1.90689	-	k:Bacteria,p:Spirochaetes,c:Spirochaetia,o:Spirochaetales,f:Spirochaetaceae,g:Spirochaeta_2
OTU_2282	4	0	15	0	1.90689	-	k:Bacteria,p:Chlamydiae,c:Chlamydiae,o:Chlamydiales,f:cvE6
OTU_21	305	284	1140	565	1.90215	-	k:Bacteria,p:Proteobacteria,c:Alphaproteobacteria,o:Rhizobiales,f:Rhizobiaceae,g:Allorhizobium-Neorhizobium-Pararhizobium-Rhizobium
OTU_857	13	0	48	0	1.88452	-	k:Bacteria,p:Patescibacteria,c:Berkelbacteria
OTU_1962	3	0	11	1	1.87447	-	k:Bacteria,p:Cyanobacteria,c:Sericytochromatia
OTU_1952	3	0	11	0	1.87447	-	k:Bacteria,p:Patescibacteria,c:Saccharimonadia,o:Saccharimonadales
OTU_2827	3	0	11	0	1.87447	-	k:Bacteria,p:Proteobacteria,c:Alphaproteobacteria,o:Elsterales,f:uncultured
OTU_1261	13	0	47	0	1.85415	-	k:Bacteria,p:Bacteroidetes,c:Bacteroidia,o:Flavobacteriales,f:Flavobacteriaceae,g:Flavobacterium
OTU_2943	5	0	18	0	1.848	-	k:Bacteria,p:Bacteroidetes,c:Bacteroidia,o:Flavobacteriales,f:Weeksellaceae
OTU_109	97	7	341	12	1.81372	-	k:Bacteria,p:Proteobacteria,c:Alphaproteobacteria,o:Sphingomonadales,f:Sphingomonadaceae,g:Sphingobium
OTU_1053	6	0	21	0	1.80735	-	k:Bacteria,p:Proteobacteria,c:Deltaproteobacteria,o:Bdellovibrionales,f:Bdellovibrionaceae,g:OM27_clade,s:uncultured_bacterium
OTU_2167	4	5	14	0	1.80735	-	k:Bacteria,p:Actinobacteria,c:Actinobacteria,o:PeM15
OTU_3192	4	0	14	1	1.80735	-	k:Bacteria,p:Dependentiae,c:Babeliae,o:Babeliales,f:UBA12409
OTU_1355	4	0	14	0	1.80735	-	k:Bacteria,p:Bacteroidetes,c:Bacteroidia,o:Chitinophagales,f:uncultured
OTU_2565	39	6	136	0	1.80206	-	k:Bacteria,p:Patescibacteria,c:Saccharimonadia,o:Saccharimonadales
OTU_5818	22	0	76	0	1.7885	-	k:Bacteria,p:Bacteroidetes,c:Bacteroidia,o:Flavobacteriales,f:Flavobacteriaceae,g:Flavobacterium
OTU_1811	5	0	17	0	1.76553	-	k:Bacteria,p:Proteobacteria,c:Deltaproteobacteria,o:Myxococcales,f:Archangiaceae,g:Anaeromyxobacter
OTU_3291	3	0	10	2	1.73697	-	k:Bacteria,p:Actinobacteria,c:Acidimicrobiia,o:Microtrichales,f:uncultured
OTU_1187	3	0	10	0	1.73697	-	k:Bacteria,p:Proteobacteria,c:Alphaproteobacteria,o:Caulobacterales,f:Caulobacteraceae,g:Caulobacter,s:uncultured_Caulobacter_sp.
OTU_1588	3	0	10	0	1.73697	-	k:Bacteria,p:Proteobacteria,c:Deltaproteobacteria,o:Myxococcales,f:bacteriap25
OTU_1968	3	0	10	0	1.73697	-	k:Bacteria,p:Dependentiae,c:Babeliae,o:Babeliales,f:Vermiphilaceae
OTU_2382	3	0	10	0	1.73697	-	k:Bacteria,p:Chlamydiae,c:Chlamydiae,o:Chlamydiales,f:Simkaniaceae
OTU_3069	3	0	10	0	1.73697	-	k:Bacteria,p:Actinobacteria,c:Acidimicrobiia,o:Microtrichales,f:Microtrichaceae,g:IMCC26207,s:uncultured_bacterium
OTU_3108	3	0	10	0	1.73697	-	k:Bacteria,p:Chloroflexi,c:Dehalococcoidia,o:S085
OTU_247	47	3	156	15	1.73081	2.32193	k:Bacteria,p:Proteobacteria,c:Alphaproteobacteria,o:Rhizobiales,f:Rhizobiaceae,g:Shinella,s:Shinella_sp._HZA2
OTU_371	39	0	129	5	1.72583	-	k:Bacteria,p:Proteobacteria,c:Gammaproteobacteria,o:Oceanospirillales,f:Halomonadaceae,g:Halomonas
OTU_2037	4	0	13	0	1.70044	-	k:Bacteria,p:Actinobacteria,c:Actinobacteria,o:Streptosporangiales,f:Thermomonosporaceae,g:Actinocorallia
OTU_4113	25	0	81	1	1.69599	-	k:Bacteria,p:Proteobacteria,c:Gammaproteobacteria,o:Betaproteobacteriales,f:Burkholderiaceae,g:Comamonas
OTU_48	222	5	714	10	1.68536	1	k:Bacteria,p:Bacteroidetes,c:Bacteroidia,o:Flavobacteriales,f:Flavobacteriaceae,g:Flavobacterium
OTU_439	32	1	101	2	1.65821	-	k:Bacteria,p:Actinobacteria,c:MB-A2-108
OTU_974	20	2	63	1	1.65535	-	k:Bacteria,p:Bacteroidetes,c:Bacteroidia,o:Sphingobacteriales,f:Sphingobacteriaceae,g:Sphingobacterium,s:uncultured_bacterium
OTU_1782	10	0	31	2	1.63227	-	k:Bacteria,p:Proteobacteria,c:Deltaproteobacteria,o:Bdellovibrionales,f:Bacteriovoracaceae,g:Peredibacter
OTU_175	204	21	621	107	1.60602	2.34915	k:Bacteria,p:Proteobacteria,c:Gammaproteobacteria,o:Betaproteobacteriales,f:Burkholderiaceae
OTU_4407	8	0	24	0	1.58496	-	k:Bacteria,p:Proteobacteria,c:Alphaproteobacteria,o:Rhizobiales,f:A0839
OTU_1444	5	0	15	0	1.58496	-	k:Bacteria,p:Bacteroidetes,c:Bacteroidia,o:Flavobacteriales,f:Flavobacteriaceae
OTU_2206	5	0	15	0	1.58496	-	k:Bacteria,p:Proteobacteria,c:Alphaproteobacteria,o:Rhizobiales,f:Hyphomicrobiaceae,g:Pedomicrobium
OTU_6644	5	0	15	0	1.58496	-	k:Bacteria,p:Bacteroidetes,c:Bacteroidia,o:Flavobacteriales,f:Flavobacteriaceae
OTU_1432	4	0	12	0	1.58496	-	k:Bacteria,p:Patescibacteria,c:Saccharimonadia,o:Saccharimonadales
OTU_2161	4	0	12	0	1.58496	-	k:Bacteria,p:Proteobacteria,c:Alphaproteobacteria,o:Sphingomonadales,f:Sphingomonadaceae
OTU_4354	4	0	12	0	1.58496	-	k:Bacteria,p:Bacteroidetes,c:Bacteroidia,o:Sphingobacteriales,f:env.OPS_17
OTU_216	157	31	465	24	1.56647	-	k:Bacteria,p:Proteobacteria,c:Alphaproteobacteria,o:Caulobacterales,f:Caulobacteraceae,g:Brevundimonas
OTU_427	43	6	124	1	1.52793	-	k:Bacteria,p:Proteobacteria,c:Deltaproteobacteria,o:Bdellovibrionales,f:Bacteriovoracaceae,g:Peredibacter
OTU_3833	25	0	72	0	1.52607	-	k:Bacteria,p:Bacteroidetes,c:Bacteroidia,o:Flavobacteriales,f:Flavobacteriaceae,g:Flavobacterium
OTU_1654	7	0	20	0	1.51457	-	k:Bacteria,p:Proteobacteria,c:Alphaproteobacteria,o:Rhizobiales,f:Rhizobiales_Incertae_Sedis,g:Bauldia
OTU_1252	46	0	130	0	1.49881	-	k:Bacteria,p:Proteobacteria,c:Deltaproteobacteria,o:Bdellovibrionales,f:Bacteriovoracaceae,g:Peredibacter
OTU_1119	15	0	42	0	1.48543	-	k:Bacteria,p:Proteobacteria,c:Deltaproteobacteria,o:Myxococcales,f:Sandaracinaceae,g:uncultured
OTU_10576	5	0	14	0	1.48543	-	k:Bacteria,p:Proteobacteria,c:Alphaproteobacteria,o:Sphingomonadales,f:Sphingomonadaceae,g:Altererythrobacter
OTU_1852	5	0	14	0	1.48543	-	k:Bacteria,p:Bacteroidetes,c:Bacteroidia,o:Sphingobacteriales,f:AKYH767
OTU_1976	5	0	14	0	1.48543	-	k:Bacteria,p:Bacteroidetes,c:Bacteroidia,o:Sphingobacteriales,f:env.OPS_17
OTU_4278	5	0	14	0	1.48543	-	k:Bacteria,p:Actinobacteria,c:Actinobacteria,o:Propionibacteriales,f:Nocardioidaceae,g:Kribbella
OTU_848	30	0	83	1	1.46815	-	k:Bacteria,p:Bacteroidetes,c:Bacteroidia,o:Sphingobacteriales,f:env.OPS_17
OTU_10025	8	0	22	0	1.45943	-	k:Bacteria,p:Bacteroidetes,c:Bacteroidia,o:Flavobacteriales,f:Flavobacteriaceae
OTU_3171	4	0	11	0	1.45943	-	k:Bacteria,p:Patescibacteria,c:Saccharimonadia,o:Saccharimonadales
OTU_429	33	3	90	3	1.44746	-	k:Bacteria,p:Proteobacteria,c:Alphaproteobacteria,o:Caulobacterales,f:Caulobacteraceae,g:Asticcacaulis
OTU_4337	7	0	19	1	1.44057	-	k:Bacteria,p:Proteobacteria,c:Alphaproteobacteria,o:Rhizobiales,f:Beijerinckiaceae,g:Methylobacterium
OTU_1977	7	1	19	0	1.44057	-	k:Bacteria,p:Actinobacteria,c:Acidimicrobiia,o:IMCC26256
OTU_2503	7	1	19	0	1.44057	-	k:Bacteria,p:Patescibacteria,c:Saccharimonadia,o:Saccharimonadales
OTU_926	7	0	19	0	1.44057	-	k:Bacteria,p:Proteobacteria,c:Gammaproteobacteria,o:Ga0077536
OTU_38	407	169	1104	246	1.43964	-	k:Bacteria,p:Proteobacteria,c:Gammaproteobacteria,o:Xanthomonadales,f:Xanthomonadaceae,g:Stenotrophomonas
OTU_792	71	11	192	1	1.43522	-3.45943	k:Bacteria,p:Proteobacteria,c:Deltaproteobacteria,o:Bdellovibrionales,f:Bdellovibrionaceae,g:Bdellovibrio
OTU_164	323	22	867	79	1.4245	1.84435	k:Bacteria,p:Proteobacteria,c:Gammaproteobacteria,o:Enterobacteriales,f:Enterobacteriaceae
OTU_2261	6	0	16	0	1.41504	-	k:Bacteria,p:Proteobacteria,c:Alphaproteobacteria,o:Caulobacterales,f:Caulobacteraceae,g:uncultured,s:uncultured_Caulobacter_sp.
OTU_4181	6	0	16	0	1.41504	-	k:Bacteria,p:Proteobacteria,c:Deltaproteobacteria,o:Oligoflexales,f:0319-6G20
OTU_1374	14	0	37	0	1.4021	-	k:Bacteria,p:Bacteroidetes,c:Bacteroidia,o:Cytophagales,f:Microscillaceae,g:uncultured,s:uncultured_bacterium
OTU_1807	8	0	21	0	1.39232	-	k:Bacteria,p:Gemmatimonadetes,c:Longimicrobia,o:Longimicrobiales,f:Longimicrobiaceae
OTU_6634	10	0	26	0	1.37851	-	k:Bacteria,p:Bacteroidetes,c:Bacteroidia,o:Flavobacteriales,f:Flavobacteriaceae,g:Flavobacterium
OTU_1571	5	0	13	0	1.37851	-	k:Bacteria,p:Bacteroidetes,c:Bacteroidia,o:Flavobacteriales,f:Flavobacteriaceae,g:Flavobacterium
OTU_1869	5	0	13	0	1.37851	-	k:Bacteria,p:Chloroflexi,c:Ktedonobacteria,o:Ktedonobacterales,f:JG30-KF-AS9
OTU_2180	5	0	13	0	1.37851	-	k:Bacteria,p:Elusimicrobia,c:Elusimicrobia,o:Lineage_IV
OTU_1000	7	0	18	0	1.36257	-	k:Bacteria
OTU_1951	16	0	41	0	1.35755	-	k:Bacteria,p:Actinobacteria,c:Actinobacteria,o:Micromonosporales,f:Micromonosporaceae
OTU_1409	9	0	23	0	1.35364	-	k:Bacteria,p:Bacteroidetes,c:Bacteroidia,o:Chitinophagales,f:Saprospiraceae,g:uncultured
OTU_4875	9	0	23	0	1.35364	-	k:Bacteria,p:Proteobacteria,c:Gammaproteobacteria,o:Betaproteobacteriales,f:TRA3-20
OTU_1999	27	0	68	0	1.33258	-	k:Bacteria,p:Bacteroidetes,c:Bacteroidia,o:Flavobacteriales,f:Flavobacteriaceae,g:Flavobacterium
OTU_925	10	0	25	0	1.32193	-	k:Bacteria,p:Chlamydiae,c:Chlamydiae,o:Chlamydiales,f:Parachlamydiaceae
OTU_2092	8	0	20	0	1.32193	-	k:Bacteria,p:Proteobacteria,c:Deltaproteobacteria,o:Myxococcales,f:BIrii41
OTU_860	8	0	20	0	1.32193	-	k:Bacteria,p:Patescibacteria,c:Saccharimonadia,o:Saccharimonadales
OTU_1904	6	1	15	1	1.32193	-	k:Bacteria,p:Spirochaetes,c:Spirochaetia,o:Spirochaetales,f:Spirochaetaceae,g:Spirochaeta_2,s:uncultured_bacterium
OTU_5929	6	0	15	0	1.32193	-	k:Bacteria,p:Proteobacteria,c:Deltaproteobacteria,o:Myxococcales,f:BIrii41
OTU_6924	4	0	10	3	1.32193	-	k:Bacteria
OTU_5657	4	2	10	0	1.32193	-	k:Bacteria,p:Armatimonadetes,c:Fimbriimonadia,o:Fimbriimonadales,f:Fimbriimonadaceae
OTU_2874	4	0	10	0	1.32193	-	k:Bacteria,p:Elusimicrobia,c:Elusimicrobia
OTU_8357	4	0	10	0	1.32193	-	k:Bacteria,p:Chlamydiae,c:Chlamydiae,o:Chlamydiales,f:cvE6
OTU_121	369	22	922	84	1.32115	1.93289	k:Bacteria,p:Proteobacteria,c:Gammaproteobacteria,o:Betaproteobacteriales,f:Methylophilaceae
OTU_352	53	0	132	1	1.31647	-	k:Bacteria,p:Chlamydiae,c:Chlamydiae,o:Chlamydiales
OTU_1745	47	2	117	0	1.31578	-	k:Bacteria,p:Bacteroidetes,c:Bacteroidia,o:Chitinophagales,f:Chitinophagaceae,g:uncultured
OTU_847	21	0	52	0	1.30812	-	k:Bacteria,p:Chlamydiae,c:Chlamydiae,o:Chlamydiales,f:cvE6
OTU_2227	94	2	231	3	1.29716	-	k:Bacteria,p:Bacteroidetes,c:Bacteroidia,o:Flavobacteriales,f:Flavobacteriaceae,g:Flavobacterium
OTU_4149	9	0	22	0	1.28951	-	k:Bacteria,p:Chloroflexi,c:TK10
OTU_656	16	0	39	0	1.2854	-	k:Bacteria,p:Patescibacteria,c:Saccharimonadia,o:Saccharimonadales
OTU_4128	7	0	17	1	1.28011	-	k:Bacteria,p:Verrucomicrobia,c:Verrucomicrobiae,o:Pedosphaerales,f:Pedosphaeraceae
OTU_2343	7	0	17	0	1.28011	-	k:Bacteria,p:Verrucomicrobia,c:Verrucomicrobiae,o:Pedosphaerales,f:Pedosphaeraceae
OTU_3128	7	0	17	0	1.28011	-	k:Bacteria,p:Verrucomicrobia,c:Verrucomicrobiae,o:Pedosphaerales,f:Pedosphaeraceae
OTU_1822	19	3	46	0	1.27563	-	k:Bacteria,p:Proteobacteria,c:Gammaproteobacteria,o:PLTA13
OTU_259	237	2	572	1	1.27113	-	k:Bacteria,p:Bacteroidetes,c:Bacteroidia,o:Flavobacteriales,f:Flavobacteriaceae,g:Flavobacterium
OTU_242	194	2	468	5	1.27045	-	k:Bacteria,p:Bacteroidetes,c:Bacteroidia,o:Sphingobacteriales,f:Sphingobacteriaceae,g:Sphingobacterium
OTU_2086	10	0	24	0	1.26303	-	k:Bacteria,p:Acidobacteria,c:Acidobacteriia,o:Acidobacteriales,f:uncultured
OTU_1667	5	0	12	0	1.26303	-	k:Bacteria,p:Patescibacteria,c:Saccharimonadia,o:Saccharimonadales
OTU_1710	5	0	12	0	1.26303	-	k:Bacteria,p:Acidobacteria,c:Acidobacteriia,o:Acidobacteriales,f:uncultured
OTU_1777	5	0	12	0	1.26303	-	k:Bacteria
OTU_2334	5	0	12	0	1.26303	-	k:Bacteria,p:Actinobacteria,c:Actinobacteria,o:Frankiales,f:Frankiaceae,g:Jatrophihabitans
OTU_2671	5	0	12	0	1.26303	-	k:Bacteria,p:Bacteroidetes,c:Bacteroidia,o:Sphingobacteriales,f:env.OPS_17
OTU_8935	5	0	12	0	1.26303	-	k:Bacteria,p:Proteobacteria,c:Alphaproteobacteria,o:Rhodospirillales,f:Rhodospirillaceae,g:uncultured
OTU_1792	13	0	31	0	1.25376	-	k:Bacteria,p:Bacteroidetes,c:Bacteroidia,o:Sphingobacteriales,f:env.OPS_17
OTU_193	63	0	148	6	1.23217	-	k:Bacteria,p:Bacteroidetes,c:Bacteroidia,o:Cytophagales,f:Microscillaceae
OTU_88	45	141	105	147	1.22239	-	k:Bacteria,p:Proteobacteria,c:Gammaproteobacteria,o:Betaproteobacteriales,f:Burkholderiaceae,g:Comamonas,s:Comamonas denitrificans
OTU_844	15	0	35	0	1.22239	-	k:Bacteria,p:Chlamydiae,c:Chlamydiae,o:Chlamydiales,f:cvE6
OTU_1063	19	0	44	0	1.2115	-	k:Bacteria,p:Actinobacteria,c:Actinobacteria,o:Micrococcales,f:Microbacteriaceae,g:Leucobacter,s:uncultured_bacterium
OTU_3557	26	0	60	1	1.20645	-	k:Bacteria,p:Bacteroidetes,c:Bacteroidia,o:Chitinophagales,f:Chitinophagaceae,g:uncultured
OTU_1137	13	0	30	0	1.20645	-	k:Bacteria,p:Proteobacteria,c:Gammaproteobacteria,o:Salinisphaerales,f:Solimonadaceae,g:uncultured,s:uncultured_bacterium
OTU_1049	10	0	23	0	1.20163	-	k:Bacteria,p:Elusimicrobia
OTU_1248	10	0	23	0	1.20163	-	k:Bacteria,p:Verrucomicrobia,c:Verrucomicrobiae,o:Pedosphaerales,f:Pedosphaeraceae
OTU_726	24	0	55	0	1.1964	-	k:Bacteria,p:Proteobacteria,c:Alphaproteobacteria,o:Rhizobiales,f:Rhizobiaceae,g:Ochrobactrum
OTU_1543	7	0	16	1	1.19265	-	k:Bacteria,p:Bacteroidetes,c:Bacteroidia,o:Cytophagales,f:Microscillaceae,g:uncultured,s:uncultured_bacterium
OTU_4708	7	0	16	0	1.19265	-	k:Bacteria,p:Patescibacteria,c:Saccharimonadia,o:Saccharimonadales
OTU_102	432	0	985	7	1.18909	-	k:Bacteria,p:Bacteroidetes,c:Bacteroidia,o:Flavobacteriales,f:Flavobacteriaceae,g:Flavobacterium
OTU_41	214	169	482	312	1.17142	-	k:Bacteria,p:Proteobacteria,c:Gammaproteobacteria,o:Pseudomonadales,f:Pseudomonadaceae,g:Pseudomonas
OTU_653	25	0	55	0	1.1375	-	k:Bacteria,p:Bacteroidetes,c:Bacteroidia,o:Chitinophagales,f:Chitinophagaceae
OTU_1094	10	0	22	0	1.1375	-	k:Bacteria,p:Planctomycetes,c:Phycisphaerae,o:Phycisphaerales,f:Phycisphaeraceae,g:SM1A02
OTU_1460	10	0	22	0	1.1375	-	k:Bacteria,p:Cyanobacteria,c:Sericytochromatia
OTU_800	10	0	22	0	1.1375	-	k:Bacteria,p:Dependentiae,c:Babeliae,o:Babeliales
OTU_3006	5	2	11	0	1.1375	-	k:Bacteria,p:Proteobacteria,c:Gammaproteobacteria,o:Betaproteobacteriales,f:Rhodocyclaceae,g:Zoogloea
OTU_1914	5	0	11	0	1.1375	-	k:Bacteria,p:Dependentiae,c:Babeliae,o:Babeliales
OTU_3565	5	0	11	0	1.1375	-	k:Bacteria,p:Proteobacteria,c:Deltaproteobacteria,o:Bdellovibrionales,f:Bdellovibrionaceae,g:Bdellovibrio,s:uncultured_bacterium
OTU_5194	5	0	11	0	1.1375	-	k:Bacteria,p:Proteobacteria,c:Deltaproteobacteria
OTU_6630	5	0	11	0	1.1375	-	k:Bacteria,p:Bacteroidetes,c:Bacteroidia,o:Chitinophagales,f:Chitinophagaceae,g:uncultured
OTU_1871	39	3	85	0	1.12399	-	k:Bacteria,p:Bacteroidetes,c:Bacteroidia,o:Sphingobacteriales,f:env.OPS_17
OTU_1578	6	0	13	0	1.11548	-	k:Bacteria,p:Bacteroidetes,c:Ignavibacteria,o:OPB56
OTU_2742	6	0	13	0	1.11548	-	k:Bacteria,p:Dependentiae,c:Babeliae,o:Babeliales,f:Vermiphilaceae
OTU_4768	6	0	13	0	1.11548	-	k:Bacteria,p:Proteobacteria,c:Gammaproteobacteria,o:Betaproteobacteriales,f:Methylophilaceae,g:Methylotenera
OTU_4109	13	0	28	0	1.10692	-	k:Bacteria,p:Bacteroidetes,c:Bacteroidia,o:Cytophagales,f:Microscillaceae,g:uncultured,s:uncultured_bacterium
OTU_1341	7	0	15	13	1.09954	Present	k:Bacteria,p:Bacteroidetes,c:Bacteroidia,o:Cytophagales,f:Spirosomaceae,g:Emticicia
OTU_340	49	0	105	1	1.09954	-	k:Bacteria,p:Proteobacteria,c:Deltaproteobacteria,o:Myxococcales,f:Phaselicystidaceae,g:Phaselicystis,s:uncultured_bacterium
OTU_4506	21	0	45	0	1.09954	-	k:Bacteria,p:Bacteroidetes,c:Bacteroidia,o:Cytophagales,f:Microscillaceae
OTU_4299	7	1	15	0	1.09954	-	k:Bacteria,p:Proteobacteria,c:Alphaproteobacteria,o:Rhodospirillales,f:uncultured
OTU_230	90	21	192	67	1.09311	1.67377	k:Bacteria,p:Proteobacteria,c:Alphaproteobacteria,o:Rhizobiales,f:Beijerinckiaceae,g:Bosea
OTU_6602	16	0	34	0	1.08746	-	k:Bacteria,p:Bacteroidetes,c:Bacteroidia,o:Chitinophagales,f:Chitinophagaceae,g:uncultured
OTU_4767	8	0	17	2	1.08746	-	k:Bacteria,p:Proteobacteria,c:Alphaproteobacteria,o:Rhizobiales,f:Rhizobiaceae,g:Allorhizobium-Neorhizobium-Pararhizobium-Rhizobium,s:Rhizobium_sp._Zs54
OTU_1315	8	0	17	0	1.08746	-	k:Bacteria,p:Actinobacteria,c:Actinobacteria,o:Catenulisporales,f:Actinospicaceae,g:Actinospica,s:uncultured_bacterium
OTU_1755	8	0	17	0	1.08746	-	k:Bacteria,p:Proteobacteria,c:Gammaproteobacteria,o:R7C24
OTU_8564	9	0	19	0	1.078	-	k:Bacteria,p:Bacteroidetes,c:Bacteroidia,o:Chitinophagales,f:Chitinophagaceae
OTU_1510	10	0	21	3	1.07039	-	k:Bacteria,p:Gemmatimonadetes,c:Gemmatimonadetes,o:Gemmatimonadales,f:Gemmatimonadaceae
OTU_2554	13	0	27	0	1.05445	-	k:Bacteria,p:Fibrobacteres,c:Fibrobacteria,o:Fibrobacterales,f:Fibrobacteraceae,g:possible_genus_04,s:uncultured_bacterium
OTU_676	29	26	60	123	1.04891	2.24207	k:Bacteria,p:Proteobacteria,c:Gammaproteobacteria,o:Enterobacteriales,f:Enterobacteriaceae,g:Salmonella
OTU_1037	16	0	33	1	1.04439	-	k:Bacteria,p:Bacteroidetes,c:Bacteroidia,o:Sphingobacteriales,f:AKYH767
OTU_153	64	177	132	16	1.04439	-3.46761	k:Bacteria,p:Bacteroidetes,c:Bacteroidia,o:Chitinophagales,f:Chitinophagaceae,g:uncultured
OTU_746	18	0	37	0	1.03953	-	k:Bacteria,p:Proteobacteria,c:Deltaproteobacteria,o:Myxococcales,f:Nannocystaceae,g:Pseudenhygromyxa,s:uncultured_bacterium
OTU_1722	37	0	75	0	1.01937	-	k:Bacteria,p:Bacteroidetes,c:Bacteroidia,o:Flavobacteriales,f:NS9_marine_group
OTU_288	39	0	79	0	1.01838	-	k:Bacteria,p:Acidobacteria,c:Acidobacteriia,o:Acidobacteriales,f:uncultured
OTU_1281	16	0	32	0	1	-	k:Bacteria,p:Proteobacteria,c:Deltaproteobacteria,o:Bdellovibrionales,f:Bdellovibrionaceae,g:Bdellovibrio
OTU_1465	16	0	32	0	1	-	k:Bacteria,p:Proteobacteria,c:Gammaproteobacteria,o:Betaproteobacteriales,f:Chromobacteriaceae,g:Crenobacter
OTU_1394	14	0	28	0	1	-	k:Bacteria,p:Elusimicrobia,c:Lineage_IIa
OTU_5335	10	1	20	0	1	-	k:Bacteria,p:Proteobacteria,c:Gammaproteobacteria
OTU_1876	8	0	16	0	1	-	k:Bacteria,p:Acidobacteria,c:Acidobacteriia,o:Subgroup_2
OTU_1743	7	1	14	0	1	-	k:Bacteria,p:Bacteroidetes,c:Bacteroidia,o:Flavobacteriales,f:Weeksellaceae,g:Moheibacter
OTU_1695	6	0	12	3	1	-	k:Bacteria,p:Proteobacteria,c:Gammaproteobacteria,o:Betaproteobacteriales,f:Burkholderiaceae,g:Lautropia
OTU_1612	7	0	14	0	1	-	k:Bacteria,p:Verrucomicrobia,c:Verrucomicrobiae,o:Pedosphaerales,f:Pedosphaeraceae,g:ADurb.Bin063-1
OTU_2802	7	0	14	0	1	-	k:Bacteria,p:Chloroflexi,c:JG30-KF-CM66
OTU_4116	7	0	14	0	1	-	k:Bacteria,p:Chlamydiae,c:Chlamydiae,o:Chlamydiales,f:Parachlamydiaceae,g:Neochlamydia,s:metagenome
OTU_2012	6	0	12	0	1	-	k:Bacteria,p:Proteobacteria,c:Alphaproteobacteria
OTU_2596	6	0	12	0	1	-	k:Bacteria,p:Dependentiae,c:Babeliae,o:Babeliales,f:Vermiphilaceae
OTU_4201	6	0	12	0	1	-	k:Bacteria,p:Verrucomicrobia,c:Verrucomicrobiae,o:Pedosphaerales,f:Pedosphaeraceae
OTU_1498	5	0	10	0	1	-	k:Bacteria,p:Chloroflexi,c:Ktedonobacteria,o:C0119
OTU_1600	5	0	10	0	1	-	k:Bacteria,p:Chlamydiae,c:Chlamydiae,o:Chlamydiales,f:Parachlamydiaceae,g:Neochlamydia,s:metagenome
OTU_1663	5	0	10	0	1	-	k:Bacteria,p:Planctomycetes,c:vadinHA49
OTU_2376	5	0	10	0	1	-	k:Bacteria,p:Bacteroidetes,c:Bacteroidia,o:Sphingobacteriales,f:env.OPS_17
OTU_4060	5	0	10	0	1	-	k:Bacteria,p:Proteobacteria,c:Gammaproteobacteria,o:Salinisphaerales,f:Solimonadaceae,g:uncultured,s:uncultured_bacterium
OTU_6054	5	0	10	0	1	-	k:Bacteria,p:Proteobacteria,c:Gammaproteobacteria,o:CCM19a
OTU_526	44	0	22	1	-1	-	k:Bacteria,p:Acidobacteria,c:Blastocatellia_Subgroup_4,o:11-24
OTU_8303	44	0	22	0	-1	-	k:Bacteria,p:Chlamydiae,c:Chlamydiae,o:Chlamydiales,f:cvE6
OTU_1468	30	0	15	0	-1	-	k:Bacteria,p:Firmicutes,c:Clostridia,o:Clostridiales,f:Clostridiaceae_1,g:Clostridium_sensu_stricto_12,s:Clostridium_magnum
OTU_5068	30	0	15	0	-1	-	k:Bacteria,p:Actinobacteria,c:Actinobacteria,o:Corynebacteriales,f:Mycobacteriaceae,g:Mycobacterium
OTU_1233	28	0	14	0	-1	-	k:Bacteria,p:Firmicutes,c:Bacilli,o:Bacillales,f:Thermoactinomycetaceae
OTU_1032	26	0	13	0	-1	-	k:Bacteria,p:Chloroflexi,c:Ktedonobacteria,o:Ktedonobacterales,f:JG30-KF-AS9
OTU_1206	26	0	13	0	-1	-	k:Bacteria,p:Proteobacteria,c:Alphaproteobacteria,o:Azospirillales,f:Azospirillaceae,g:uncultured,s:metagenome
OTU_1694	26	0	13	0	-1	-	k:Bacteria,p:Proteobacteria,c:Alphaproteobacteria,o:Parvibaculales,f:Parvibaculaceae,g:Parvibaculum,s:uncultured_Parvibaculum_sp.
OTU_732	26	0	13	0	-1	-	k:Bacteria,p:Gemmatimonadetes,c:Gemmatimonadetes,o:Gemmatimonadales,f:Gemmatimonadaceae
OTU_1208	24	0	12	0	-1	-	k:Bacteria,p:Bacteroidetes,c:Ignavibacteria,o:OPB56
OTU_1201	22	0	11	2	-1	-	k:Bacteria,p:Bacteroidetes,c:Ignavibacteria,o:Kryptoniales,f:BSV26
OTU_1019	22	0	11	0	-1	-	k:Bacteria,p:Deinococcus-Thermus,c:Deinococci,o:Deinococcales,f:Trueperaceae,g:Truepera,s:uncultured_Deinococci_bacterium
OTU_2202	22	0	11	0	-1	-	k:Bacteria,p:Proteobacteria,c:Alphaproteobacteria,o:Rhizobiales,f:Rhodomicrobiaceae,g:Rhodomicrobium
OTU_796	22	0	11	0	-1	-	k:Bacteria
OTU_1715	20	0	10	1	-1	-	k:Bacteria,p:Bacteroidetes,c:Ignavibacteria,o:OPB56
OTU_1250	18	0	9	1	-1	-	k:Bacteria,p:Chloroflexi,c:TK10
OTU_1214	18	0	9	0	-1	-	k:Bacteria,p:Patescibacteria,c:Saccharimonadia,o:Saccharimonadales
OTU_1469	18	0	9	0	-1	-	k:Bacteria,p:Chloroflexi,c:JG30-KF-CM66
OTU_1273	16	0	8	0	-1	-	k:Bacteria,p:Verrucomicrobia,c:Verrucomicrobiae,o:Pedosphaerales,f:Pedosphaeraceae
OTU_1340	16	0	8	0	-1	-	k:Bacteria,p:Actinobacteria,c:Actinobacteria
OTU_7171	16	0	8	0	-1	-	k:Bacteria,p:Bacteroidetes,c:Bacteroidia,o:Chitinophagales,f:Chitinophagaceae
OTU_1661	14	0	7	1	-1	-	k:Bacteria,p:Latescibacteria
OTU_1735	14	0	7	1	-1	-	k:Bacteria,p:Bacteroidetes,c:Bacteroidia,o:Sphingobacteriales,f:NS11-12_marine_group
OTU_1174	14	0	7	0	-1	-	k:Bacteria,p:Chlamydiae,c:Chlamydiae,o:Chlamydiales,f:Simkaniaceae
OTU_1327	14	0	7	0	-1	-	k:Bacteria,p:Proteobacteria,c:Alphaproteobacteria
OTU_1658	14	0	7	0	-1	-	k:Bacteria,p:Chlamydiae,c:Chlamydiae,o:Chlamydiales
OTU_3436	14	0	7	0	-1	-	k:Bacteria,p:Proteobacteria,c:Deltaproteobacteria,o:Myxococcales,f:Haliangiaceae,g:Haliangium
OTU_8309	14	0	7	0	-1	-	k:Bacteria,p:Proteobacteria,c:Deltaproteobacteria,o:Myxococcales,f:Haliangiaceae,g:Haliangium,s:uncultured_bacterium
OTU_8825	14	0	7	0	-1	-	k:Bacteria,p:Proteobacteria,c:Deltaproteobacteria,o:Oligoflexales,f:0319-6G20
OTU_4259	12	0	6	1	-1	-	k:Bacteria,p:Proteobacteria,c:Alphaproteobacteria,o:Rhizobiales,f:Hyphomicrobiaceae,g:Pedomicrobium,s:Pedomicrobium_ferrugineum
OTU_1152	12	0	6	0	-1	-	k:Bacteria,p:Dependentiae,c:Babeliae,o:Babeliales,f:Vermiphilaceae
OTU_1275	12	0	6	0	-1	-	k:Bacteria,p:Actinobacteria,c:Acidimicrobiia,o:IMCC26256
OTU_1870	12	0	6	0	-1	-	k:Bacteria,p:Proteobacteria,c:Deltaproteobacteria
OTU_1998	12	0	6	0	-1	-	k:Bacteria,p:Actinobacteria,c:Actinobacteria,o:Corynebacteriales
OTU_2094	12	0	6	0	-1	-	k:Bacteria,p:Acidobacteria,c:Holophagae,o:Holophagales,f:Holophagaceae
OTU_2533	12	0	6	0	-1	-	k:Bacteria,p:Chlamydiae,c:Chlamydiae,o:Chlamydiales,f:Parachlamydiaceae
OTU_2544	12	0	6	0	-1	-	k:Bacteria,p:Chlamydiae,c:Chlamydiae,o:Chlamydiales
OTU_4074	12	0	6	0	-1	-	k:Bacteria,p:Chlamydiae,c:Chlamydiae,o:Chlamydiales,f:cvE6
OTU_6455	12	0	6	0	-1	-	k:Bacteria,p:Proteobacteria,c:Gammaproteobacteria,o:Betaproteobacteriales,f:Burkholderiaceae
OTU_2140	10	0	5	0	-1	-	k:Bacteria,p:Proteobacteria,c:Alphaproteobacteria,o:Rhizobiales
OTU_2464	10	0	5	0	-1	-	k:Bacteria,p:Proteobacteria,c:Alphaproteobacteria,o:Rhizobiales
OTU_2810	10	0	5	0	-1	-	k:Bacteria,p:Proteobacteria,c:Alphaproteobacteria
OTU_6633	10	0	5	0	-1	-	k:Bacteria,p:Proteobacteria,c:Gammaproteobacteria,o:Betaproteobacteriales,f:Burkholderiaceae,g:Rhizobacter,s:Methylibium_sp._Gra5
OTU_8846	10	0	5	0	-1	-	k:Bacteria,p:Actinobacteria,c:Actinobacteria
OTU_1442	30	2	15	0	-1	-	k:Bacteria,p:Proteobacteria,c:Deltaproteobacteria,o:NB1-j
OTU_1625	24	2	12	0	-1	-	k:Bacteria,p:Bacteroidetes,c:Bacteroidia,o:Sphingobacteriales,f:CWT_CU03-E12
OTU_2585	12	3	6	0	-1	-	k:Bacteria,p:Proteobacteria,c:Gammaproteobacteria,o:Betaproteobacteriales,f:Burkholderiaceae,g:Limnobacter,s:uncultured_bacterium
OTU_702	100	1	50	3	-1	-	k:Bacteria,p:Proteobacteria,c:Alphaproteobacteria,o:Rhizobiales,f:Beijerinckiaceae,g:Microvirga,s:uncultured_bacterium
OTU_3144	220	1	110	2	-1	-	k:Bacteria,p:Acidobacteria,c:Acidobacteriia,o:Subgroup_2
OTU_386	94	1	47	1	-1	-	k:Bacteria,p:Acidobacteria,c:Acidobacteriia,o:Subgroup_13
OTU_71	1031	16	513	18	-1.00701	-	k:Bacteria,p:Chloroflexi,c:AD3
OTU_424	191	0	95	2	-1.00757	-	k:Bacteria,p:Actinobacteria,c:Actinobacteria,o:Kineosporiales,f:Kineosporiaceae,g:Angustibacter,s:bacterium_Ellin5251
OTU_215	338	1	168	6	-1.00856	-	k:Bacteria,p:Chloroflexi,c:TK10
OTU_818	93	2	46	2	-1.0156	-	k:Bacteria,p:Planctomycetes,c:OM190
OTU_1191	47	0	23	0	-1.03103	-	k:Bacteria,p:Acidobacteria,c:Acidobacteriia,o:Solibacterales,f:Solibacteraceae_Subgroup_3,g:Bryobacter
OTU_930	184	1	90	1	-1.03171	-	k:Bacteria,p:Actinobacteria,c:Thermoleophilia,o:Gaiellales,f:uncultured
OTU_368	240	3	117	4	-1.03653	-	k:Bacteria,p:Proteobacteria,c:Alphaproteobacteria,o:Caulobacterales,f:Hyphomonadaceae,g:SWB02
OTU_370	111	1	54	0	-1.03953	-	k:Bacteria,p:Acidobacteria,c:Subgroup_15
OTU_958	70	0	34	1	-1.04182	-	k:Bacteria,p:Dependentiae,c:Babeliae,o:Babeliales,f:Vermiphilaceae
OTU_797	70	1	34	0	-1.04182	-	k:Bacteria,p:Actinobacteria,c:Actinobacteria,o:Kineosporiales,f:Kineosporiaceae,g:Kineosporia
OTU_367	208	0	101	0	-1.04223	-	k:Bacteria,p:Actinobacteria,c:Thermoleophilia,o:Gaiellales,f:uncultured
OTU_1329	33	1	16	1	-1.04439	-	k:Bacteria,p:Gemmatimonadetes,c:BD2-11_terrestrial_group
OTU_914	31	1	15	2	-1.04731	-	k:Bacteria,p:Proteobacteria,c:Gammaproteobacteria
OTU_799	29	0	14	0	-1.05063	-	k:Bacteria,p:Verrucomicrobia,c:Verrucomicrobiae,o:Pedosphaerales,f:Pedosphaeraceae
OTU_3613	29	1	14	0	-1.05063	-	k:Bacteria,p:Actinobacteria,c:Thermoleophilia,o:Gaiellales,f:uncultured
OTU_605	110	0	53	1	-1.05344	-	k:Bacteria,p:Proteobacteria,c:Alphaproteobacteria,o:Rhizobiales,f:Xanthobacteraceae,g:uncultured,s:uncultured_bacterium
OTU_249	127	1	61	8	-1.05795	-	k:Bacteria,p:Actinobacteria,c:MB-A2-108
OTU_943	75	0	36	0	-1.05889	-	k:Bacteria,p:Acidobacteria,c:Acidobacteriia,o:Acidobacteriales
OTU_9980	23	0	11	0	-1.06413	-	k:Bacteria,p:Proteobacteria,c:Gammaproteobacteria,o:Xanthomonadales,f:Rhodanobacteraceae
OTU_1312	21	0	10	0	-1.07039	-	k:Bacteria,p:Chloroflexi,c:SHA-26
OTU_1704	21	0	10	0	-1.07039	-	k:Bacteria,p:Proteobacteria,c:Alphaproteobacteria,o:uncultured
OTU_2174	21	0	10	0	-1.07039	-	k:Bacteria,p:Bacteroidetes,c:Ignavibacteria,o:Kryptoniales,f:BSV26
OTU_8128	21	0	10	0	-1.07039	-	k:Bacteria,p:Proteobacteria,c:Deltaproteobacteria
OTU_1068	40	0	19	5	-1.074	-	k:Bacteria,p:Acidobacteria,c:Subgroup_22
OTU_6546	40	0	19	3	-1.074	-	k:Bacteria,p:Actinobacteria,c:Actinobacteria,o:Pseudonocardiales,f:Pseudonocardiaceae,g:Pseudonocardia
OTU_7373	19	0	9	0	-1.078	-	k:Bacteria,p:Acidobacteria,c:Subgroup_6
OTU_448	57	1	27	1	-1.078	-	k:Bacteria,p:Acidobacteria,c:Acidobacteriia,o:Subgroup_2
OTU_651	57	1	27	1	-1.078	-	k:Bacteria,p:Gemmatimonadetes,c:Gemmatimonadetes,o:Gemmatimonadales,f:Gemmatimonadaceae
OTU_1115	17	0	8	0	-1.08746	-	k:Bacteria,p:Chlamydiae,c:Chlamydiae,o:Chlamydiales,f:Parachlamydiaceae
OTU_1628	17	0	8	0	-1.08746	-	k:Bacteria,p:Proteobacteria,c:Gammaproteobacteria,o:Betaproteobacteriales,f:Burkholderiaceae
OTU_2887	17	0	8	0	-1.08746	-	k:Bacteria,p:Patescibacteria,c:Parcubacteria,o:Candidatus_Adlerbacteria
OTU_7293	17	0	8	0	-1.08746	-	k:Bacteria,p:Elusimicrobia,c:Elusimicrobia,o:Lineage_IV
OTU_1288	17	2	8	0	-1.08746	-	k:Bacteria,p:Spirochaetes,c:Spirochaetia,o:Spirochaetales,f:Spirochaetaceae,g:Salinispira,s:metagenome
OTU_4589	17	2	8	0	-1.08746	-	k:Bacteria,p:Firmicutes,c:Bacilli,o:Bacillales,f:Bacillaceae,g:Ureibacillus
OTU_845	66	0	31	2	-1.0902	-	k:Bacteria,p:Firmicutes,c:Bacilli,o:Bacillales,f:Paenibacillaceae,g:Paenibacillus
OTU_2667	81	1	38	1	-1.09192	-	k:Bacteria,p:Chloroflexi,c:TK10
OTU_990	64	1	30	1	-1.09311	-	k:Bacteria,p:Acidobacteria,c:Acidobacteriia,o:Acidobacteriales,f:uncultured
OTU_871	79	0	37	0	-1.09433	-	k:Bacteria,p:Proteobacteria,c:Deltaproteobacteria,o:NB1-j
OTU_1116	77	0	36	0	-1.09686	-	k:Bacteria,p:Proteobacteria,c:Deltaproteobacteria
OTU_2415	15	0	7	1	-1.09954	-	k:Bacteria,p:Proteobacteria,c:Alphaproteobacteria,o:Rhizobiales,f:Xanthobacteraceae,g:uncultured,s:uncultured_bacterium
OTU_1038	15	0	7	0	-1.09954	-	k:Bacteria,p:Zixibacteria
OTU_1271	15	0	7	0	-1.09954	-	k:Bacteria,p:Chlamydiae,c:Chlamydiae,o:Chlamydiales,f:Simkaniaceae
OTU_2244	15	0	7	0	-1.09954	-	k:Bacteria,p:Proteobacteria,c:Deltaproteobacteria,o:Bdellovibrionales,f:Bdellovibrionaceae,g:Bdellovibrio
OTU_854	67	5	31	4	-1.11189	-	k:Bacteria,p:Actinobacteria,c:Actinobacteria,o:Streptomycetales,f:Streptomycetaceae,g:Streptomyces
OTU_263	147	2	68	2	-1.11221	-	k:Bacteria,p:Planctomycetes,c:Phycisphaerae,o:Phycisphaerales,f:Phycisphaeraceae,g:SM1A02
OTU_1131	13	0	6	1	-1.11548	-	k:Bacteria,p:Patescibacteria,c:Saccharimonadia,o:Saccharimonadales
OTU_1198	13	0	6	0	-1.11548	-	k:Bacteria,p:Chloroflexi,c:Chloroflexia,o:Chloroflexales,f:Roseiflexaceae
OTU_2030	13	0	6	0	-1.11548	-	k:Bacteria,p:Bacteroidetes,c:Bacteroidia,o:Chitinophagales,f:Chitinophagaceae,g:uncultured
OTU_7558	13	0	6	0	-1.11548	-	k:Bacteria,p:Actinobacteria,c:Actinobacteria,o:Micrococcales,f:Microbacteriaceae
OTU_9232	13	0	6	0	-1.11548	-	k:Bacteria,p:Patescibacteria,c:Saccharimonadia,o:Saccharimonadales
OTU_919	65	1	30	0	-1.11548	-	k:Bacteria,p:Proteobacteria,c:Deltaproteobacteria,o:Myxococcales,f:Phaselicystidaceae,g:Phaselicystis,s:uncultured_bacterium
OTU_430	139	0	64	1	-1.11894	-	k:Bacteria,p:Proteobacteria,c:Alphaproteobacteria,o:Caulobacterales,f:Hyphomonadaceae,g:SWB02,s:uncultured_alpha_proteobacterium
OTU_749	63	0	29	5	-1.1193	-	k:Bacteria,p:Actinobacteria,c:Actinobacteria,o:Micromonosporales,f:Micromonosporaceae
OTU_1921	37	1	17	2	-1.12199	-	k:Bacteria,p:Firmicutes,c:Bacilli,o:Bacillales,f:Alicyclobacillaceae,g:Tumebacillus
OTU_1161	61	1	28	1	-1.12338	-	k:Bacteria,p:Acidobacteria,c:Acidobacteriia,o:Solibacterales,f:Solibacteraceae_Subgroup_3,g:Bryobacter
OTU_301	181	0	83	0	-1.12481	-	k:Bacteria,p:Patescibacteria,c:Saccharimonadia,o:Saccharimonadales,f:Saccharimonadaceae
OTU_596	48	0	22	0	-1.12553	-	k:Bacteria,p:Acidobacteria,c:Acidobacteriia,o:Solibacterales,f:Solibacteraceae_Subgroup_3,g:Bryobacter
OTU_1527	24	0	11	0	-1.12553	-	k:Bacteria,p:Chloroflexi
OTU_2256	24	0	11	0	-1.12553	-	k:Bacteria,p:Chlamydiae,c:Chlamydiae,o:Chlamydiales,f:Simkaniaceae
OTU_4350	83	0	38	0	-1.12711	-	k:Bacteria,p:Bacteroidetes,c:Bacteroidia,o:Chitinophagales,f:Chitinophagaceae,g:uncultured
OTU_1325	35	0	16	0	-1.12928	-	k:Bacteria,p:Proteobacteria,c:Alphaproteobacteria,o:uncultured
OTU_214	175	3	80	6	-1.12928	-	k:Bacteria,p:Proteobacteria,c:Alphaproteobacteria,o:Caulobacterales,f:Caulobacteraceae,g:Asticcacaulis
OTU_733	68	0	31	0	-1.13327	-	k:Bacteria,p:Actinobacteria,c:Thermoleophilia,o:Gaiellales,f:uncultured
OTU_199	123	0	56	1	-1.13516	-	k:Bacteria,p:Actinobacteria,c:Acidimicrobiia,o:uncultured
OTU_1443	55	0	25	2	-1.1375	-	k:Bacteria,p:Acidobacteria,c:Acidobacteriia,o:Solibacterales,f:Solibacteraceae_Subgroup_3,g:Candidatus_Solibacter
OTU_6656	22	0	10	0	-1.1375	-	k:Bacteria,p:Bacteroidetes,c:Bacteroidia,o:Cytophagales,f:Hymenobacteraceae,g:Adhaeribacter
OTU_1173	11	0	5	0	-1.1375	-	k:Bacteria,p:Acidobacteria,c:Acidobacteriia,o:Solibacterales,f:Solibacteraceae_Subgroup_3,g:Paludibaculum,s:uncultured_soil_bacterium
OTU_1354	11	0	5	0	-1.1375	-	k:Bacteria,p:Chloroflexi,c:Ktedonobacteria,o:Ktedonobacterales,f:JG30-KF-AS9
OTU_1475	11	0	5	0	-1.1375	-	k:Bacteria,p:Proteobacteria,c:Alphaproteobacteria,o:Rhizobiales
OTU_1770	11	0	5	0	-1.1375	-	k:Bacteria,p:Chloroflexi
OTU_1992	11	0	5	0	-1.1375	-	k:Bacteria,p:Actinobacteria,c:Thermoleophilia,o:Gaiellales,f:uncultured
OTU_2055	11	0	5	0	-1.1375	-	k:Bacteria,p:Proteobacteria,c:Alphaproteobacteria,o:Rhizobiales,f:Labraceae,g:Labrys,s:uncultured_alpha_proteobacterium
OTU_1034	75	0	34	1	-1.14136	-	k:Bacteria,p:Acidobacteria,c:Acidobacteriia,o:Solibacterales,f:Solibacteraceae_Subgroup_3,g:Bryobacter
OTU_508	106	0	48	0	-1.14296	-	k:Bacteria,p:Proteobacteria,c:Gammaproteobacteria,o:Xanthomonadales,f:Rhodanobacteraceae,g:uncultured
OTU_599	53	0	24	2	-1.14296	-	k:Bacteria,p:Proteobacteria,c:Alphaproteobacteria,o:Rhizobiales,f:Rhizobiales_Incertae_Sedis,g:Bauldia,s:uncultured_bacterium
OTU_7834	84	1	38	0	-1.14439	-	k:Bacteria,p:Proteobacteria,c:Gammaproteobacteria,o:Betaproteobacteriales,f:Nitrosomonadaceae
OTU_834	51	0	23	0	-1.14886	-	k:Bacteria
OTU_634	151	0	68	1	-1.15094	-	k:Bacteria,p:Proteobacteria,c:Deltaproteobacteria,o:RCP2-54
OTU_602	40	0	18	1	-1.152	-	k:Bacteria,p:Deinococcus-Thermus,c:Deinococci,o:Deinococcales,f:Trueperaceae,g:Truepera,s:uncultured_bacterium
OTU_886	40	1	18	0	-1.152	-	k:Bacteria,p:Acidobacteria,c:Acidobacteriia,o:Solibacterales,f:Solibacteraceae_Subgroup_3,g:Candidatus_Solibacter
OTU_1229	20	7	9	0	-1.152	-	k:Bacteria,p:Verrucomicrobia,c:Verrucomicrobiae,o:Pedosphaerales,f:Pedosphaeraceae
OTU_2679	29	0	13	2	-1.15754	-	k:Bacteria,p:Proteobacteria,c:Deltaproteobacteria,o:Oligoflexales,f:0319-6G20
OTU_78	628	1	281	2	-1.16019	-	k:Bacteria,p:Firmicutes,c:Bacilli,o:Bacillales,f:Bacillaceae,g:Fictibacillus
OTU_906	38	0	17	0	-1.16046	-	k:Bacteria,p:Proteobacteria,c:Deltaproteobacteria,o:Desulfuromonadales,f:Geobacteraceae,g:Geobacter,s:uncultured_bacterium
OTU_411	340	2	152	11	-1.16146	2.45943	k:Bacteria,p:Proteobacteria,c:Gammaproteobacteria,o:Gammaproteobacteria_Incertae_Sedis,f:Unknown_Family,g:Acidibacter
OTU_361	74	2	33	1	-1.16506	-	k:Bacteria,p:Chloroflexi,c:Chloroflexia,o:Chloroflexales,f:Roseiflexaceae,g:uncultured
OTU_1883	81	0	36	2	-1.16993	-	k:Bacteria,p:Proteobacteria,c:Alphaproteobacteria,o:Rhizobiales,f:Devosiaceae
OTU_2189	27	0	12	1	-1.16993	-	k:Bacteria,p:Firmicutes,c:Clostridia,o:Clostridiales,f:Clostridiaceae_1,g:Clostridium_sensu_stricto_1
OTU_1155	27	0	12	0	-1.16993	-	k:Bacteria,p:Acidobacteria,c:Acidobacteriia,o:Acidobacteriales,f:uncultured
OTU_4471	27	0	12	0	-1.16993	-	k:Bacteria,p:Bacteroidetes,c:Bacteroidia,o:Flavobacteriales,f:NS9_marine_group
OTU_2025	18	0	8	1	-1.16993	-	k:Bacteria,p:Planctomycetes,c:Phycisphaerae,o:Phycisphaerales,f:Phycisphaeraceae,g:SM1A02,s:uncultured_bacterium
OTU_1462	18	0	8	0	-1.16993	-	k:Bacteria,p:Deinococcus-Thermus,c:Deinococci,o:Deinococcales,f:Trueperaceae,g:Truepera,s:uncultured_Deinococci_bacterium
OTU_2463	18	0	8	0	-1.16993	-	k:Bacteria,p:Proteobacteria,c:Alphaproteobacteria,o:Acetobacterales,f:Acetobacteraceae
OTU_3451	18	0	8	0	-1.16993	-	k:Bacteria,p:Proteobacteria,c:Alphaproteobacteria,o:Sphingomonadales,f:Sphingomonadaceae
OTU_1024	18	1	8	0	-1.16993	-	k:Bacteria,p:Patescibacteria,c:Saccharimonadia,o:Saccharimonadales
OTU_470	115	0	51	0	-1.17306	-	k:Bacteria,p:Actinobacteria,c:Actinobacteria,o:Kineosporiales,f:Kineosporiaceae
OTU_4704	34	0	15	2	-1.18057	-	k:Bacteria,p:Firmicutes,c:Bacilli,o:Bacillales,f:Paenibacillaceae,g:Paenibacillus
OTU_1118	25	0	11	2	-1.18442	-	k:Bacteria,p:Proteobacteria,c:Gammaproteobacteria,o:CCM19a
OTU_1234	25	0	11	0	-1.18442	-	k:Bacteria,p:Proteobacteria,c:Alphaproteobacteria,o:uncultured
OTU_1500	25	0	11	0	-1.18442	-	k:Bacteria,p:Actinobacteria,c:Acidimicrobiia,o:Microtrichales,f:uncultured
OTU_863	25	0	11	0	-1.18442	-	k:Bacteria,p:Patescibacteria,c:Saccharimonadia,o:Saccharimonadales
OTU_803	50	1	22	1	-1.18442	-	k:Bacteria,p:Proteobacteria,c:Alphaproteobacteria,o:Acetobacterales,f:Acetobacteraceae
OTU_1570	212	0	93	0	-1.18876	-	k:Bacteria,p:Proteobacteria,c:Deltaproteobacteria,o:Desulfarculales,f:Desulfarculaceae,g:uncultured
OTU_35	4577	53	2005	53	-1.1908	-	k:Bacteria,p:Firmicutes,c:Bacilli,o:Bacillales,f:Bacillaceae,g:Bacillus
OTU_3848	16	0	7	0	-1.19265	-	k:Bacteria,p:Proteobacteria,c:Alphaproteobacteria,o:Rickettsiales,f:SM2D12
OTU_6267	16	0	7	0	-1.19265	-	k:Bacteria,p:Proteobacteria,c:Alphaproteobacteria,o:Rhizobiales
OTU_6722	16	0	7	0	-1.19265	-	k:Bacteria,p:Firmicutes,c:Bacilli,o:Bacillales,f:Paenibacillaceae,g:Paenibacillus
OTU_681	112	1	49	0	-1.19265	-	k:Bacteria,p:Acidobacteria,c:Acidobacteriia,o:Solibacterales,f:Solibacteraceae_Subgroup_3,g:Candidatus_Solibacter
OTU_310	16	15	7	49	-1.19265	1.70782	k:Bacteria,p:Proteobacteria,c:Deltaproteobacteria,o:Desulfuromonadales,f:Geobacteraceae,g:Geobacter,s:Geobacter_metallireducens_GS-15
OTU_181	195	0	85	4	-1.19794	-	k:Bacteria,p:Acidobacteria,c:Acidobacteriia,o:Acidobacteriales,f:uncultured
OTU_6285	30	0	13	1	-1.20645	-	k:Bacteria,p:Gemmatimonadetes
OTU_545	186	0	80	1	-1.21723	-	k:Bacteria,p:Proteobacteria,c:Deltaproteobacteria,o:Desulfarculales,f:Desulfarculaceae,g:uncultured
OTU_423	135	1	58	2	-1.21883	-	k:Bacteria,p:Chloroflexi,c:Chloroflexia,o:Chloroflexales,f:Roseiflexaceae,g:uncultured,s:uncultured_bacterium
OTU_1360	105	0	45	0	-1.22239	-	k:Bacteria,p:Actinobacteria,c:Acidimicrobiia,o:uncultured
OTU_2351	42	0	18	1	-1.22239	-	k:Bacteria,p:Proteobacteria,c:Deltaproteobacteria
OTU_1691	28	0	12	0	-1.22239	-	k:Bacteria,p:Acidobacteria,c:Acidobacteriia,o:Subgroup_13
OTU_1220	21	0	9	0	-1.22239	-	k:Bacteria,p:Proteobacteria,c:Alphaproteobacteria,o:Acetobacterales,f:Acetobacteraceae
OTU_1303	21	0	9	0	-1.22239	-	k:Bacteria,p:Proteobacteria,c:Deltaproteobacteria,o:Desulfarculales,f:Desulfarculaceae,g:uncultured,s:uncultured_bacterium
OTU_1613	21	0	9	0	-1.22239	-	k:Bacteria,p:Actinobacteria,c:Actinobacteria,o:Streptomycetales,f:Streptomycetaceae,g:Streptomyces
OTU_6149	14	0	6	3	-1.22239	-	k:Bacteria,p:Proteobacteria,c:Alphaproteobacteria,o:Rhizobiales,f:Xanthobacteraceae,g:uncultured,s:uncultured_bacterium
OTU_1572	14	0	6	0	-1.22239	-	k:Bacteria,p:Proteobacteria
OTU_1591	14	0	6	0	-1.22239	-	k:Bacteria,p:Gemmatimonadetes,c:Gemmatimonadetes,o:Gemmatimonadales,f:Gemmatimonadaceae,g:uncultured
OTU_3390	14	0	6	0	-1.22239	-	k:Bacteria,p:Proteobacteria,c:Gammaproteobacteria,o:Xanthomonadales
OTU_1775	35	1	15	0	-1.22239	-	k:Bacteria,p:Actinobacteria,c:Acidimicrobiia
OTU_3116	14	1	6	2	-1.22239	-	k:Bacteria,p:Proteobacteria,c:Alphaproteobacteria,o:Sphingomonadales,f:Sphingomonadaceae
OTU_1211	40	0	17	0	-1.23447	-	k:Bacteria,p:Firmicutes,c:Bacilli,o:Bacillales,f:Paenibacillaceae
OTU_525	184	7	78	12	-1.23816	-	k:Bacteria,p:Proteobacteria,c:Gammaproteobacteria,o:Betaproteobacteriales,f:Burkholderiaceae,g:Massilia
OTU_262	118	0	50	1	-1.23879	-	k:Bacteria,p:Gemmatimonadetes,c:Gemmatimonadetes,o:Gemmatimonadales,f:Gemmatimonadaceae
OTU_1480	85	0	36	2	-1.23947	-	k:Bacteria,p:Firmicutes,c:Bacilli,o:Bacillales,f:Paenibacillaceae,g:Ammoniphilus,s:uncultured_bacterium
OTU_1276	26	0	11	0	-1.24101	-	k:Bacteria,p:Firmicutes,c:Clostridia,o:Clostridiales,f:Clostridiaceae_1,g:Clostridium_sensu_stricto_9,s:uncultured_bacterium
OTU_103	409	1	173	1	-1.24133	-	k:Bacteria,p:Bacteroidetes,c:Bacteroidia,o:Chitinophagales,f:Saprospiraceae,g:uncultured,s:uncultured_bacterium
OTU_829	97	0	41	1	-1.24236	-	k:Bacteria,p:Patescibacteria,c:Saccharimonadia,o:Saccharimonadales
OTU_2218	45	0	19	0	-1.24393	-	k:Bacteria,p:Firmicutes,c:Bacilli,o:Bacillales,f:Bacillaceae,g:Bacillus
OTU_283	90	4	38	0	-1.24393	-	k:Bacteria,p:Chloroflexi,c:Ktedonobacteria,o:Ktedonobacterales,f:Ktedonobacteraceae,g:FCPS473,s:uncultured_bacterium
OTU_541	102	0	43	3	-1.24616	-	k:Bacteria,p:Verrucomicrobia,c:Verrucomicrobiae,o:Pedosphaerales,f:Pedosphaeraceae
OTU_917	38	0	16	0	-1.24793	-	k:Bacteria,p:Proteobacteria,c:Gammaproteobacteria,o:Betaproteobacteriales,f:Neisseriaceae,g:uncultured
OTU_1278	19	0	8	0	-1.24793	-	k:Bacteria,p:Chloroflexi,c:TK10
OTU_3040	19	0	8	0	-1.24793	-	k:Bacteria,p:Proteobacteria,c:Deltaproteobacteria,o:Oligoflexales,f:0319-6G20
OTU_3267	19	0	8	0	-1.24793	-	k:Bacteria,p:Verrucomicrobia,c:Verrucomicrobiae,o:Pedosphaerales,f:Pedosphaeraceae
OTU_1418	19	1	8	0	-1.24793	-	k:Bacteria,p:Patescibacteria,c:Microgenomatia
OTU_207	226	3	95	1	-1.25032	-	k:Bacteria,p:Proteobacteria,c:Gammaproteobacteria,o:Betaproteobacteriales,f:Burkholderiaceae,g:Castellaniella,s:Castellaniella_defragrans
OTU_266	129	0	54	3	-1.25634	-	k:Bacteria,p:Bacteroidetes,c:Bacteroidia,o:Chitinophagales,f:Chitinophagaceae,g:Arachidicoccus
OTU_870	67	0	28	0	-1.25873	-	k:Bacteria,p:Acidobacteria,c:Acidobacteriia,o:Subgroup_2
OTU_467	79	1	33	1	-1.25939	-	k:Bacteria,p:Actinobacteria,c:Actinobacteria,o:Frankiales,f:Acidothermaceae,g:Acidothermus,s:uncultured_bacterium
OTU_1062	36	0	15	0	-1.26303	-	k:Bacteria,p:Proteobacteria,c:Alphaproteobacteria,o:Acetobacterales,f:Acetobacteraceae
OTU_968	36	0	15	0	-1.26303	-	k:Bacteria,p:Bacteroidetes,c:Bacteroidia,o:Sphingobacteriales,f:NS11-12_marine_group
OTU_1294	24	0	10	0	-1.26303	-	k:Bacteria,p:Gemmatimonadetes,c:Gemmatimonadetes,o:Gemmatimonadales,f:Gemmatimonadaceae,g:uncultured
OTU_1616	24	0	10	0	-1.26303	-	k:Bacteria,p:Verrucomicrobia,c:Verrucomicrobiae,o:Pedosphaerales,f:Pedosphaeraceae
OTU_10742	12	0	5	0	-1.26303	-	k:Bacteria,p:Verrucomicrobia,c:Verrucomicrobiae,o:Pedosphaerales,f:Pedosphaeraceae
OTU_1390	12	0	5	0	-1.26303	-	k:Bacteria,p:Dependentiae,c:Babeliae,o:Babeliales,f:Vermiphilaceae
OTU_1666	12	0	5	0	-1.26303	-	k:Bacteria,p:Planctomycetes,c:Phycisphaerae,o:Phycisphaerales,f:Phycisphaeraceae,g:SM1A02,s:uncultured_bacterium
OTU_1776	12	0	5	0	-1.26303	-	k:Bacteria,p:Planctomycetes,c:Phycisphaerae,o:Phycisphaerales,f:Phycisphaeraceae,g:SM1A02
OTU_3146	12	0	5	0	-1.26303	-	k:Bacteria,p:Proteobacteria,c:Deltaproteobacteria,o:Oligoflexales,f:0319-6G20
OTU_8087	12	0	5	0	-1.26303	-	k:Bacteria,p:Proteobacteria,c:Gammaproteobacteria,o:Betaproteobacteriales,f:Nitrosomonadaceae,g:Ellin6067
OTU_9313	12	1	5	0	-1.26303	-	k:Bacteria,p:Proteobacteria,c:Alphaproteobacteria,o:uncultured
OTU_2579	48	2	20	4	-1.26303	-	k:Bacteria,p:Acidobacteria,c:Acidobacteriia,o:Subgroup_2
OTU_2155	41	1	17	0	-1.27009	-	k:Bacteria,p:Proteobacteria,c:Gammaproteobacteria,o:Enterobacteriales,f:Enterobacteriaceae,g:Pantoea
OTU_504	251	3	104	6	-1.2711	-	k:Bacteria,p:Firmicutes,c:Bacilli,o:Bacillales,f:Paenibacillaceae,g:Paenibacillus
OTU_798	29	5	12	9	-1.27302	-	k:Bacteria,p:Bacteroidetes,c:Bacteroidia,o:Cytophagales,f:Microscillaceae
OTU_422	104	1	43	1	-1.27417	-	k:Bacteria,p:Proteobacteria,c:Alphaproteobacteria,o:Elsterales,f:uncultured
OTU_838	34	0	14	0	-1.28011	-	k:Bacteria,p:Nitrospirae,c:Nitrospira,o:Nitrospirales,f:Nitrospiraceae,g:Nitrospira
OTU_1493	17	0	7	3	-1.28011	-	k:Bacteria,p:Proteobacteria,c:Gammaproteobacteria,o:Betaproteobacteriales,f:Rhodocyclaceae
OTU_986	17	0	7	0	-1.28011	-	k:Bacteria,p:Patescibacteria,c:Saccharimonadia,o:Saccharimonadales
OTU_950	34	1	14	0	-1.28011	-	k:Bacteria,p:Gemmatimonadetes,c:Gemmatimonadetes,o:Gemmatimonadales,f:Gemmatimonadaceae
OTU_362	136	1	56	2	-1.28011	-	k:Bacteria,p:Actinobacteria,c:Actinobacteria,o:Propionibacteriales,f:Propionibacteriaceae,g:Microlunatus
OTU_2825	90	0	37	2	-1.2824	-	k:Bacteria,p:Proteobacteria,c:Gammaproteobacteria,o:Betaproteobacteriales,f:Burkholderiaceae
OTU_812	22	0	9	0	-1.28951	-	k:Bacteria,p:Actinobacteria,c:Thermoleophilia,o:Gaiellales,f:uncultured
OTU_540	49	0	20	0	-1.29278	-	k:Bacteria,p:Acidobacteria,c:Blastocatellia_Subgroup_4,o:11-24
OTU_104	292	5	119	3	-1.29501	-	k:Bacteria,p:Proteobacteria,c:Gammaproteobacteria,o:Betaproteobacteriales,f:A21b
OTU_1243	27	0	11	0	-1.29546	-	k:Bacteria,p:Chloroflexi,c:SHA-26
OTU_2872	27	0	11	0	-1.29546	-	k:Bacteria,p:Proteobacteria,c:Alphaproteobacteria,o:Rhizobiales,f:Beijerinckiaceae,g:Microvirga
OTU_9694	27	1	11	2	-1.29546	-	k:Bacteria,p:Proteobacteria,c:Alphaproteobacteria,o:Rhizobiales,f:Xanthobacteraceae,g:uncultured,s:uncultured_bacterium
OTU_4573	54	2	22	1	-1.29546	-	k:Bacteria,p:Proteobacteria,c:Gammaproteobacteria,o:Xanthomonadales,f:Rhodanobacteraceae
OTU_663	42	0	17	0	-1.30485	-	k:Bacteria,p:Actinobacteria,c:Actinobacteria,o:Frankiales,f:Acidothermaceae,g:Acidothermus
OTU_807	42	0	17	0	-1.30485	-	k:Bacteria,p:Dependentiae,c:Babeliae,o:Babeliales
OTU_445	67	2	27	0	-1.3112	-	k:Bacteria,p:Actinobacteria,c:MB-A2-108
OTU_254	135	0	54	3	-1.32193	-	k:Bacteria,p:Acidobacteria,c:Acidobacteriia,o:Subgroup_2
OTU_1456	90	0	36	0	-1.32193	-	k:Bacteria,p:Actinobacteria,c:Acidimicrobiia
OTU_1203	40	0	16	8	-1.32193	-	k:Bacteria,p:Actinobacteria,c:Thermoleophilia,o:Solirubrobacterales,f:Solirubrobacteraceae,g:uncultured,s:uncultured_Rubrobacteria_bacterium
OTU_2173	35	0	14	0	-1.32193	-	k:Bacteria,p:Chloroflexi,c:TK10
OTU_782	30	0	12	0	-1.32193	-	k:Bacteria,p:Actinobacteria,c:Thermoleophilia,o:Gaiellales,f:uncultured
OTU_1854	25	0	10	2	-1.32193	-	k:Bacteria,p:Verrucomicrobia,c:Verrucomicrobiae,o:Pedosphaerales,f:Pedosphaeraceae
OTU_2113	20	0	8	0	-1.32193	-	k:Bacteria,p:Bacteroidetes,c:Bacteroidia,o:Sphingobacteriales,f:env.OPS_17
OTU_1723	15	0	6	0	-1.32193	-	k:Bacteria,p:Proteobacteria,c:Alphaproteobacteria
OTU_1766	15	0	6	0	-1.32193	-	k:Bacteria,p:Chlamydiae,c:Chlamydiae,o:Chlamydiales
OTU_2448	15	0	6	0	-1.32193	-	k:Bacteria,p:Gemmatimonadetes,c:Gemmatimonadetes,o:Gemmatimonadales,f:Gemmatimonadaceae,g:uncultured
OTU_3928	15	0	6	0	-1.32193	-	k:Bacteria,p:Bacteroidetes,c:Bacteroidia,o:Chitinophagales,f:Chitinophagaceae
OTU_4992	15	0	6	0	-1.32193	-	k:Bacteria,p:Firmicutes,c:Bacilli,o:Bacillales,f:Alicyclobacillaceae,g:Tumebacillus,s:uncultured_bacterium
OTU_1558	10	0	4	0	-1.32193	-	k:Bacteria,p:Proteobacteria,c:Alphaproteobacteria
OTU_1688	10	0	4	0	-1.32193	-	k:Bacteria,p:Proteobacteria,c:Gammaproteobacteria,o:Betaproteobacteriales,f:Neisseriaceae,g:uncultured
OTU_1863	10	0	4	0	-1.32193	-	k:Bacteria,p:Proteobacteria,c:Deltaproteobacteria,o:Oligoflexales,f:0319-6G20
OTU_1911	10	0	4	0	-1.32193	-	k:Bacteria,p:Chlamydiae,c:Chlamydiae,o:Chlamydiales
OTU_3046	10	0	4	0	-1.32193	-	k:Bacteria,p:Firmicutes,c:Bacilli,o:Bacillales
OTU_3446	10	0	4	0	-1.32193	-	k:Bacteria,p:Acidobacteria,c:Subgroup_5
OTU_7253	10	0	4	0	-1.32193	-	k:Bacteria,p:Proteobacteria,c:Gammaproteobacteria,o:Betaproteobacteriales,f:Rhodocyclaceae
OTU_1285	15	1	6	0	-1.32193	-	k:Bacteria,p:Chloroflexi,c:TK10
OTU_174	15	16	6	119	-1.32193	2.89482	k:Bacteria,p:Actinobacteria,c:Actinobacteria,o:Pseudonocardiales,f:Pseudonocardiaceae,g:Saccharopolyspora
OTU_993	63	0	25	0	-1.33342	-	k:Bacteria,p:Gemmatimonadetes,c:Gemmatimonadetes,o:Gemmatimonadales,f:Gemmatimonadaceae,g:Gemmatimonas
OTU_7662	38	1	15	0	-1.34104	-	k:Bacteria,p:Actinobacteria,c:Actinobacteria
OTU_9281	66	2	26	0	-1.34395	-	k:Bacteria,p:Firmicutes,c:Bacilli,o:Bacillales,f:Paenibacillaceae,g:Paenibacillus
OTU_162	229	0	90	3	-1.34735	-	k:Bacteria,p:Bacteroidetes,c:Bacteroidia,o:Sphingobacteriales,f:AKYH767
OTU_1295	28	0	11	0	-1.34792	-	k:Bacteria,p:Firmicutes,c:Bacilli,o:Bacillales,f:Paenibacillaceae,g:Paenibacillus
OTU_642	56	1	22	1	-1.34792	-	k:Bacteria,p:Actinobacteria,c:Actinobacteria,o:Pseudonocardiales,f:Pseudonocardiaceae,g:Lechevalieria
OTU_221	135	2	53	2	-1.3489	-	k:Bacteria,p:Chlamydiae,c:Chlamydiae,o:Chlamydiales,f:Simkaniaceae
OTU_547	51	0	20	0	-1.3505	-	k:Bacteria,p:Chloroflexi,c:TK10
OTU_1437	23	0	9	0	-1.35364	-	k:Bacteria,p:Chloroflexi,c:Ktedonobacteria,o:Ktedonobacterales,f:JG30-KF-AS9
OTU_570	100	4	39	1	-1.35845	-	k:Bacteria,p:Actinobacteria,c:Acidimicrobiia,o:IMCC26256
OTU_823	59	0	23	0	-1.35908	-	k:Bacteria,p:Bacteroidetes,c:Ignavibacteria,o:Kryptoniales,f:BSV26
OTU_1268	36	0	14	0	-1.36257	-	k:Bacteria,p:Proteobacteria,c:Deltaproteobacteria,o:MBNT15
OTU_852	36	0	14	0	-1.36257	-	k:Bacteria,p:Proteobacteria,c:Deltaproteobacteria
OTU_1213	18	0	7	0	-1.36257	-	k:Bacteria,p:Acidobacteria,c:Holophagae,o:Holophagales,f:Holophagaceae
OTU_1596	18	1	7	1	-1.36257	-	k:Bacteria,p:Dependentiae,c:Babeliae,o:Babeliales,f:Vermiphilaceae
OTU_775	49	3	19	1	-1.36678	-	k:Bacteria,p:Acidobacteria,c:Acidobacteriia,o:Solibacterales,f:Solibacteraceae_Subgroup_3,g:Bryobacter
OTU_1070	31	0	12	0	-1.36923	-	k:Bacteria,p:Acidobacteria,c:Acidobacteriia,o:Solibacterales,f:Solibacteraceae_Subgroup_3,g:Bryobacter,s:uncultured_bacterium
OTU_881	13	14	5	12	-1.37851	-	k:Bacteria,p:Actinobacteria,c:Actinobacteria,o:Propionibacteriales,f:Nocardioidaceae,g:Nocardioides,s:Nocardioides_marinquilinus
OTU_1604	39	0	15	0	-1.37851	-	k:Bacteria,p:Proteobacteria,c:Alphaproteobacteria,o:Elsterales,f:uncultured
OTU_1151	26	0	10	0	-1.37851	-	k:Bacteria,p:Bacteroidetes,c:Ignavibacteria
OTU_1333	26	0	10	0	-1.37851	-	k:Bacteria,p:Dependentiae,c:Babeliae,o:Babeliales,f:UBA12409
OTU_715	26	0	10	0	-1.37851	-	k:Bacteria,p:Proteobacteria,c:Alphaproteobacteria,o:Paracaedibacterales,f:Paracaedibacteraceae,g:Candidatus_Captivus,s:Candidatus_Captivus_acidiprotistae
OTU_1503	13	0	5	0	-1.37851	-	k:Bacteria,p:Actinobacteria,c:Actinobacteria,o:Micrococcales,f:Microbacteriaceae,g:Microbacterium
OTU_1525	13	0	5	0	-1.37851	-	k:Bacteria,p:Proteobacteria,c:Alphaproteobacteria
OTU_1617	13	0	5	0	-1.37851	-	k:Bacteria,p:Chlamydiae,c:Chlamydiae,o:Chlamydiales
OTU_1769	13	0	5	0	-1.37851	-	k:Bacteria,p:Verrucomicrobia,c:Verrucomicrobiae,o:Pedosphaerales,f:Pedosphaeraceae
OTU_1922	13	0	5	0	-1.37851	-	k:Bacteria,p:Chloroflexi,c:Dehalococcoidia,o:S085
OTU_2034	13	0	5	0	-1.37851	-	k:Bacteria,p:Bacteroidetes,c:Bacteroidia
OTU_3674	13	0	5	0	-1.37851	-	k:Bacteria,p:Firmicutes,c:Bacilli,o:Bacillales,f:Paenibacillaceae,g:Paenibacillus
OTU_4265	13	0	5	0	-1.37851	-	k:Bacteria,p:Chloroflexi,c:Chloroflexia,o:Kallotenuales,f:AKIW781
OTU_7118	13	0	5	0	-1.37851	-	k:Bacteria,p:Proteobacteria,c:Gammaproteobacteria,o:Betaproteobacteriales,f:Nitrosomonadaceae
OTU_1441	13	1	5	0	-1.37851	-	k:Bacteria,p:Acidobacteria,c:Blastocatellia_Subgroup_4,o:11-24
OTU_2956	13	1	5	0	-1.37851	-	k:Bacteria,p:Proteobacteria,c:Alphaproteobacteria,o:Rhodobacterales,f:Rhodobacteraceae
OTU_9024	65	1	25	3	-1.37851	-	k:Bacteria,p:Acidobacteria,c:Thermoanaerobaculia,o:Thermoanaerobaculales,f:Thermoanaerobaculaceae,g:Subgroup_10
OTU_864	13	16	5	6	-1.37851	-1.41504	k:Bacteria,p:Firmicutes,c:Bacilli,o:Lactobacillales,f:Enterococcaceae,g:Enterococcus
OTU_2033	47	0	18	0	-1.38466	-	k:Bacteria,p:Deinococcus-Thermus,c:Deinococci,o:Deinococcales,f:Trueperaceae,g:Truepera,s:uncultured_bacterium
OTU_1080	34	0	13	0	-1.38702	-	k:Bacteria,p:Chloroflexi,c:TK10
OTU_889	55	0	21	1	-1.38904	-	k:Bacteria,p:Proteobacteria,c:Gammaproteobacteria,o:Betaproteobacteriales,f:Burkholderiaceae,g:Castellaniella
OTU_2821	50	0	19	0	-1.39593	-	k:Bacteria,p:Verrucomicrobia,c:Verrucomicrobiae,o:Pedosphaerales,f:Pedosphaeraceae
OTU_1515	29	1	11	0	-1.39855	-	k:Bacteria,p:Chlamydiae,c:Chlamydiae,o:Chlamydiales,f:cvE6
OTU_895	37	2	14	0	-1.4021	-	k:Bacteria,p:Bacteroidetes,c:Bacteroidia,o:Chitinophagales,f:Chitinophagaceae
OTU_77	627	2	237	7	-1.40358	-	k:Bacteria,p:Actinobacteria,c:Actinobacteria,o:Micrococcales,f:Intrasporangiaceae,g:Phycicoccus
OTU_409	122	1	46	0	-1.40718	-	k:Bacteria,p:Acidobacteria,c:Acidobacteriia,o:Solibacterales,f:Solibacteraceae_Subgroup_3,g:Bryobacter,s:uncultured_bacterium
OTU_2076	16	0	6	0	-1.41504	-	k:Bacteria,p:Chloroflexi,c:TK10
OTU_3350	16	0	6	0	-1.41504	-	k:Bacteria,p:Chlamydiae,c:Chlamydiae,o:Chlamydiales
OTU_1665	16	1	6	0	-1.41504	-	k:Bacteria,p:Proteobacteria,c:Gammaproteobacteria,o:Betaproteobacteriales,f:Rhodocyclaceae,g:Azoarcus,s:Azoarcus_communis
OTU_436	62	0	23	0	-1.43063	-	k:Bacteria,p:Chloroflexi,c:Chloroflexia,o:Chloroflexales,f:Roseiflexaceae,g:uncultured
OTU_1580	27	0	10	1	-1.43296	-	k:Bacteria,p:Acidobacteria,c:Subgroup_5
OTU_9599	27	0	10	0	-1.43296	-	k:Bacteria,p:Patescibacteria,c:Saccharimonadia,o:Saccharimonadales
OTU_3560	1064	27	393	56	-1.4369	1.05247	k:Bacteria,p:Firmicutes,c:Bacilli,o:Bacillales,f:Bacillaceae,g:Bacillus
OTU_1482	19	0	7	0	-1.44057	-	k:Bacteria,p:Proteobacteria,c:Alphaproteobacteria,o:uncultured
OTU_1772	19	0	7	0	-1.44057	-	k:Bacteria,p:Proteobacteria,c:Gammaproteobacteria,o:Gammaproteobacteria_Incertae_Sedis,f:Unknown_Family,g:Candidatus_Ovatusbacter,s:uncultured_bacterium
OTU_1801	19	0	7	0	-1.44057	-	k:Bacteria,p:Chlamydiae,c:Chlamydiae,o:Chlamydiales,f:Simkaniaceae
OTU_5332	19	1	7	0	-1.44057	-	k:Bacteria,p:Proteobacteria,c:Gammaproteobacteria
OTU_868	33	0	12	1	-1.45943	-	k:Bacteria,p:Gemmatimonadetes,c:AKAU4049
OTU_2191	22	0	8	0	-1.45943	-	k:Bacteria,p:Planctomycetes,c:vadinHA49
OTU_1804	11	0	4	0	-1.45943	-	k:Bacteria,p:Dependentiae,c:Babeliae,o:Babeliales,f:Vermiphilaceae
OTU_1910	11	0	4	0	-1.45943	-	k:Bacteria,p:Chlamydiae,c:Chlamydiae,o:Chlamydiales
OTU_2625	11	0	4	0	-1.45943	-	k:Bacteria,p:Actinobacteria,c:Acidimicrobiia,o:Microtrichales,f:uncultured
OTU_2867	11	0	4	0	-1.45943	-	k:Bacteria,p:Proteobacteria,c:Alphaproteobacteria,o:Rhizobiales,f:Hyphomicrobiaceae
OTU_3033	11	0	4	0	-1.45943	-	k:Bacteria,p:Acidobacteria,c:Acidobacteriia,o:Acidobacteriales,f:uncultured
OTU_4090	11	0	4	0	-1.45943	-	k:Bacteria,p:Proteobacteria,c:Gammaproteobacteria,o:Diplorickettsiales,f:Diplorickettsiaceae,g:uncultured
OTU_8267	11	0	4	0	-1.45943	-	k:Bacteria,p:Proteobacteria,c:Deltaproteobacteria,o:Oligoflexales,f:Oligoflexaceae,g:uncultured
OTU_9220	11	0	4	0	-1.45943	-	k:Bacteria,p:Actinobacteria,c:Actinobacteria,o:Micrococcales,f:Microbacteriaceae
OTU_743	36	0	13	0	-1.46949	-	k:Bacteria,p:Firmicutes,c:Bacilli,o:Bacillales,f:Paenibacillaceae,g:Cohnella
OTU_1272	25	0	9	0	-1.47393	-	k:Bacteria,p:Patescibacteria,c:Saccharimonadia,o:Saccharimonadales
OTU_759	53	1	19	0	-1.47999	-	k:Bacteria,p:Chloroflexi,c:Ktedonobacteria,o:Ktedonobacterales,f:Ktedonobacteraceae,g:FCPS473,s:uncultured_bacterium
OTU_1225	14	0	5	0	-1.48543	-	k:Bacteria,p:Patescibacteria,c:Saccharimonadia,o:Saccharimonadales
OTU_1687	14	0	5	0	-1.48543	-	k:Bacteria,p:Dependentiae,c:Babeliae,o:Babeliales,f:UBA12409
OTU_2545	14	0	5	0	-1.48543	-	k:Bacteria,p:Proteobacteria,c:Deltaproteobacteria,o:Myxococcales,f:BIrii41
OTU_3205	14	0	5	0	-1.48543	-	k:Bacteria,p:Verrucomicrobia,c:Verrucomicrobiae,o:Pedosphaerales,f:Pedosphaeraceae
OTU_1093	31	0	11	3	-1.49476	-	k:Bacteria,p:Proteobacteria,c:Alphaproteobacteria,o:Rhizobiales,f:Rhizobiales_Incertae_Sedis,g:uncultured,s:uncultured_bacterium
OTU_1077	68	0	24	2	-1.5025	-	k:Bacteria,p:Proteobacteria,c:Alphaproteobacteria,o:Sphingomonadales,f:Sphingomonadaceae,g:Novosphingobium
OTU_9965	34	0	12	0	-1.5025	-	k:Bacteria,p:Actinobacteria,c:Actinobacteria,o:Micromonosporales,f:Micromonosporaceae,g:Micromonospora,s:uncultured_actinobacterium
OTU_1624	17	0	6	0	-1.5025	-	k:Bacteria,p:Patescibacteria,c:WWE3
OTU_2695	17	0	6	0	-1.5025	-	k:Bacteria,p:Firmicutes,c:Clostridia,o:Clostridiales,f:Clostridiaceae_1,g:Clostridium_sensu_stricto_13,s:uncultured_bacterium
OTU_346	77	0	27	0	-1.5119	-	k:Bacteria,p:Acidobacteria,c:Acidobacteriia,o:Subgroup_2
OTU_794	40	0	14	3	-1.51457	-	k:Bacteria,p:Proteobacteria,c:Gammaproteobacteria,o:Betaproteobacteriales,f:TRA3-20
OTU_894	20	0	7	1	-1.51457	-	k:Bacteria,p:Proteobacteria,c:Deltaproteobacteria,o:Myxococcales,f:Haliangiaceae,g:Haliangium
OTU_3756	43	0	15	0	-1.51937	-	k:Bacteria,p:Actinobacteria,c:Thermoleophilia,o:Gaiellales,f:uncultured
OTU_1039	69	0	24	0	-1.52356	-	k:Bacteria,p:Bacteroidetes,c:Bacteroidia,o:Chitinophagales,f:Chitinophagaceae
OTU_1126	23	0	8	0	-1.52356	-	k:Bacteria,p:Proteobacteria,c:Alphaproteobacteria,o:Rhizobiales
OTU_790	29	1	10	0	-1.53605	-	k:Bacteria,p:Acidobacteria,c:Blastocatellia_Subgroup_4,o:11-24
OTU_8949	61	0	21	3	-1.53842	-	k:Bacteria,p:Actinobacteria,c:Thermoleophilia,o:Gaiellales,f:uncultured
OTU_763	35	0	12	0	-1.54432	-	k:Bacteria,p:Actinobacteria,c:Thermoleophilia,o:Gaiellales,f:uncultured
OTU_34	1011	8	346	15	-1.54694	-	k:Bacteria,p:Actinobacteria,c:Actinobacteria,o:Micrococcales,f:Micrococcaceae,g:Arthrobacter
OTU_1618	41	0	14	0	-1.5502	-	k:Bacteria,p:Bacteroidetes,c:Bacteroidia
OTU_3835	44	1	15	0	-1.55254	-	k:Bacteria,p:Chloroflexi,c:TK10
OTU_815	65	0	22	0	-1.56294	-	k:Bacteria,p:Proteobacteria,c:Alphaproteobacteria,o:Sphingomonadales,f:Sphingomonadaceae,g:Hephaestia,s:Sphingomonas_sp._X72010
OTU_514	74	0	25	2	-1.5656	-	k:Bacteria,p:Chloroflexi,c:JG30-KF-CM66
OTU_1113	126	0	42	0	-1.58496	-	k:Bacteria,p:Acidobacteria,c:Acidobacteriia,o:Subgroup_2
OTU_421	102	0	34	1	-1.58496	-	k:Bacteria,p:Acidobacteria,c:Acidobacteriia,o:Acidobacteriales,f:Acidobacteriaceae_Subgroup_1,g:uncultured
OTU_1380	30	0	10	0	-1.58496	-	k:Bacteria,p:Proteobacteria,c:Deltaproteobacteria,o:NB1-j
OTU_1988	21	0	7	0	-1.58496	-	k:Bacteria,p:Zixibacteria
OTU_3762	21	0	7	0	-1.58496	-	k:Bacteria,p:Actinobacteria,c:Acidimicrobiia,o:Microtrichales,f:uncultured
OTU_1938	18	0	6	0	-1.58496	-	k:Bacteria,p:Proteobacteria,c:Deltaproteobacteria,o:Myxococcales,f:Blfdi19
OTU_5645	18	0	6	0	-1.58496	-	k:Bacteria,p:Firmicutes,c:Bacilli,o:Bacillales,f:Paenibacillaceae,g:Paenibacillus
OTU_1760	15	0	5	0	-1.58496	-	k:Bacteria,p:Proteobacteria,c:Deltaproteobacteria,o:Myxococcales,f:Blfdi19
OTU_1850	15	0	5	0	-1.58496	-	k:Bacteria,p:Verrucomicrobia,c:Verrucomicrobiae,o:Pedosphaerales,f:Pedosphaeraceae
OTU_1948	15	0	5	0	-1.58496	-	k:Bacteria,p:Patescibacteria,c:Parcubacteria,o:Candidatus_Kaiserbacteria
OTU_1974	15	0	5	0	-1.58496	-	k:Bacteria,p:Proteobacteria,c:Gammaproteobacteria,o:Xanthomonadales,f:Xanthomonadaceae,g:uncultured,s:uncultured_bacterium
OTU_6172	15	0	5	0	-1.58496	-	k:Bacteria,p:Proteobacteria,c:Alphaproteobacteria,o:Rhizobiales,f:Rhizobiaceae
OTU_10209	12	0	4	0	-1.58496	-	k:Bacteria,p:Firmicutes,c:Bacilli,o:Bacillales,f:Paenibacillaceae,g:Paenibacillus
OTU_3244	12	0	4	0	-1.58496	-	k:Bacteria,p:Bacteroidetes,c:Ignavibacteria,o:OPB56
OTU_3685	12	0	4	0	-1.58496	-	k:Bacteria,p:Proteobacteria,c:Gammaproteobacteria,o:Betaproteobacteriales
OTU_3810	12	0	4	0	-1.58496	-	k:Bacteria,p:Firmicutes,c:Bacilli,o:Bacillales,f:Paenibacillaceae,g:Saccharibacillus
OTU_4339	12	0	4	0	-1.58496	-	k:Bacteria,p:Proteobacteria,c:Alphaproteobacteria,o:Rhizobiales,f:Hyphomicrobiaceae,g:Pedomicrobium
OTU_5528	12	0	4	0	-1.58496	-	k:Bacteria,p:Proteobacteria,c:Alphaproteobacteria,o:Rhizobiales,f:Methyloligellaceae,g:uncultured,s:uncultured_bacterium
OTU_9387	12	0	4	0	-1.58496	-	k:Bacteria,p:Proteobacteria,c:Alphaproteobacteria,o:Rhizobiales,f:Xanthobacteraceae,g:uncultured
OTU_2801	12	1	4	0	-1.58496	-	k:Bacteria,p:Proteobacteria,c:Gammaproteobacteria,o:211ds20
OTU_1183	122	0	40	1	-1.60881	-	k:Bacteria,p:Firmicutes,c:Bacilli,o:Bacillales,f:Paenibacillaceae,g:Paenibacillus
OTU_3099	40	0	13	0	-1.62149	-	k:Bacteria,p:Acidobacteria,c:Acidobacteriia,o:Solibacterales,f:Solibacteraceae_Subgroup_3,g:Bryobacter
OTU_1317	71	0	23	0	-1.62619	-	k:Bacteria,p:Firmicutes,c:Bacilli,o:Bacillales,f:Paenibacillaceae
OTU_1890	31	0	10	6	-1.63227	-	k:Bacteria,p:Proteobacteria,c:Alphaproteobacteria,o:Caulobacterales,f:Caulobacteraceae,g:Asticcacaulis
OTU_271	146	2	47	1	-1.63524	-	k:Bacteria,p:Proteobacteria,c:Gammaproteobacteria,o:Competibacterales,f:Competibacteraceae,g:Plasticicumulans,s:Plasticicumulans_lactativorans
OTU_2177	22	0	7	0	-1.65208	-	k:Bacteria,p:Actinobacteria,c:Thermoleophilia,o:Solirubrobacterales,f:Solirubrobacteraceae,g:Conexibacter
OTU_2214	22	0	7	0	-1.65208	-	k:Bacteria,p:Proteobacteria,c:Alphaproteobacteria,o:Acetobacterales,f:Acetobacteraceae
OTU_1320	19	0	6	0	-1.66297	-	k:Bacteria,p:Proteobacteria,c:Alphaproteobacteria,o:Micropepsales,f:Micropepsaceae
OTU_2394	19	0	6	0	-1.66297	-	k:Bacteria,p:Chloroflexi
OTU_8378	51	0	16	1	-1.67243	-	k:Bacteria,p:Firmicutes,c:Bacilli,o:Bacillales,f:Bacillaceae,g:Bacillus
OTU_1828	16	0	5	0	-1.67807	-	k:Bacteria,p:Planctomycetes,c:OM190
OTU_5798	16	0	5	0	-1.67807	-	k:Bacteria,p:Firmicutes,c:Bacilli,o:Bacillales,f:Paenibacillaceae,g:Cohnella
OTU_120	413	3	128	8	-1.69	-	k:Bacteria,p:Proteobacteria,c:Alphaproteobacteria,o:Acetobacterales,f:Acetobacteraceae
OTU_1219	55	0	17	1	-1.6939	-	k:Bacteria,p:Proteobacteria,c:Deltaproteobacteria,o:RCP2-54
OTU_1033	26	0	8	0	-1.70044	-	k:Bacteria,p:Proteobacteria,c:Alphaproteobacteria,o:Micropepsales,f:Micropepsaceae
OTU_2328	13	0	4	1	-1.70044	-	k:Bacteria,p:Proteobacteria,c:Gammaproteobacteria,o:Betaproteobacteriales
OTU_1786	13	0	4	0	-1.70044	-	k:Bacteria,p:Proteobacteria,c:Gammaproteobacteria,o:Betaproteobacteriales,f:Nitrosomonadaceae,g:oc32,s:uncultured_bacterium
OTU_1880	13	0	4	0	-1.70044	-	k:Bacteria,p:Elusimicrobia,c:Elusimicrobia,o:Lineage_IV
OTU_3689	13	0	4	0	-1.70044	-	k:Bacteria,p:Acidobacteria,c:Acidobacteriia,o:Solibacterales,f:Solibacteraceae_Subgroup_3,g:Bryobacter,s:uncultured_bacterium
OTU_1662	36	0	11	0	-1.71049	-	k:Bacteria,p:Proteobacteria,c:Alphaproteobacteria,o:Rhodobacterales,f:Rhodobacteraceae,g:Rubellimicrobium
OTU_1239	23	0	7	0	-1.71621	-	k:Bacteria,p:Nitrospirae,c:Nitrospira,o:Nitrospirales,f:Nitrospiraceae,g:Leptospirillum,s:uncultured_bacterium
OTU_1240	23	0	7	0	-1.71621	-	k:Bacteria
OTU_977	33	2	10	0	-1.72247	-	k:Bacteria,p:Proteobacteria,c:Alphaproteobacteria,o:Rhodobacterales,f:Rhodobacteraceae
OTU_1056	40	0	12	0	-1.73697	-	k:Bacteria,p:Acidobacteria,c:Acidobacteriia,o:Acidobacteriales,f:Acidobacteriaceae_Subgroup_1
OTU_1651	20	0	6	3	-1.73697	-	k:Bacteria,p:Proteobacteria,c:Deltaproteobacteria
OTU_1768	20	0	6	0	-1.73697	-	k:Bacteria,p:Acidobacteria,c:Subgroup_22
OTU_1756	10	0	3	0	-1.73697	-	k:Bacteria,p:Planctomycetes,c:Phycisphaerae,o:Phycisphaerales,f:Phycisphaeraceae,g:SM1A02
OTU_1796	10	0	3	0	-1.73697	-	k:Bacteria,p:Proteobacteria,c:Alphaproteobacteria,o:Elsterales,f:uncultured
OTU_2130	10	0	3	0	-1.73697	-	k:Bacteria,p:Acidobacteria,c:Acidobacteriia,o:Solibacterales,f:Solibacteraceae_Subgroup_3,g:Bryobacter,s:uncultured_bacterium
OTU_2144	10	0	3	0	-1.73697	-	k:Bacteria,p:Proteobacteria,c:Alphaproteobacteria,o:Elsterales,f:uncultured
OTU_3197	10	0	3	0	-1.73697	-	k:Bacteria,p:Dependentiae,c:Babeliae,o:Babeliales
OTU_3605	10	0	3	0	-1.73697	-	k:Bacteria,p:Proteobacteria,c:Gammaproteobacteria
OTU_4786	10	0	3	0	-1.73697	-	k:Bacteria,p:Proteobacteria,c:Gammaproteobacteria,o:Gammaproteobacteria_Incertae_Sedis,f:Unknown_Family,g:Candidatus_Berkiella,s:uncultured_bacterium
OTU_8486	10	0	3	0	-1.73697	-	k:Bacteria,p:Acidobacteria,c:Acidobacteriia,o:Solibacterales,f:Solibacteraceae_Subgroup_3,g:Candidatus_Solibacter
OTU_9015	10	0	3	0	-1.73697	-	k:Bacteria,p:Proteobacteria,c:Deltaproteobacteria,o:Myxococcales,f:Haliangiaceae,g:Haliangium
OTU_1635	47	0	14	0	-1.74723	-	k:Bacteria,p:Acidobacteria,c:Acidobacteriia,o:Acidobacteriales,f:uncultured
OTU_459	88	0	26	0	-1.75899	-	k:Bacteria,p:Proteobacteria,c:Alphaproteobacteria,o:Acetobacterales,f:Acetobacteraceae
OTU_2182	34	0	10	0	-1.76553	-	k:Bacteria,p:Proteobacteria,c:Gammaproteobacteria,o:JG36-TzT-191
OTU_2476	17	0	5	0	-1.76553	-	k:Bacteria,p:Gemmatimonadetes,c:Longimicrobia,o:Longimicrobiales,f:Longimicrobiaceae
OTU_1165	24	0	7	1	-1.77761	-	k:Bacteria,p:Actinobacteria,c:Actinobacteria,o:Frankiales,f:uncultured
OTU_944	24	0	7	0	-1.77761	-	k:Bacteria,p:Gemmatimonadetes,c:Gemmatimonadetes,o:Gemmatimonadales,f:Gemmatimonadaceae,g:Gemmatimonas,s:uncultured_bacterium
OTU_1533	79	1	23	1	-1.78022	-	k:Bacteria,p:Actinobacteria,c:Acidimicrobiia,o:IMCC26256
OTU_934	28	0	8	0	-1.80735	-	k:Bacteria,p:Bacteroidetes,c:Ignavibacteria,o:OPB56
OTU_2039	21	0	6	0	-1.80735	-	k:Bacteria,p:Dependentiae,c:Babeliae,o:Babeliales
OTU_10257	14	0	4	0	-1.80735	-	k:Bacteria,p:Acidobacteria,c:Acidobacteriia,o:Solibacterales,f:Solibacteraceae_Subgroup_3,g:Candidatus_Solibacter
OTU_2104	14	0	4	0	-1.80735	-	k:Bacteria,p:Acidobacteria,c:Acidobacteriia,o:Subgroup_13
OTU_8	5835	21	1649	37	-1.82314	-	k:Bacteria,p:Proteobacteria,c:Gammaproteobacteria,o:Xanthomonadales,f:Rhodanobacteraceae,g:Chujaibacter,s:Chujaibacter soli
OTU_73	462	2	130	2	-1.82938	-	k:Bacteria,p:Acidobacteria,c:Acidobacteriia,o:Subgroup_2
OTU_2002	96	0	27	0	-1.83007	-	k:Bacteria,p:Acidobacteria,c:Acidobacteriia,o:Acidobacteriales,f:uncultured
OTU_1783	54	0	15	0	-1.848	-	k:Bacteria,p:Firmicutes,c:Bacilli,o:Bacillales,f:Paenibacillaceae,g:Paenibacillus
OTU_1720	18	0	5	0	-1.848	-	k:Bacteria,p:Chloroflexi,c:Chloroflexia,o:Chloroflexales,f:Roseiflexaceae,g:uncultured,s:uncultured_bacterium
OTU_530	76	0	21	2	-1.85561	-	k:Bacteria,p:Actinobacteria,c:Actinobacteria,o:Streptomycetales,f:Streptomycetaceae,g:Streptomyces
OTU_1298	22	0	6	0	-1.87447	-	k:Bacteria,p:Chloroflexi
OTU_1505	11	0	3	0	-1.87447	-	k:Bacteria,p:Omnitrophicaeota
OTU_1757	11	0	3	0	-1.87447	-	k:Bacteria,p:Bacteroidetes,c:Bacteroidia,o:Chitinophagales,f:Chitinophagaceae,g:Parafilimonas,s:uncultured_bacterium
OTU_1819	11	0	3	0	-1.87447	-	k:Bacteria,p:Dependentiae,c:Babeliae,o:Babeliales,f:Vermiphilaceae
OTU_5913	11	0	3	0	-1.87447	-	k:Bacteria,p:Proteobacteria,c:Alphaproteobacteria,o:Micropepsales,f:Micropepsaceae,g:uncultured
OTU_9107	11	0	3	0	-1.87447	-	k:Bacteria,p:Proteobacteria,c:Gammaproteobacteria,o:Xanthomonadales,f:Xanthomonadaceae
OTU_8932	11	2	3	0	-1.87447	-	k:Bacteria,p:Chloroflexi,c:AD3
OTU_7587	89	0	24	0	-1.89077	-	k:Bacteria,p:Bacteroidetes,c:Bacteroidia,o:Chitinophagales,f:Chitinophagaceae
OTU_1537	26	0	7	0	-1.89308	-	k:Bacteria,p:Proteobacteria,c:Alphaproteobacteria,o:uncultured
OTU_3696	26	0	7	0	-1.89308	-	k:Bacteria,p:Firmicutes,c:Clostridia,o:Clostridiales,f:Clostridiaceae_1,g:Clostridium_sensu_stricto_8,s:uncultured_bacterium
OTU_1188	30	0	8	1	-1.90689	-	k:Bacteria,p:Bacteroidetes,c:Bacteroidia,o:Cytophagales,f:Microscillaceae,g:uncultured,s:uncultured_bacterium
OTU_828	30	0	8	0	-1.90689	-	k:Bacteria,p:Patescibacteria,c:Saccharimonadia,o:Saccharimonadales
OTU_1520	15	0	4	0	-1.90689	-	k:Bacteria,p:Proteobacteria,c:Gammaproteobacteria
OTU_2864	15	0	4	0	-1.90689	-	k:Bacteria,p:Proteobacteria,c:Deltaproteobacteria,o:Desulfuromonadales,f:Geobacteraceae,g:Geobacter
OTU_180	244	0	65	1	-1.90837	-	k:Bacteria,p:Acidobacteria,c:Acidobacteriia,o:Acidobacteriales,f:Acidobacteriaceae_Subgroup_1,g:Acidipila,s:uncultured_Acidobacteria_bacterium
OTU_6088	19	0	5	3	-1.926	-	k:Bacteria,p:Proteobacteria,c:Deltaproteobacteria,o:Bdellovibrionales,f:Bdellovibrionaceae,g:OM27_clade
OTU_3100	19	0	5	0	-1.926	-	k:Bacteria,p:Bacteroidetes,c:Bacteroidia,o:Chitinophagales,f:Chitinophagaceae,g:uncultured,s:uncultured_bacterium
OTU_728	253	0	66	2	-1.9386	-	k:Bacteria,p:Firmicutes,c:Bacilli,o:Bacillales,f:Sporolactobacillaceae
OTU_3004	23	0	6	0	-1.9386	-	k:Bacteria,p:Actinobacteria,c:Acidimicrobiia,o:uncultured
OTU_312	138	1	36	0	-1.9386	-	k:Bacteria,p:Actinobacteria,c:Actinobacteria,o:Micrococcales,f:Micrococcaceae,g:Sinomonas,s:Sinomonas_atrocyanea
OTU_727	73	2	19	1	-1.9419	-	k:Bacteria,p:Dependentiae,c:Babeliae,o:Babeliales,f:Vermiphilaceae
OTU_531	185	3	48	0	-1.94642	-	k:Bacteria,p:Patescibacteria,c:Saccharimonadia,o:Saccharimonadales
OTU_1166	27	1	7	0	-1.94753	-	k:Bacteria,p:Chloroflexi,c:JG30-KF-CM66
OTU_891	31	0	8	0	-1.9542	-	k:Bacteria,p:Dependentiae,c:Babeliae,o:Babeliales,f:Vermiphilaceae
OTU_620	109	0	28	0	-1.96083	-	k:Bacteria,p:Bacteroidetes,c:Bacteroidia,o:Chitinophagales,f:Chitinophagaceae,g:Niastella,s:uncultured_bacterium
OTU_351	96	0	24	1	-2	-	k:Bacteria,p:Gemmatimonadetes,c:Gemmatimonadetes,o:Gemmatimonadales,f:Gemmatimonadaceae
OTU_2520	60	0	15	6	-2	-	k:Bacteria,p:Proteobacteria,c:Gammaproteobacteria,o:Xanthomonadales,f:Xanthomonadaceae,g:Lysobacter
OTU_1221	32	0	8	0	-2	-	k:Bacteria,p:Actinobacteria,c:Thermoleophilia,o:Gaiellales,f:uncultured
OTU_1335	20	0	5	0	-2	-	k:Bacteria,p:Firmicutes,c:Clostridia,o:Clostridiales,f:Peptostreptococcaceae,g:Paraclostridium
OTU_2108	20	0	5	0	-2	-	k:Bacteria,p:Chloroflexi,c:Chloroflexia,o:Chloroflexales,f:Roseiflexaceae,g:uncultured,s:uncultured_bacterium
OTU_6914	20	0	5	0	-2	-	k:Bacteria,p:Firmicutes,c:Bacilli,o:Bacillales,f:Bacillaceae,g:Bacillus
OTU_1531	16	0	4	0	-2	-	k:Bacteria,p:Armatimonadetes,c:Fimbriimonadia,o:Fimbriimonadales
OTU_1660	16	0	4	0	-2	-	k:Bacteria,p:Zixibacteria
OTU_1739	16	0	4	0	-2	-	k:Bacteria,p:Chloroflexi,c:TK10
OTU_3273	16	0	4	0	-2	-	k:Bacteria,p:Firmicutes,c:Bacilli,o:Bacillales,f:Paenibacillaceae,g:Paenibacillus
OTU_9413	16	0	4	0	-2	-	k:Bacteria,p:Actinobacteria,c:Actinobacteria,o:Micrococcales,f:Microbacteriaceae,g:Parafrigoribacterium
OTU_10049	12	0	3	0	-2	-	k:Bacteria,p:Proteobacteria,c:Alphaproteobacteria,o:Rhizobiales,f:Rhizobiaceae,g:Allorhizobium-Neorhizobium-Pararhizobium-Rhizobium
OTU_1435	12	0	3	0	-2	-	k:Bacteria,p:Proteobacteria,c:Alphaproteobacteria,o:Tistrellales,f:Geminicoccaceae,g:Candidatus_Alysiosphaera
OTU_1684	12	0	3	0	-2	-	k:Bacteria,p:Dependentiae,c:Babeliae,o:Babeliales
OTU_1905	12	0	3	0	-2	-	k:Bacteria,p:Proteobacteria,c:Gammaproteobacteria,o:Oceanospirillales,f:Halomonadaceae,g:Halomonas,s:uncultured_gamma_proteobacterium
OTU_2117	12	0	3	0	-2	-	k:Bacteria,p:Proteobacteria,c:Gammaproteobacteria,o:Gammaproteobacteria_Incertae_Sedis,f:Unknown_Family,g:Candidatus_Ovatusbacter
OTU_2575	12	0	3	0	-2	-	k:Bacteria,p:Chloroflexi,c:Chloroflexia,o:Chloroflexales,f:Roseiflexaceae,g:uncultured
OTU_2973	12	0	3	0	-2	-	k:Bacteria,p:Acidobacteria,c:Acidobacteriia,o:Acidobacteriales,f:Acidobacteriaceae_Subgroup_1,g:Acidipila
OTU_3227	12	0	3	0	-2	-	k:Bacteria,p:Dependentiae,c:Babeliae,o:Babeliales,f:Vermiphilaceae
OTU_9655	12	1	3	0	-2	-	k:Bacteria,p:Actinobacteria,c:MB-A2-108
OTU_5466	72	2	18	2	-2	-	k:Bacteria,p:Firmicutes,c:Bacilli,o:Bacillales
OTU_27	2553	11	631	17	-2.01648	-	k:Bacteria,p:Proteobacteria,c:Gammaproteobacteria
OTU_2395	119	1	29	3	-2.03684	-	k:Bacteria,p:Proteobacteria,c:Gammaproteobacteria,o:Betaproteobacteriales,f:Burkholderiaceae
OTU_819	33	0	8	0	-2.04439	-	k:Bacteria,p:Acidobacteria,c:Acidobacteriia,o:Solibacterales,f:Solibacteraceae_Subgroup_3,g:Bryobacter
OTU_2080	62	0	15	0	-2.04731	-	k:Bacteria,p:Acidobacteria,c:Acidobacteriia,o:Acidobacteriales,f:Acidobacteriaceae_Subgroup_1,g:uncultured,s:uncultured_Armatimonadetes_bacterium
OTU_2702	25	0	6	0	-2.05889	-	k:Bacteria,p:Acidobacteria,c:Acidobacteriia,o:Solibacterales,f:Solibacteraceae_Subgroup_3,g:Bryobacter
OTU_2930	25	0	6	0	-2.05889	-	k:Bacteria,p:Acidobacteria,c:Subgroup_15
OTU_2720	46	0	11	0	-2.06413	-	k:Bacteria,p:Proteobacteria,c:Gammaproteobacteria
OTU_2057	34	0	8	0	-2.08746	-	k:Bacteria,p:Firmicutes,c:Bacilli,o:Bacillales,f:Paenibacillaceae,g:Paenibacillus
OTU_516	68	1	16	0	-2.08746	-	k:Bacteria,p:Spirochaetes,c:Spirochaetia,o:Spirochaetales,f:Spirochaetaceae
OTU_130	255	1	60	3	-2.08746	-	k:Bacteria,p:Proteobacteria,c:Gammaproteobacteria,o:Betaproteobacteriales,f:TRA3-20
OTU_7301	13	0	3	1	-2.11548	-	k:Bacteria,p:Firmicutes,c:Clostridia,o:Clostridiales,f:Lachnospiraceae
OTU_1293	13	0	3	0	-2.11548	-	k:Bacteria,p:Bacteroidetes,c:Ignavibacteria,o:OPB56
OTU_1955	13	0	3	0	-2.11548	-	k:Bacteria,p:Proteobacteria,c:Gammaproteobacteria,o:Diplorickettsiales,f:Diplorickettsiaceae,g:uncultured
OTU_2310	13	0	3	0	-2.11548	-	k:Bacteria,p:Gemmatimonadetes,c:Gemmatimonadetes,o:Gemmatimonadales,f:Gemmatimonadaceae
OTU_4866	13	0	3	0	-2.11548	-	k:Bacteria,p:Proteobacteria,c:Deltaproteobacteria,o:Oligoflexales,f:Oligoflexaceae,g:Silvanigrella
OTU_6689	13	0	3	0	-2.11548	-	k:Bacteria,p:Actinobacteria,c:Thermoleophilia
OTU_8315	13	0	3	0	-2.11548	-	k:Bacteria,p:Bacteroidetes,c:Bacteroidia,o:Chitinophagales,f:Chitinophagaceae,g:Taibaiella
OTU_1002	22	0	5	0	-2.1375	-	k:Bacteria,p:Gemmatimonadetes,c:Gemmatimonadetes,o:Gemmatimonadales,f:Gemmatimonadaceae,g:uncultured,s:uncultured_bacterium
OTU_1120	22	0	5	0	-2.1375	-	k:Bacteria,p:Chlamydiae,c:Chlamydiae,o:Chlamydiales
OTU_7221	22	0	5	0	-2.1375	-	k:Bacteria,p:Proteobacteria,c:Deltaproteobacteria,o:Oligoflexales,f:Oligoflexaceae,g:Silvanigrella
OTU_441	81	0	18	0	-2.16993	-	k:Bacteria,p:Actinobacteria,c:Actinobacteria,o:Micrococcales,f:Brevibacteriaceae,g:Brevibacterium
OTU_1959	18	0	4	0	-2.16993	-	k:Bacteria,p:Elusimicrobia,c:Lineage_IIb
OTU_23	2816	15	615	22	-2.19499	-	k:Bacteria,p:Firmicutes,c:Bacilli,o:Bacillales,f:Bacillaceae,g:Bacillus,s:bacillus funiculus
OTU_1185	23	0	5	1	-2.20163	-	k:Bacteria,p:Chlamydiae,c:Chlamydiae,o:Chlamydiales,f:cvE6
OTU_3202	23	0	5	0	-2.20163	-	k:Bacteria,p:Firmicutes,c:Clostridia,o:Clostridiales,f:Clostridiaceae_1,g:Clostridium_sensu_stricto_12
OTU_865	23	0	5	0	-2.20163	-	k:Bacteria,p:Omnitrophicaeota
OTU_8505	37	0	8	0	-2.20945	-	k:Bacteria,p:Bacteroidetes,c:Bacteroidia,o:Cytophagales,f:Microscillaceae
OTU_1396	14	0	3	0	-2.22239	-	k:Bacteria,p:Proteobacteria,c:Deltaproteobacteria
OTU_7022	14	1	3	0	-2.22239	-	k:Bacteria,p:Proteobacteria,c:Deltaproteobacteria,o:Desulfuromonadales,f:Geobacteraceae,g:Geobacter
OTU_7418	14	1	3	0	-2.22239	-	k:Bacteria,p:Bacteroidetes,c:Bacteroidia,o:Cytophagales,f:Microscillaceae
OTU_1473	19	0	4	0	-2.24793	-	k:Bacteria,p:Gemmatimonadetes,c:Gemmatimonadetes,o:Gemmatimonadales,f:Gemmatimonadaceae,g:uncultured
OTU_932	49	0	10	0	-2.29278	-	k:Bacteria,p:Proteobacteria,c:Gammaproteobacteria,o:Enterobacteriales,f:Enterobacteriaceae,g:Pectobacterium
OTU_5371	60	0	12	0	-2.32193	-	k:Bacteria,p:Acidobacteria,c:Thermoanaerobaculia,o:Thermoanaerobaculales,f:Thermoanaerobaculaceae,g:Subgroup_10,s:uncultured_bacterium
OTU_1176	40	0	8	5	-2.32193	-	k:Bacteria,p:Acidobacteria,c:Acidobacteriia
OTU_1067	20	0	4	0	-2.32193	-	k:Bacteria,p:Chloroflexi,c:Chloroflexia,o:Kallotenuales,f:AKIW781
OTU_1902	15	0	3	0	-2.32193	-	k:Bacteria,p:Actinobacteria,c:Thermoleophilia,o:Gaiellales
OTU_2258	15	0	3	0	-2.32193	-	k:Bacteria,p:Acidobacteria,c:Subgroup_22
OTU_1821	10	0	2	0	-2.32193	-	k:Bacteria,p:Actinobacteria,c:Actinobacteria
OTU_1894	10	0	2	0	-2.32193	-	k:Bacteria,p:Proteobacteria,c:Alphaproteobacteria,o:Micropepsales,f:Micropepsaceae,g:uncultured
OTU_1961	10	0	2	0	-2.32193	-	k:Bacteria,p:Armatimonadetes,c:Fimbriimonadia,o:Fimbriimonadales,f:Fimbriimonadaceae
OTU_3209	10	0	2	0	-2.32193	-	k:Bacteria,p:Proteobacteria,c:Deltaproteobacteria,o:Myxococcales,f:Haliangiaceae,g:Haliangium
OTU_3875	10	0	2	0	-2.32193	-	k:Bacteria,p:Actinobacteria,c:Actinobacteria
OTU_5641	10	0	2	0	-2.32193	-	k:Bacteria,p:Actinobacteria,c:Actinobacteria,o:Corynebacteriales,f:Nocardiaceae,g:Rhodococcus
OTU_6641	10	0	2	0	-2.32193	-	k:Bacteria,p:Proteobacteria,c:Gammaproteobacteria,o:Betaproteobacteriales,f:B1-7BS
OTU_6973	10	0	2	0	-2.32193	-	k:Bacteria,p:Proteobacteria,c:Gammaproteobacteria,o:Betaproteobacteriales,f:Burkholderiaceae,g:Azohydromonas,s:uncultured_bacterium
OTU_8006	10	0	2	0	-2.32193	-	k:Bacteria,p:Proteobacteria,c:Alphaproteobacteria,o:Sphingomonadales,f:Sphingomonadaceae
OTU_8628	10	0	2	0	-2.32193	-	k:Bacteria,p:Proteobacteria,c:Alphaproteobacteria,o:Sphingomonadales,f:Sphingomonadaceae,g:Sphingobium
OTU_9053	10	0	2	0	-2.32193	-	k:Bacteria,p:Proteobacteria,c:Alphaproteobacteria,o:Rhizobiales,f:Beijerinckiaceae,g:Methylobacterium
OTU_3697	15	2	3	0	-2.32193	-	k:Bacteria,p:Proteobacteria,c:Gammaproteobacteria,o:Betaproteobacteriales,f:Nitrosomonadaceae,g:Ellin6067
OTU_1363	35	1	7	4	-2.32193	-	k:Bacteria,p:Proteobacteria,c:Alphaproteobacteria,o:Rhodospirillales,f:uncultured
OTU_296	129	0	25	1	-2.36737	-	k:Bacteria,p:Acidobacteria,c:Acidobacteriia,o:Subgroup_2
OTU_1283	31	1	6	0	-2.36923	-	k:Bacteria,p:Firmicutes,c:Bacilli,o:Bacillales,f:Family_XII,g:Exiguobacterium
OTU_7580	26	1	5	0	-2.37851	-	k:Bacteria,p:Dependentiae,c:Babeliae,o:Babeliales,f:Vermiphilaceae
OTU_1504	26	1	5	1	-2.37851	-	k:Bacteria,p:Proteobacteria,c:Gammaproteobacteria,o:Betaproteobacteriales,f:Nitrosomonadaceae,g:mle1-7,s:uncultured_bacterium
OTU_1290	21	0	4	0	-2.39232	-	k:Bacteria,p:Acidobacteria,c:Acidobacteriia,o:Solibacterales,f:Solibacteraceae_Subgroup_3,g:PAUC26f,s:uncultured_Holophaga_sp.
OTU_1400	21	0	4	0	-2.39232	-	k:Bacteria
OTU_979	37	0	7	0	-2.4021	-	k:Bacteria,p:Acidobacteria,c:Acidobacteriia,o:Solibacterales,f:Solibacteraceae_Subgroup_3,g:Bryobacter
OTU_1472	16	0	3	2	-2.41504	-	k:Bacteria,p:Elusimicrobia,c:Elusimicrobia,o:Lineage_IV
OTU_1550	16	0	3	0	-2.41504	-	k:Bacteria,p:Chloroflexi,c:TK10
OTU_3471	16	0	3	0	-2.41504	-	k:Bacteria,p:Armatimonadetes,c:Armatimonadia,o:Armatimonadales
OTU_4524	16	0	3	0	-2.41504	-	k:Bacteria,p:Acidobacteria,c:Thermoanaerobaculia,o:Thermoanaerobaculales,f:Thermoanaerobaculaceae,g:Subgroup_10,s:uncultured_bacterium
OTU_376	102	1	19	2	-2.4245	-	k:Bacteria,p:Proteobacteria,c:Alphaproteobacteria,o:Acetobacterales,f:Acetobacteraceae,g:uncultured
OTU_394	88	0	16	3	-2.45943	-	k:Bacteria,p:Bacteroidetes,c:Bacteroidia,o:Flavobacteriales,f:Flavobacteriaceae,g:Myroides,s:uncultured_compost_bacterium
OTU_1824	11	0	2	0	-2.45943	-	k:Bacteria,p:Bacteroidetes,c:Bacteroidia
OTU_2119	11	0	2	0	-2.45943	-	k:Bacteria,p:Planctomycetes,c:Phycisphaerae,o:Phycisphaerales,f:Phycisphaeraceae,g:SM1A02
OTU_2308	11	1	2	0	-2.45943	-	k:Bacteria,p:Actinobacteria,c:Actinobacteria,o:Catenulisporales,f:Actinospicaceae,g:Actinospica
OTU_2670	17	0	3	0	-2.5025	-	k:Bacteria,p:Actinobacteria,c:Acidimicrobiia,o:IMCC26256
OTU_1545	40	0	7	0	-2.51457	-	k:Bacteria,p:Firmicutes,c:Bacilli,o:Bacillales,f:Paenibacillaceae,g:Paenibacillus,s:uncultured_bacterium
OTU_57	1076	11	188	10	-2.51687	-	k:Bacteria,p:Actinobacteria,c:Actinobacteria,o:Micrococcales,f:Micrococcaceae,g:Arthrobacter
OTU_1357	29	0	5	0	-2.53605	-	k:Bacteria,p:Proteobacteria,c:Deltaproteobacteria,o:Myxococcales
OTU_635	35	0	6	0	-2.54432	-	k:Bacteria,p:Patescibacteria,c:Saccharimonadia,o:Saccharimonadales
OTU_929	24	0	4	0	-2.58496	-	k:Bacteria,p:Planctomycetes,c:Phycisphaerae,o:mle1-8
OTU_2656	18	0	3	0	-2.58496	-	k:Bacteria,p:Acidobacteria,c:Blastocatellia_Subgroup_4,o:11-24
OTU_7035	12	0	2	3	-2.58496	-	k:Bacteria,p:Actinobacteria,c:Acidimicrobiia,o:Microtrichales,f:Ilumatobacteraceae,g:uncultured,s:uncultured_bacterium
OTU_1455	12	0	2	0	-2.58496	-	k:Bacteria,p:Gemmatimonadetes,c:Gemmatimonadetes,o:Gemmatimonadales,f:Gemmatimonadaceae
OTU_2200	12	0	2	0	-2.58496	-	k:Bacteria,p:Firmicutes,c:Bacilli,o:Bacillales,f:Bacillaceae,g:Bacillus
OTU_2913	12	0	2	0	-2.58496	-	k:Bacteria,p:Proteobacteria,c:Deltaproteobacteria,o:Myxococcales,f:VHS-B3-70
OTU_4420	12	0	2	0	-2.58496	-	k:Bacteria,p:Dependentiae,c:Babeliae,o:Babeliales
OTU_5969	12	0	2	0	-2.58496	-	k:Bacteria,p:Gemmatimonadetes,c:Gemmatimonadetes,o:Gemmatimonadales,f:Gemmatimonadaceae,g:uncultured,s:uncultured_bacterium
OTU_2118	18	3	3	0	-2.58496	-	k:Bacteria,p:Actinobacteria,c:Actinobacteria,o:Micrococcales,f:Microbacteriaceae,g:Curtobacterium
OTU_1848	12	4	2	0	-2.58496	-	k:Bacteria,p:Chlamydiae,c:Chlamydiae,o:Chlamydiales,f:Parachlamydiaceae
OTU_105	457	0	74	3	-2.6266	-	k:Bacteria,p:Acidobacteria,c:Thermoanaerobaculia,o:Thermoanaerobaculales,f:Thermoanaerobaculaceae,g:Subgroup_10,s:uncultured_bacterium
OTU_432	124	0	20	0	-2.63227	-	k:Bacteria,p:Patescibacteria,c:Saccharimonadia,o:Saccharimonadales
OTU_1501	19	0	3	0	-2.66297	-	k:Bacteria,p:Proteobacteria,c:Deltaproteobacteria,o:Desulfuromonadales,f:Geobacteraceae,g:Geobacter
OTU_2027	13	0	2	0	-2.70044	-	k:Bacteria,p:Bacteroidetes,c:Bacteroidia,o:Sphingobacteriales
OTU_2340	13	0	2	0	-2.70044	-	k:Bacteria,p:Chlamydiae,c:Chlamydiae,o:Chlamydiales
OTU_1385	33	0	5	0	-2.72247	-	k:Bacteria,p:Acidobacteria,c:Acidobacteriia,o:Acidobacteriales,f:Acidobacteriaceae_Subgroup_1,g:uncultured
OTU_1697	100	0	15	0	-2.73697	-	k:Bacteria,p:Acidobacteria,c:Thermoanaerobaculia,o:Thermoanaerobaculales,f:Thermoanaerobaculaceae,g:Subgroup_10,s:uncultured_bacterium
OTU_1631	20	0	3	0	-2.73697	-	k:Bacteria,p:Latescibacteria
OTU_2247	20	1	3	2	-2.73697	-	k:Bacteria,p:Proteobacteria,c:Alphaproteobacteria,o:Caulobacterales,f:Caulobacteraceae,g:uncultured
OTU_383	89	0	13	1	-2.77529	-	k:Bacteria,p:Acidobacteria,c:Acidobacteriia,o:Subgroup_13
OTU_10411	200	2	29	5	-2.78588	-	k:Bacteria,p:Proteobacteria,c:Gammaproteobacteria,o:Enterobacteriales,f:Enterobacteriaceae
OTU_2538	21	0	3	1	-2.80735	-	k:Bacteria,p:Proteobacteria,c:Gammaproteobacteria,o:Acidiferrobacterales,f:Acidiferrobacteraceae,g:Sulfurifustis,s:uncultured_bacterium
OTU_3936	21	0	3	0	-2.80735	-	k:Bacteria,p:Proteobacteria,c:Deltaproteobacteria,o:RCP2-54
OTU_1542	14	0	2	0	-2.80735	-	k:Bacteria,p:Chlamydiae,c:Chlamydiae,o:Chlamydiales,f:cvE6
OTU_2020	14	0	2	0	-2.80735	-	k:Bacteria,p:Dependentiae,c:Babeliae,o:Babeliales,f:Vermiphilaceae
OTU_2847	14	0	2	0	-2.80735	-	k:Bacteria,p:Chloroflexi,c:TK10
OTU_3021	14	0	2	0	-2.80735	-	k:Bacteria,p:Chloroflexi
OTU_425	80	1	11	0	-2.8625	-	k:Bacteria,p:Chlamydiae,c:Chlamydiae,o:Chlamydiales,f:cvE6
OTU_2287	44	0	6	0	-2.87447	-	k:Bacteria,p:Verrucomicrobia,c:Verrucomicrobiae,o:Pedosphaerales,f:Pedosphaeraceae
OTU_1134	22	0	3	0	-2.87447	-	k:Bacteria,p:Chlamydiae,c:Chlamydiae,o:Chlamydiales,f:Simkaniaceae
OTU_1719	22	0	3	0	-2.87447	-	k:Bacteria,p:Chlamydiae,c:Chlamydiae,o:Chlamydiales,f:Simkaniaceae
OTU_1065	67	1	9	13	-2.89616	3.70044	k:Bacteria,p:Firmicutes,c:Bacilli,o:Bacillales,f:Paenibacillaceae,g:Paenibacillus,s:Paenibacillus_sp._A1006
OTU_4255	45	0	6	1	-2.90689	-	k:Bacteria,p:Proteobacteria,c:Alphaproteobacteria,o:Rhizobiales,f:Rhizobiaceae
OTU_2514	15	0	2	0	-2.90689	-	k:Bacteria,p:Actinobacteria,c:Actinobacteria,o:Propionibacteriales,f:Propionibacteriaceae,g:Jiangella
OTU_3115	15	0	2	0	-2.90689	-	k:Bacteria,p:Acidobacteria,c:Subgroup_22
OTU_2338	15	1	2	0	-2.90689	-	k:Bacteria,p:Proteobacteria,c:Deltaproteobacteria,o:Desulfarculales,f:Desulfarculaceae,g:uncultured,s:uncultured_bacterium
OTU_1015	77	0	10	0	-2.94486	-	k:Bacteria,p:Acidobacteria,c:Acidobacteriia,o:Acidobacteriales,f:Acidobacteriaceae_Subgroup_1,g:Acidipila,s:uncultured_bacterium
OTU_1384	24	0	3	1	-3	-	k:Bacteria,p:Dependentiae,c:Babeliae,o:Babeliales,f:UBA12409
OTU_1124	24	0	3	0	-3	-	k:Bacteria,p:Chlamydiae,c:Chlamydiae,o:Chlamydiales
OTU_1639	16	0	2	0	-3	-	k:Bacteria,p:Acetothermia,c:Acetothermiia
OTU_2011	16	0	2	0	-3	-	k:Bacteria,p:Chloroflexi,c:Chloroflexia,o:Chloroflexales,f:Roseiflexaceae,g:uncultured
OTU_2271	16	0	2	0	-3	-	k:Bacteria,p:Actinobacteria,c:Actinobacteria,o:Kineosporiales,f:Kineosporiaceae
OTU_7676	16	0	2	0	-3	-	k:Bacteria,p:Firmicutes,c:Bacilli,o:Bacillales
OTU_7857	16	0	2	0	-3	-	k:Bacteria,p:Proteobacteria,c:Alphaproteobacteria,o:uncultured
OTU_630	58	0	7	0	-3.05063	-	k:Bacteria,p:Proteobacteria,c:Deltaproteobacteria,o:RCP2-54
OTU_2164	17	0	2	0	-3.08746	-	k:Bacteria,p:Chloroflexi,c:Ktedonobacteria,o:C0119
OTU_2316	17	0	2	0	-3.08746	-	k:Bacteria,p:Proteobacteria,c:Alphaproteobacteria
OTU_3001	17	0	2	0	-3.08746	-	k:Bacteria,p:Proteobacteria,c:Deltaproteobacteria,o:Myxococcales,f:Polyangiaceae,g:Pajaroellobacter,s:uncultured_bacterium
OTU_512	223	1	26	0	-3.10046	-	k:Bacteria,p:Firmicutes,c:Bacilli,o:Bacillales,f:Bacillaceae,g:Virgibacillus
OTU_3065	44	0	5	0	-3.1375	-	k:Bacteria,p:Acidobacteria,c:Acidobacteriia,o:Subgroup_2
OTU_487	97	0	11	0	-3.14048	-	k:Bacteria,p:Proteobacteria,c:Gammaproteobacteria,o:Betaproteobacteriales,f:uncultured
OTU_1936	18	0	2	0	-3.16993	-	k:Bacteria,p:Proteobacteria,c:Alphaproteobacteria
OTU_647	65	0	7	1	-3.21501	-	k:Bacteria,p:Proteobacteria,c:Gammaproteobacteria,o:Xanthomonadales,f:Rhodanobacteraceae
OTU_6062	19	0	2	1	-3.24793	-	k:Bacteria,p:Proteobacteria,c:Alphaproteobacteria,o:Paracaedibacterales,f:Paracaedibacteraceae,g:Candidatus_Captivus,s:Candidatus_Captivus_acidiprotistae
OTU_772	49	0	5	3	-3.29278	-	k:Bacteria,p:Bacteroidetes,c:Bacteroidia,o:Flavobacteriales,f:Flavobacteriaceae
OTU_1731	10	0	1	0	-3.32193	-	k:Bacteria,p:Actinobacteria,c:Actinobacteria,o:Streptosporangiales,f:Thermomonosporaceae,g:Actinomadura
OTU_1823	10	0	1	0	-3.32193	-	k:Bacteria,p:Patescibacteria,c:Saccharimonadia,o:Saccharimonadales
OTU_1866	10	0	1	0	-3.32193	-	k:Bacteria,p:Proteobacteria,c:Alphaproteobacteria
OTU_2220	10	0	1	0	-3.32193	-	k:Bacteria,p:Proteobacteria,c:Alphaproteobacteria,o:Acetobacterales,f:Acetobacteraceae
OTU_2609	10	0	1	0	-3.32193	-	k:Bacteria,p:Chloroflexi,c:Ktedonobacteria,o:C0119
OTU_3067	10	0	1	0	-3.32193	-	k:Bacteria,p:Bacteroidetes,c:Bacteroidia,o:Cytophagales
OTU_3272	10	0	1	0	-3.32193	-	k:Bacteria,p:Gemmatimonadetes,c:Longimicrobia,o:Longimicrobiales,f:Longimicrobiaceae
OTU_3409	10	0	1	0	-3.32193	-	k:Bacteria,p:Dependentiae,c:Babeliae,o:Babeliales
OTU_3778	10	0	1	0	-3.32193	-	k:Bacteria,p:Proteobacteria,c:Deltaproteobacteria,o:SAR324_cladeMarine_group_B
OTU_8639	10	0	1	0	-3.32193	-	k:Bacteria,p:Acidobacteria,c:Acidobacteriia,o:Acidobacteriales,f:Acidobacteriaceae_Subgroup_1
OTU_240	123	0	12	7	-3.35755	-	k:Bacteria,p:Patescibacteria,c:Saccharimonadia,o:Saccharimonadales
OTU_820	82	1	8	1	-3.35755	-	k:Bacteria,p:Firmicutes,c:Bacilli,o:Bacillales,f:Paenibacillaceae,g:Paenibacillus
OTU_3476	74	0	7	1	-3.4021	-	k:Bacteria,p:Proteobacteria,c:Gammaproteobacteria,o:Xanthomonadales
OTU_202	207	0	19	1	-3.44556	-	k:Bacteria,p:Proteobacteria,c:Gammaproteobacteria,o:Betaproteobacteriales,f:Burkholderiaceae,g:Comamonas,s:uncultured_bacterium
OTU_1413	44	0	4	1	-3.45943	-	k:Bacteria,p:Proteobacteria,c:Gammaproteobacteria,o:Betaproteobacteriales,f:Burkholderiaceae,g:Ottowia,s:uncultured_beta_proteobacterium
OTU_6942	22	0	2	0	-3.45943	-	k:Bacteria,p:Acidobacteria,c:Subgroup_6
OTU_1805	11	0	1	0	-3.45943	-	k:Bacteria,p:Chloroflexi,c:Chloroflexia,o:Chloroflexales
OTU_1950	11	0	1	0	-3.45943	-	k:Bacteria,p:Actinobacteria,c:Actinobacteria
OTU_2279	11	0	1	0	-3.45943	-	k:Bacteria,p:Dependentiae,c:Babeliae,o:Babeliales,f:Babeliaceae
OTU_2816	11	0	1	0	-3.45943	-	k:Bacteria,p:Acidobacteria,c:Acidobacteriia,o:Acidobacteriales
OTU_2952	11	0	1	0	-3.45943	-	k:Bacteria,p:Firmicutes,c:Clostridia,o:Clostridiales,f:Peptostreptococcaceae
OTU_3203	11	0	1	0	-3.45943	-	k:Bacteria,p:Proteobacteria,c:Gammaproteobacteria,o:Betaproteobacteriales,f:Nitrosomonadaceae,g:966-1
OTU_267	222	2	19	3	-3.54649	-	k:Bacteria,p:Proteobacteria,c:Alphaproteobacteria,o:Acetobacterales,f:Acetobacteraceae,g:uncultured,s:uncultured_alpha_proteobacterium
OTU_8993	12	0	1	0	-3.58496	-	k:Bacteria,p:Proteobacteria,c:Gammaproteobacteria,o:Salinisphaerales,f:Solimonadaceae,g:Solimonas
OTU_937	37	0	3	0	-3.62449	-	k:Bacteria,p:Proteobacteria,c:Gammaproteobacteria,o:Oceanospirillales,f:Halomonadaceae,g:Halomonas
OTU_1646	13	0	1	0	-3.70044	-	k:Bacteria,p:Bacteroidetes,c:Bacteroidia,o:Flavobacteriales,f:Flavobacteriaceae
OTU_3154	13	0	1	0	-3.70044	-	k:Bacteria,p:Proteobacteria,c:Alphaproteobacteria,o:Azospirillales,f:Azospirillaceae,g:Azospirillum,s:Azospirillum_brasilense
OTU_2747	14	0	1	0	-3.80735	-	k:Bacteria,p:Dependentiae,c:Babeliae,o:Babeliales,f:Vermiphilaceae
OTU_915	45	0	3	0	-3.90689	-	k:Bacteria,p:Bacteroidetes,c:Bacteroidia,o:Flavobacteriales,f:Flavobacteriaceae
OTU_4839	15	0	1	0	-3.90689	-	k:Bacteria,p:Proteobacteria,c:Gammaproteobacteria,o:Betaproteobacteriales
OTU_492	121	0	8	1	-3.91886	-	k:Bacteria,p:Bacteroidetes,c:Bacteroidia,o:Chitinophagales,f:Chitinophagaceae,g:uncultured,s:uncultured_bacterium
OTU_9538	32	0	2	0	-4	-	k:Bacteria,p:Proteobacteria,c:Alphaproteobacteria,o:Rhizobiales,f:Xanthobacteraceae,g:uncultured,s:uncultured_bacterium
OTU_2152	16	1	1	0	-4	-	k:Bacteria,p:Bacteroidetes,c:Bacteroidia,o:Chitinophagales,f:uncultured
OTU_1398	17	0	1	0	-4.08746	-	k:Bacteria,p:Actinobacteria,c:Actinobacteria
OTU_1526	17	0	1	0	-4.08746	-	k:Bacteria,p:Elusimicrobia,c:Elusimicrobia,o:Lineage_IV
OTU_1683	17	0	1	0	-4.08746	-	k:Bacteria,p:Firmicutes,c:Clostridia,o:Clostridiales,f:Clostridiaceae_1,g:Proteiniclasticum,s:Clostridium_sp._9B4
OTU_745	37	0	2	0	-4.20945	-	k:Bacteria,p:Actinobacteria,c:Actinobacteria,o:Micromonosporales,f:Micromonosporaceae
OTU_1858	19	0	1	0	-4.24793	-	k:Bacteria,p:Verrucomicrobia,c:Verrucomicrobiae,o:Pedosphaerales,f:Pedosphaeraceae
OTU_1506	20	0	1	0	-4.32193	-	k:Bacteria,p:Acidobacteria,c:Acidobacteriia,o:Acidobacteriales,f:Acidobacteriaceae_Subgroup_1,g:Granulicella,s:Edaphobacter_sp.
OTU_1425	22	0	1	0	-4.45943	-	k:Bacteria,p:Patescibacteria,c:Saccharimonadia,o:Saccharimonadales
OTU_661	49	0	2	2	-4.61471	-	k:Bacteria,p:Bacteroidetes,c:Bacteroidia,o:Cytophagales,f:Microscillaceae
OTU_1748	125	0	5	3	-4.64386	-	k:Bacteria,p:Acidobacteria,c:Acidobacteriia,o:Subgroup_2
OTU_684	50	0	2	1	-4.64386	-	k:Bacteria,p:Acidobacteria,c:Acidobacteriia,o:Acidobacteriales,f:Acidobacteriaceae_Subgroup_1,g:uncultured
OTU_1698	27	0	1	0	-4.75489	-	k:Bacteria,p:Proteobacteria,c:Gammaproteobacteria,o:Salinisphaerales,f:Solimonadaceae
OTU_752	30	0	1	5	-4.90689	-	k:Bacteria,p:Bacteroidetes,c:Bacteroidia,o:Chitinophagales,f:Chitinophagaceae,g:Taibaiella,s:uncultured_bacterium
OTU_874	45	0	1	0	-5.49185	-	k:Bacteria,p:Acidobacteria,c:Acidobacteriia,o:Subgroup_2
OTU_122	343	1	6	5	-5.8371	-	k:Bacteria,p:Proteobacteria,c:Alphaproteobacteria
OTU_172	219	1	3	0	-6.18982	-	k:Bacteria,p:Acidobacteria,c:Acidobacteriia,o:Subgroup_2
OTU_1136	29	0	0	0	Vanish	-	k:Bacteria,p:Proteobacteria,c:Gammaproteobacteria,o:Alteromonadales,f:Idiomarinaceae,g:Idiomarina,s:Idiomarina_baltica
OTU_8929	28	0	0	0	Vanish	-	k:Bacteria,p:Firmicutes,c:Bacilli,o:Bacillales,f:Paenibacillaceae,g:Paenibacillus
OTU_1223	23	0	0	0	Vanish	-	k:Bacteria,p:Chlamydiae,c:Chlamydiae,o:Chlamydiales,f:Simkaniaceae
OTU_1255	20	0	0	0	Vanish	-	k:Bacteria,p:Patescibacteria,c:Saccharimonadia,o:Saccharimonadales
OTU_1350	18	0	0	0	Vanish	-	k:Bacteria,p:Proteobacteria,c:Deltaproteobacteria,o:RCP2-54
OTU_1630	17	0	0	0	Vanish	-	k:Bacteria,p:Proteobacteria,c:Alphaproteobacteria,o:Rhizobiales,f:Rhizobiaceae
OTU_2042	17	0	0	0	Vanish	-	k:Bacteria,p:Bacteroidetes,c:Bacteroidia,o:Flavobacteriales,f:Flavobacteriaceae,g:uncultured,s:uncultured_bacterium
OTU_3268	14	0	0	1	Vanish	-	k:Bacteria,p:Proteobacteria,c:Gammaproteobacteria,o:Betaproteobacteriales,f:Burkholderiaceae,g:Castellaniella,s:uncultured_bacterium
OTU_1689	15	0	0	0	Vanish	-	k:Bacteria,p:Chloroflexi,c:Dehalococcoidia,o:S085
OTU_1699	12	0	0	0	Vanish	-	k:Bacteria
OTU_1794	12	0	0	0	Vanish	-	k:Bacteria,p:Firmicutes,c:Clostridia,o:Clostridiales,f:Family_XIII,g:[Eubacterium]_brachy_group,s:uncultured_bacterium
OTU_2521	12	0	0	0	Vanish	-	k:Bacteria,p:Actinobacteria,c:Acidimicrobiia
OTU_7489	11	0	0	0	Vanish	-	k:Bacteria,p:Proteobacteria,c:Gammaproteobacteria,o:Betaproteobacteriales,f:Burkholderiaceae,g:Burkholderia-Caballeronia-Paraburkholderia
OTU_1856	10	0	0	0	Vanish	-	k:Bacteria,p:Proteobacteria,c:Gammaproteobacteria,o:Betaproteobacteriales,f:Neisseriaceae,g:uncultured
OTU_2003	10	0	0	0	Vanish	-	k:Bacteria,p:Bacteroidetes,c:Bacteroidia,o:Chitinophagales,f:Chitinophagaceae,g:Dinghuibacter,s:Dinghuibacter_silviterrae
OTU_2530	10	0	0	0	Vanish	-	k:Bacteria,p:Firmicutes,c:Clostridia,o:Clostridiales,f:Clostridiaceae_1
OTU_3542	10	0	0	0	Vanish	-	k:Bacteria,p:Chloroflexi,c:Chloroflexia,o:Chloroflexales,f:Roseiflexaceae,g:uncultured,s:uncultured_bacterium
OTU_413	2	1	5	78	-	6.2854	k:Bacteria,p:Proteobacteria,c:Gammaproteobacteria,o:SZB30
OTU_14	70	31	70	1949	-	5.97432	k:Bacteria,p:Firmicutes,c:Bacilli,o:Bacillales,f:Pasteuriaceae,g:Pasteuria
OTU_6	1222	56	1541	3056	-	5.77007	k:Bacteria,p:Proteobacteria,c:Gammaproteobacteria,o:Betaproteobacteriales,f:Burkholderiaceae
OTU_126	31	5	32	219	-	5.45286	k:Bacteria,p:Proteobacteria,c:Gammaproteobacteria,o:Betaproteobacteriales,f:Hydrogenophilaceae,g:Thiobacillus
OTU_111	34	7	33	273	-	5.2854	k:Bacteria,p:Proteobacteria,c:Gammaproteobacteria,o:Methylococcales,f:Methylomonaceae,g:Crenothrix,s:uncultured_bacterium
OTU_137	386	1	273	22	-	4.45943	k:Bacteria,p:Actinobacteria,c:Actinobacteria,o:Corynebacteriales,f:Mycobacteriaceae,g:Mycobacterium
OTU_1003	56	1	39	22	-	4.45943	k:Bacteria,p:Firmicutes,c:Bacilli,o:Bacillales,f:Planococcaceae,g:Lysinibacillus
OTU_639	3	2	2	34	-	4.08746	k:Bacteria,p:Proteobacteria,c:Deltaproteobacteria,o:Desulfarculales,f:Desulfarculaceae,g:Desulfatiglans,s:uncultured_bacterium
OTU_59	761	7	1128	118	-	4.07529	k:Bacteria,p:Proteobacteria,c:Gammaproteobacteria,o:Betaproteobacteriales,f:Burkholderiaceae,g:Variovorax
OTU_284	247	2	231	33	-	4.04439	k:Bacteria,p:Proteobacteria,c:Alphaproteobacteria,o:Rhizobiales,f:Beijerinckiaceae,g:Microvirga
OTU_55	268	20	276	323	-	4.01346	k:Bacteria,p:Actinobacteria,c:Actinobacteria,o:Streptomycetales,f:Streptomycetaceae,g:Streptomyces
OTU_1270	0	1	1	15	-	3.90689	k:Bacteria,p:Proteobacteria,c:Gammaproteobacteria,o:Nitrosococcales,f:Nitrosococcaceae,g:CI75cm.2.12,s:uncultured_bacterium
OTU_465	5	3	6	45	-	3.90689	k:Bacteria,p:Proteobacteria,c:Gammaproteobacteria,o:Betaproteobacteriales,f:Rhodocyclaceae
OTU_360	7	7	11	102	-	3.86507	k:Bacteria,p:Proteobacteria,c:Gammaproteobacteria,o:Pseudomonadales,f:Moraxellaceae,g:Acinetobacter
OTU_1215	0	1	1	13	-	3.70044	k:Bacteria,p:Patescibacteria,c:Parcubacteria,o:Candidatus_Staskawiczbacteria
OTU_1269	0	1	1	13	-	3.70044	k:Bacteria,p:Bacteroidetes,c:Bacteroidia,o:Bacteroidales
OTU_1129	0	1	0	13	-	3.70044	k:Bacteria,p:Epsilonbacteraeota,c:Campylobacteria,o:Campylobacterales,f:Sulfurospirillaceae,g:Sulfurospirillum
OTU_1466	1	1	0	12	-	3.58496	k:Bacteria,p:Bacteroidetes,c:Bacteroidia,o:Bacteroidales,f:Tannerellaceae
OTU_1377	0	1	0	12	-	3.58496	k:Bacteria,p:Actinobacteria,c:Actinobacteria,o:Micrococcales,f:Micrococcaceae,g:Kocuria
OTU_209	103	4	203	44	-	3.45943	k:Bacteria,p:Bacteroidetes,c:Bacteroidia,o:Chitinophagales,f:Chitinophagaceae,g:Terrimonas
OTU_481	25	1	31	11	-	3.45943	k:Bacteria,p:Actinobacteria,c:Actinobacteria,o:Corynebacteriales,f:Nocardiaceae,g:Gordonia,s:Gordonia_terrae
OTU_1343	2	1	2	11	-	3.45943	k:Bacteria,p:Chloroflexi,c:Chloroflexia,o:Chloroflexales,f:Chloroflexaceae,g:Chloronema
OTU_295	105	1	83	10	-	3.32193	k:Bacteria,p:Acidobacteria,c:Subgroup_11
OTU_196	157	1	115	10	-	3.32193	k:Bacteria,p:Actinobacteria,c:Actinobacteria,o:Streptomycetales,f:Streptomycetaceae,g:Streptomyces
OTU_2422	0	1	1	10	-	3.32193	k:Bacteria,p:Planctomycetes,c:Phycisphaerae,o:Tepidisphaerales,f:WD2101_soil_group
OTU_539	0	10	4	93	-	3.21723	k:Bacteria,p:Bacteroidetes,c:Bacteroidia,o:Bacteroidales,f:Bacteroidaceae,g:Bacteroides
OTU_1548	15	3	23	24	-	3	k:Bacteria,p:Proteobacteria,c:Gammaproteobacteria,o:Steroidobacterales,f:Steroidobacteraceae,g:uncultured
OTU_81	414	2	357	16	-	3	k:Bacteria,p:Proteobacteria,c:Gammaproteobacteria,o:PLTA13
OTU_100	1345	3	963	24	-	3	k:Bacteria,p:Proteobacteria,c:Alphaproteobacteria,o:Micropepsales,f:Micropepsaceae,g:uncultured,s:uncultured_bacterium
OTU_484	4	6	9	46	-	2.9386	k:Bacteria,p:Proteobacteria,c:Gammaproteobacteria,o:Betaproteobacteriales,f:Burkholderiaceae,g:Tepidimonas,s:Tepidimonas_arfidensis
OTU_56	539	2	527	15	-	2.90689	k:Bacteria,p:Proteobacteria,c:Gammaproteobacteria,o:Betaproteobacteriales,f:TRA3-20
OTU_1564	169	4	91	30	-	2.90689	k:Bacteria,p:Proteobacteria,c:Alphaproteobacteria,o:Rhizobiales,f:Devosiaceae,g:Devosia
OTU_5702	19	2	23	14	-	2.80735	k:Bacteria,p:Actinobacteria,c:Thermoleophilia,o:Gaiellales,f:uncultured
OTU_2838	1	2	1	14	-	2.80735	k:Bacteria,p:Actinobacteria,c:Actinobacteria,o:Micrococcales,f:Intrasporangiaceae,g:Janibacter
OTU_68	28	52	23	352	-	2.75899	k:Bacteria,p:Proteobacteria,c:Alphaproteobacteria,o:Rhizobiales,f:Xanthobacteraceae,g:Ancylobacter,s:Ancylobacter polymorphus
OTU_410	4	9	7	60	-	2.73697	k:Bacteria,p:Proteobacteria,c:Gammaproteobacteria,o:Alteromonadales,f:Alteromonadaceae,g:Rheinheimera
OTU_5209	74	2	132	12	-	2.58496	k:Bacteria,p:Proteobacteria,c:Gammaproteobacteria,o:Betaproteobacteriales,f:Burkholderiaceae
OTU_132	1184	2	673	11	-	2.45943	k:Bacteria,p:Acidobacteria,c:Acidobacteriia,o:Subgroup_13
OTU_160	280	2	209	10	-	2.32193	k:Bacteria,p:Bacteroidetes,c:Bacteroidia,o:Cytophagales,f:Microscillaceae,g:uncultured,s:uncultured_bacterium
OTU_1353	0	2	0	10	-	2.32193	k:Bacteria,p:Actinobacteria,c:Acidimicrobiia,o:Actinomarinales,f:uncultured
OTU_2607	0	2	0	10	-	2.32193	k:Bacteria,p:Proteobacteria,c:Deltaproteobacteria,o:Sva0485
OTU_791	11	5	6	24	-	2.26303	k:Bacteria,p:Bacteroidetes,c:Bacteroidia,o:Flavobacteriales,f:Weeksellaceae,g:Cloacibacterium,s:uncultured_bacterium
OTU_1041	0	4	1	19	-	2.24793	k:Bacteria,p:Bacteroidetes,c:Bacteroidia,o:Bacteroidales,f:Bacteroidaceae,g:Bacteroides
OTU_1767	87	3	85	14	-	2.22239	k:Bacteria,p:Bacteroidetes,c:Bacteroidia,o:Chitinophagales,f:Chitinophagaceae,g:Ferruginibacter,s:uncultured_bacterium
OTU_37	1405	8	1390	37	-	2.20945	k:Bacteria,p:Proteobacteria,c:Gammaproteobacteria,o:Betaproteobacteriales,f:Nitrosomonadaceae,g:Ellin6067
OTU_20	1188	6	1275	27	-	2.16993	k:Bacteria,p:Proteobacteria,c:Gammaproteobacteria,o:Xanthomonadales,f:Rhodanobacteraceae,g:Rhodanobacter
OTU_19	612	548	564	2386	-	2.12235	k:Bacteria,p:Proteobacteria,c:Gammaproteobacteria,o:Betaproteobacteriales,f:Burkholderiaceae
OTU_108	717	3	775	13	-	2.11548	k:Bacteria,p:Proteobacteria,c:Gammaproteobacteria,o:Xanthomonadales,f:Xanthomonadaceae
OTU_1438	2	7	2	30	-	2.09954	k:Bacteria,p:Firmicutes,c:Clostridia,o:Clostridiales,f:Clostridiaceae_1,g:Caloramator
OTU_910	0	4	0	17	-	2.08746	k:Bacteria,p:Proteobacteria,c:Alphaproteobacteria,o:Micropepsales,f:Micropepsaceae,g:Rhizomicrobium
OTU_53	580	3	468	12	-	2	k:Bacteria,p:Proteobacteria,c:Gammaproteobacteria,o:Betaproteobacteriales,f:Nitrosomonadaceae,g:IS-44,s:uncultured_bacterium
OTU_704	0	7	0	28	-	2	k:Bacteria
OTU_1623	0	3	0	12	-	2	k:Bacteria,p:Bacteroidetes,c:Bacteroidia,o:Bacteroidales,f:Rikenellaceae,g:Rikenellaceae_RC9_gut_group,s:uncultured_bacterium
OTU_22	161	446	141	1745	-	1.96811	k:Bacteria,p:Firmicutes,c:Bacilli,o:Bacillales,f:Bacillaceae,g:Geobacillus
OTU_178	254	5	191	19	-	1.926	k:Bacteria,p:Actinobacteria,c:Actinobacteria,o:Propionibacteriales,f:Nocardioidaceae,g:Nocardioides
OTU_1579	6	5	2	19	-	1.926	k:Bacteria,p:Firmicutes,c:Bacilli,o:Lactobacillales,f:Streptococcaceae,g:Streptococcus
OTU_955	27	9	26	34	-	1.91754	k:Bacteria,p:Bacteroidetes,c:Bacteroidia,o:Sphingobacteriales,f:Sphingobacteriaceae,g:Mucilaginibacter,s:Sphingoterrabacterium_koreensis
OTU_112	533	3	413	10	-	1.73697	k:Bacteria,p:Proteobacteria,c:Gammaproteobacteria,o:Betaproteobacteriales,f:Burkholderiaceae
OTU_142	366	3	255	10	-	1.73697	k:Bacteria,p:Proteobacteria,c:Alphaproteobacteria,o:uncultured
OTU_1244	0	3	0	10	-	1.73697	k:Bacteria,p:Firmicutes,c:Bacilli,o:Bacillales,f:Bacillaceae,g:Bacillus,s:uncultured_compost_bacterium_4-28
OTU_39	1778	14	1266	44	-	1.65208	k:Bacteria,p:Proteobacteria,c:Gammaproteobacteria,o:Betaproteobacteriales,f:Burkholderiaceae,g:Ramlibacter
OTU_188	12	30	20	90	-	1.58496	k:Bacteria,p:Proteobacteria,c:Gammaproteobacteria,o:Enterobacteriales,f:Enterobacteriaceae,g:Escherichia-Shigella
OTU_135	584	4	757	12	-	1.58496	k:Bacteria,p:Proteobacteria,c:Gammaproteobacteria,o:Pseudomonadales,f:Pseudomonadaceae,g:Pseudomonas
OTU_456	407	5	372	15	-	1.58496	k:Bacteria,p:Proteobacteria,c:Alphaproteobacteria,o:Sphingomonadales,f:Sphingomonadaceae,g:Sphingomonas
OTU_62	1512	9	1414	25	-	1.47393	k:Bacteria,p:Proteobacteria,c:Gammaproteobacteria,o:Betaproteobacteriales,f:Nitrosomonadaceae,g:MND1
OTU_587	5	23	2	62	-	1.43063	k:Bacteria,p:Actinobacteria,c:Actinobacteria,o:Corynebacteriales,f:Corynebacteriaceae,g:Corynebacterium_1,s:uncultured_bacterium
OTU_64	455	19	360	51	-	1.4245	k:Bacteria,p:Proteobacteria,c:Alphaproteobacteria,o:Rhizobiales,f:Xanthobacteraceae,g:Bradyrhizobium
OTU_30	71	325	60	820	-	1.33518	k:Bacteria,p:Proteobacteria,c:Alphaproteobacteria,o:Rhizobiales,f:Beijerinckiaceae,g:Methylobacterium,s:Methylorubrum extorquens
OTU_3389	296	8	201	20	-	1.32193	k:Bacteria,p:Bacteroidetes,c:Bacteroidia,o:Chitinophagales,f:Chitinophagaceae
OTU_4036	1	4	0	10	-	1.32193	k:Bacteria,p:Bacteroidetes,c:Bacteroidia,o:Bacteroidales,f:Bacteroidaceae,g:Bacteroides,s:uncultured_bacterium
OTU_85	361	5	330	12	-	1.26303	k:Bacteria,p:Actinobacteria,c:Actinobacteria,o:Micrococcales,f:Micrococcaceae,g:Arthrobacter
OTU_134	880	5	732	12	-	1.26303	k:Bacteria,p:Proteobacteria,c:Gammaproteobacteria,o:Betaproteobacteriales,f:SC-I-84
OTU_5165	0	5	1	12	-	1.26303	k:Bacteria,p:Proteobacteria,c:Gammaproteobacteria,o:Xanthomonadales
OTU_297	167	16	134	38	-	1.24793	k:Bacteria,p:Proteobacteria,c:Alphaproteobacteria,o:Sphingomonadales,f:Sphingomonadaceae,g:Sphingopyxis
OTU_97	660	7	536	16	-	1.19265	k:Bacteria,p:Bacteroidetes,c:Bacteroidia,o:Chitinophagales,f:Chitinophagaceae
OTU_327	212	11	201	25	-	1.18442	k:Bacteria,p:Proteobacteria,c:Alphaproteobacteria,o:Dongiales,f:Dongiaceae,g:Dongia
OTU_13	1684	12	1660	26	-	1.11548	k:Bacteria,p:Proteobacteria,c:Alphaproteobacteria,o:Sphingomonadales,f:Sphingomonadaceae
OTU_72	884	8	788	17	-	1.08746	k:Bacteria,p:Proteobacteria,c:Alphaproteobacteria,o:Dongiales,f:Dongiaceae,g:Dongia
OTU_146	24	163	28	329	-	1.01322	k:Bacteria,p:Actinobacteria,c:Actinobacteria,o:Propionibacteriales,f:Propionibacteriaceae,g:Cutibacterium,s:Cutibacterium acnes
OTU_408	55	9	60	18	-	1	k:Bacteria,p:Proteobacteria,c:Gammaproteobacteria,o:Betaproteobacteriales,f:Rhodocyclaceae,g:Thauera,s:Thauera_sp._LOPT-10-14
OTU_11	3712	18	2697	36	-	1	k:Bacteria,p:Proteobacteria,c:Gammaproteobacteria,o:Betaproteobacteriales,f:Rhodocyclaceae,g:Azovibrio,s:Azovibrio sp.
OTU_1933	131	5	89	10	-	1	k:Bacteria,p:Nitrospirae,c:Nitrospira,o:Nitrospirales,f:Nitrospiraceae,g:Nitrospira,s:uncultured_bacterium
OTU_1245	0	14	0	7	-	-1	k:Bacteria,p:Actinobacteria,c:Actinobacteria,o:Corynebacteriales,f:Dietziaceae,g:Dietzia
OTU_47	723	69	1250	33	-	-1.06413	k:Bacteria,p:Proteobacteria,c:Alphaproteobacteria,o:Rhizobiales,f:Rhizobiaceae,g:Ensifer,s:Ensifer adhaerens
OTU_204	347	14	258	6	-	-1.22239	k:Bacteria,p:Proteobacteria,c:Gammaproteobacteria,o:Steroidobacterales,f:Steroidobacteraceae,g:Steroidobacter,s:Steroidobacter sp.
OTU_1878	116	14	75	6	-	-1.22239	k:Bacteria,p:Actinobacteria,c:Actinobacteria,o:Frankiales,f:Acidothermaceae,g:Acidothermus,s:uncultured_bacterium
OTU_921	15	15	13	6	-	-1.32193	k:Bacteria,p:Actinobacteria,c:Actinobacteria,o:Frankiales,f:Geodermatophilaceae,g:Geodermatophilus
OTU_94	755	45	559	18	-	-1.32193	k:Bacteria,p:Proteobacteria,c:Gammaproteobacteria,o:Gammaproteobacteria_Incertae_Sedis,f:Unknown_Family,g:Acidibacter
OTU_777	1	31	1	11	-	-1.49476	k:Bacteria,p:Bacteroidetes,c:Bacteroidia,o:Bacteroidales,f:Bacteroidaceae,g:Bacteroides,s:Bacteroides_caecicola
OTU_3642	0	12	0	4	-	-1.58496	k:Bacteria,p:Proteobacteria,c:Alphaproteobacteria,o:Caulobacterales,f:Hyphomonadaceae,g:SWB02
OTU_1817	59	10	75	3	-	-1.73697	k:Bacteria,p:Proteobacteria,c:Gammaproteobacteria,o:Xanthomonadales,f:Rhodanobacteraceae
OTU_672	34	10	35	3	-	-1.73697	k:Bacteria,p:Proteobacteria,c:Alphaproteobacteria,o:Sphingomonadales,f:Sphingomonadaceae
OTU_186	290	11	242	3	-	-1.87447	k:Bacteria,p:Proteobacteria,c:Alphaproteobacteria,o:Rhizobiales,f:Xanthobacteraceae,g:uncultured
OTU_347	478	30	735	8	-	-1.90689	k:Bacteria,p:Proteobacteria,c:Gammaproteobacteria,o:Xanthomonadales,f:Xanthomonadaceae
OTU_472	90	17	74	4	-	-2.08746	k:Bacteria,p:Proteobacteria,c:Gammaproteobacteria,o:Gammaproteobacteria_Incertae_Sedis,f:Unknown_Family,g:Acidibacter,s:uncultured_bacterium
OTU_817	0	30	0	7	-	-2.09954	k:Bacteria,p:Bacteroidetes,c:Bacteroidia,o:Bacteroidales,f:Rikenellaceae,g:Rikenellaceae_RC9_gut_group,s:uncultured_bacterium
OTU_849	25	13	47	3	-	-2.11548	k:Bacteria,p:Proteobacteria,c:Alphaproteobacteria,o:Rhizobiales,f:Rhizobiaceae,g:Allorhizobium-Neorhizobium-Pararhizobium-Rhizobium
OTU_357	5	59	5	12	-	-2.29768	k:Bacteria,p:Proteobacteria,c:Alphaproteobacteria,o:Rhizobiales,f:Beijerinckiaceae,g:Chelatococcus
OTU_503	250	10	200	2	-	-2.32193	k:Bacteria,p:Actinobacteria,c:Actinobacteria,o:Propionibacteriales,f:Nocardioidaceae,g:Nocardioides
OTU_686	80	11	49	2	-	-2.45943	k:Bacteria,p:Actinobacteria,c:Actinobacteria,o:Micrococcales,f:Intrasporangiaceae
OTU_1105	2	12	2	2	-	-2.58496	k:Bacteria,p:Proteobacteria,c:Alphaproteobacteria,o:Rhodobacterales,f:Rhodobacteraceae,g:Paracoccus,s:uncultured_bacterium
OTU_99	527	103	461	17	-	-2.59904	k:Bacteria,p:Proteobacteria,c:Alphaproteobacteria,o:Sphingomonadales,f:Sphingomonadaceae,g:Novosphingobium
OTU_532	38	40	32	6	-	-2.73697	k:Bacteria,p:Proteobacteria,c:Alphaproteobacteria,o:Sneathiellales,f:Sneathiellaceae,g:Ferrovibrio
OTU_338	43	56	51	8	-	-2.80735	k:Bacteria,p:Bacteroidetes,c:Bacteroidia,o:Cytophagales,f:Microscillaceae,g:uncultured
OTU_542	68	22	41	3	-	-2.87447	k:Bacteria,p:Actinobacteria,c:Actinobacteria,o:Pseudonocardiales,f:Pseudonocardiaceae,g:Pseudonocardia
OTU_1898	53	68	50	7	-	-3.28011	k:Bacteria,p:Actinobacteria,c:Actinobacteria,o:Streptomycetales,f:Streptomycetaceae,g:Streptomyces
OTU_2111	13	13	16	1	-	-3.70044	k:Bacteria,p:Firmicutes,c:Bacilli,o:Bacillales,f:Bacillaceae,g:Oceanobacillus,s:Oceanobacillus_sp._ITT11
OTU_1072	7	23	1	1	-	-4.52356	k:Bacteria,p:Proteobacteria,c:Alphaproteobacteria,o:Tistrellales,f:Tistrellaceae,g:Tistrella,s:Skermanella_sp._R224-3
OTU_1061	0	24	1	1	-	-4.58496	k:Bacteria,p:Proteobacteria,c:Alphaproteobacteria,o:Rhizobiales,f:Rhizobiaceae,g:Aquamicrobium,s:uncultured_bacterium
OTU_150	127	132	156	3	-	-5.45943	k:Bacteria,p:Bacteroidetes,c:Bacteroidia,o:Chitinophagales,f:Chitinophagaceae
OTU_144	163	11	247	0	-	Vanish	k:Bacteria,p:Actinobacteria,c:Actinobacteria,o:Micrococcales,f:Microbacteriaceae,g:Microbacterium
OTU_813	49	11	64	0	-	Vanish	k:Bacteria,p:Actinobacteria,c:Acidimicrobiia,o:Microtrichales,f:uncultured
OTU_1292	42	17	25	0	-	Vanish	k:Bacteria,p:Proteobacteria,c:Alphaproteobacteria,o:Sphingomonadales,f:Sphingomonadaceae
OTU_4575	58	10	32	0	-	Vanish	k:Bacteria,p:Actinobacteria,c:Thermoleophilia,o:Gaiellales
OTU_939	3	23	0	0	-	Vanish	k:Bacteria,p:Actinobacteria,c:Actinobacteria,o:Corynebacteriales,f:Corynebacteriaceae,g:Corynebacterium_1
OTU_2044	1	10	0	0	-	Vanish	k:Bacteria,p:Actinobacteria,c:Actinobacteria,o:Micrococcales,f:Dermacoccaceae,g:Kytococcus,s:Kytococcus_sedentarius
OTU_1406	0	13	0	0	-	Vanish	k:Bacteria,p:Chloroflexi,c:Chloroflexia,o:Kallotenuales,f:AKIW781
OTU_1433	0	10	0	0	-	Vanish	k:Bacteria,p:Bacteroidetes,c:Bacteroidia,o:Bacteroidales,f:Bacteroidaceae,g:Bacteroides,s:uncultured_bacterium
OTU_3092	3	15	3	0	-	Vanish	k:Bacteria,p:Firmicutes,c:Bacilli,o:Bacillales,f:Paenibacillaceae,g:Cohnella
OTU_869	6	43	5	0	-	Vanish	k:Bacteria,p:Firmicutes,c:Bacilli,o:Bacillales,f:Bacillaceae,g:Bacillus
OTU_220	8	104	3	0	-	Vanish	k:Bacteria,p:Proteobacteria,c:Alphaproteobacteria,o:Rhizobiales,f:Xanthobacteraceae,g:Xanthobacter,s:Xanthobacter flavus
OTU_999	7	0	10	18	-	Present	k:Bacteria,p:Actinobacteria,c:Actinobacteria,o:Corynebacteriales,f:Nocardiaceae,g:Rhodococcus
OTU_1204	51	0	58	21	-	Present	k:Bacteria,p:Proteobacteria,c:Gammaproteobacteria,o:Betaproteobacteriales,f:Rhodocyclaceae
OTU_946	120	0	111	35	-	Present	k:Bacteria,p:Proteobacteria,c:Gammaproteobacteria,o:Steroidobacterales,f:Steroidobacteraceae,g:uncultured
OTU_959	122	0	80	17	-	Present	k:Bacteria,p:Verrucomicrobia,c:Verrucomicrobiae,o:Pedosphaerales,f:Pedosphaeraceae,g:ADurb.Bin063-1
OTU_6572	229	0	125	12	-	Present	k:Bacteria,p:Proteobacteria,c:Gammaproteobacteria,o:Betaproteobacteriales,f:Burkholderiaceae
OTU_1562	25	0	13	14	-	Present	k:Bacteria,p:Entotheonellaeota,c:Entotheonellia,o:Entotheonellales,f:Entotheonellaceae
OTU_747	2	0	0	35	-	Present	k:Bacteria,p:Chloroflexi,c:Anaerolineae,o:SJA-15
OTU_1597	2	0	0	26	-	Present	k:Bacteria,p:Actinobacteria,c:Acidimicrobiia,o:Actinomarinales,f:uncultured
OTU_1216	5	0	0	22	-	Present	k:Bacteria,p:Proteobacteria,c:Gammaproteobacteria,o:Competibacterales,f:Competibacteraceae,g:Candidatus_Competibacter,s:uncultured_gamma_proteobacterium
OTU_1170	1	0	0	18	-	Present	k:Bacteria,p:Planctomycetes,c:vadinHA49
OTU_1021	4	0	0	12	-	Present	k:Bacteria,p:Bacteroidetes,c:Bacteroidia,o:Bacteroidetes_VC2.1_Bac22
OTU_1471	4	0	0	12	-	Present	k:Bacteria,p:Bacteroidetes,c:Bacteroidia,o:Bacteroidales,f:Bacteroidetes_vadinHA17
OTU_1481	2	0	0	13	-	Present	k:Bacteria,p:Proteobacteria,c:Deltaproteobacteria,o:Sva0485
OTU_1706	4	0	0	11	-	Present	k:Bacteria,p:Proteobacteria,c:Gammaproteobacteria,o:Betaproteobacteriales,f:Rhodocyclaceae,g:uncultured
OTU_3068	2	0	0	12	-	Present	k:Bacteria,p:Proteobacteria,c:Deltaproteobacteria,o:Syntrophobacterales,f:Syntrophaceae,g:Desulfobacca,s:uncultured_bacterium
OTU_3654	2	0	0	10	-	Present	k:Bacteria,p:Actinobacteria,c:Actinobacteria,o:Micrococcales
OTU_1554	1	0	0	10	-	Present	k:Bacteria,p:Firmicutes,c:Clostridia,o:Clostridiales,f:Ruminococcaceae,g:[Eubacterium]_coprostanoligenes_group
OTU_1587	1	0	0	10	-	Present	k:Bacteria,p:Actinobacteria,c:Actinobacteria,o:Micrococcales,f:Microbacteriaceae
OTU_3881	1	0	0	10	-	Present	k:Bacteria,p:Acidobacteria,c:Holophagae,o:Subgroup_7
OTU_685	0	0	4	40	-	Present	k:Bacteria,p:Bacteroidetes,c:Bacteroidia,o:Bacteroidales,f:Bacteroidaceae,g:Bacteroides
OTU_913	0	0	0	23	-	Present	k:Bacteria,p:Patescibacteria,c:Parcubacteria,o:Candidatus_Kaiserbacteria
OTU_1180	0	0	0	17	-	Present	k:Bacteria,p:Kiritimatiellaeota,c:Kiritimatiellae,o:WCHB1-41
OTU_1420	0	0	0	17	-	Present	k:Bacteria,p:Bacteroidetes,c:Bacteroidia,o:Bacteroidales,f:Bacteroidaceae,g:Bacteroides,s:uncultured_bacterium
OTU_1718	0	0	0	16	-	Present	k:Bacteria,p:Bacteroidetes,c:Bacteroidia,o:Sphingobacteriales,f:Lentimicrobiaceae
OTU_1415	0	0	0	15	-	Present	k:Bacteria,p:Actinobacteria,c:Actinobacteria,o:Micrococcales,f:Promicromonosporaceae,g:Isoptericola
OTU_2829	0	0	0	15	-	Present	k:Bacteria,p:Bacteroidetes,c:Ignavibacteria,o:Kryptoniales,f:BSV26
OTU_1351	0	0	2	13	-	Present	k:Bacteria,p:Firmicutes,c:Clostridia,o:Clostridiales,f:Clostridiaceae_1,g:Clostridium_sensu_stricto_11,s:Clostridium_pasteurianum
OTU_1195	0	0	0	14	-	Present	k:Bacteria,p:Nitrospirae,c:Nitrospira,o:Nitrospirales,f:Nitrospiraceae,g:Nitrospira
OTU_1509	0	0	1	13	-	Present	k:Bacteria,p:Armatimonadetes,c:Fimbriimonadia,o:Fimbriimonadales,f:Fimbriimonadaceae
OTU_1258	0	0	0	13	-	Present	k:Bacteria,p:Bacteroidetes,c:Bacteroidia,o:Bacteroidales,f:Bacteroidaceae,g:Bacteroides,s:Bacteroides_salanitronis_DSM_18170
OTU_1365	0	0	0	13	-	Present	k:Bacteria,p:Actinobacteria
OTU_1382	0	0	0	13	-	Present	k:Bacteria,p:Chloroflexi,c:Anaerolineae,o:SBR1031
OTU_1524	0	0	0	13	-	Present	k:Bacteria,p:Bacteroidetes,c:Bacteroidia,o:Sphingobacteriales
OTU_1556	0	0	0	13	-	Present	k:Bacteria,p:Gemmatimonadetes,c:Gemmatimonadetes,o:Gemmatimonadales,f:Gemmatimonadaceae,g:Gemmatirosa,s:uncultured_bacterium
OTU_3882	0	0	0	13	-	Present	k:Bacteria,p:Proteobacteria,c:Deltaproteobacteria,o:Syntrophobacterales,f:Syntrophaceae
OTU_1565	0	0	1	12	-	Present	k:Bacteria,p:Actinobacteria
OTU_1419	0	0	0	12	-	Present	k:Bacteria,p:Proteobacteria,c:Deltaproteobacteria,o:Bdellovibrionales,f:Bdellovibrionaceae,g:Bdellovibrio
OTU_1446	0	0	0	12	-	Present	k:Bacteria,p:Bacteroidetes,c:Bacteroidia,o:Bacteroidales,f:Tannerellaceae,g:Parabacteroides
OTU_1593	0	0	0	12	-	Present	k:Bacteria,p:Chloroflexi,c:Chloroflexia,o:Kallotenuales,f:AKIW781
OTU_1643	0	0	0	12	-	Present	k:Bacteria,p:Bacteroidetes,c:Bacteroidia,o:Sphingobacteriales,f:Lentimicrobiaceae
OTU_1569	0	0	1	11	-	Present	k:Bacteria,p:Bacteroidetes,c:Bacteroidia,o:Flavobacteriales,f:Flavobacteriaceae,g:Salinimicrobium,s:uncultured_bacterium
OTU_1851	0	0	1	11	-	Present	k:Bacteria,p:Bacteroidetes,c:Bacteroidia,o:Bacteroidales,f:Bacteroidetes_vadinHA17
OTU_1484	0	0	0	11	-	Present	k:Bacteria,p:Patescibacteria,c:WWE3
OTU_1827	0	0	0	11	-	Present	k:Bacteria,p:Kiritimatiellaeota,c:Kiritimatiellae,o:WCHB1-41
OTU_1657	0	0	2	10	-	Present	k:Bacteria,p:Firmicutes,c:Bacilli,o:Lactobacillales,f:Carnobacteriaceae,g:Dolosigranulum
OTU_1605	0	0	1	10	-	Present	k:Bacteria,p:Actinobacteria
OTU_1610	0	0	1	10	-	Present	k:Bacteria,p:Deinococcus-Thermus,c:Deinococci,o:Deinococcales,f:Deinococcaceae,g:Deinococcus
OTU_2190	0	0	1	10	-	Present	k:Bacteria,p:Nitrospirae,c:Thermodesulfovibrionia,o:uncultured
OTU_1602	0	0	0	10	-	Present	k:Bacteria,p:Omnitrophicaeota
OTU_1713	0	0	0	10	-	Present	k:Bacteria,p:Bacteroidetes,c:Bacteroidia,o:Bacteroidales,f:Bacteroidaceae,g:Bacteroides,s:uncultured_bacterium
OTU_3022	0	0	0	10	-	Present	k:Bacteria,p:Kiritimatiellaeota,c:Kiritimatiellae,o:WCHB1-41
OTU_1132	1	0	4	36	-	Present	k:Bacteria,p:Proteobacteria,c:Gammaproteobacteria,o:Betaproteobacteriales,f:Burkholderiaceae,g:uncultured,s:uncultured_bacterium
OTU_1463	1	0	2	10	-	Present	k:Bacteria,p:Proteobacteria,c:Gammaproteobacteria,o:Diplorickettsiales,f:Diplorickettsiaceae,g:uncultured
OTU_853	1	0	1	25	-	Present	k:Bacteria
OTU_1008	1	0	1	17	-	Present	k:Bacteria,p:Kiritimatiellaeota,c:Kiritimatiellae,o:WCHB1-41
OTU_1889	1	0	1	12	-	Present	k:Bacteria,p:Proteobacteria,c:Gammaproteobacteria,o:Arenicellales,f:Arenicellaceae,g:uncultured
OTU_1082	8	0	7	50	-	Present	k:Bacteria,p:Chloroflexi,c:Anaerolineae,o:SJA-15
OTU_1277	3	0	2	34	-	Present	k:Bacteria,p:Omnitrophicaeota
OTU_1158	3	0	2	26	-	Present	k:Bacteria,p:Bacteroidetes,c:Ignavibacteria,o:Ignavibacteriales,f:Ignavibacteriaceae,g:Ignavibacterium,s:uncultured_bacterium
OTU_1069	5	0	3	10	-	Present	k:Bacteria,p:Actinobacteria,c:Actinobacteria,o:Frankiales,f:uncultured
OTU_1222	7	0	4	24	-	Present	k:Bacteria,p:Proteobacteria,c:Gammaproteobacteria,o:Betaproteobacteriales,f:Rhodocyclaceae
OTU_1297	2	0	1	34	-	Present	k:Bacteria,p:Planctomycetes,c:Phycisphaerae,o:MSBL9,f:KCLunmb-38-53
OTU_795	6	0	3	26	-	Present	k:Bacteria,p:FBP
OTU_1092	2	0	1	16	-	Present	k:Bacteria,p:Proteobacteria,c:Gammaproteobacteria,o:Betaproteobacteriales
OTU_2723	2	0	1	13	-	Present	k:Bacteria,p:Spirochaetes,c:Spirochaetia,o:Spirochaetales,f:Spirochaetaceae,g:Spirochaeta_2
OTU_1532	2	0	1	11	-	Present	k:Bacteria
OTU_1785	2	0	1	10	-	Present	k:Bacteria,p:Proteobacteria,c:Alphaproteobacteria,o:Elsterales,f:uncultured
OTU_1017	5	0	2	18	-	Present	k:Bacteria,p:Bacteroidetes,c:Bacteroidia,o:Sphingobacteriales,f:NS11-12_marine_group
OTU_750	4	0	1	27	-	Present	k:Bacteria,p:Firmicutes,c:Clostridia,o:Clostridiales,f:Family_XIII,g:Anaerovorax,s:uncultured_bacterium
OTU_2559	5	0	1	25	-	Present	k:Bacteria,p:Proteobacteria,c:Gammaproteobacteria,o:Betaproteobacteriales,f:SC-I-84
OTU_640	6	0	1	25	-	Present	k:Bacteria,p:Proteobacteria,c:Deltaproteobacteria,o:Oligoflexales,f:0319-6G20
OTU_1627	6	0	1	24	-	Present	k:Bacteria
Note: when comparing groups with more than 10 seqs in one or more samples were shown, and the comparing groups with |log2foldchange > 1| were consider significantly changed.

## Sheet: ITS
OTU ID	Sequences				Log2Foldchange		Taxonomy
	US	UR	IS	IR	US vs. IS	UR vs. IR
OTU_751	0	0	33	2	Present	-	k:Fungi,p:Ascomycota
OTU_872	0	1	30	2	Present	-	k:Fungi,p:Basidiomycota,c:Agaricomycetes,o:Agaricales
OTU_1124	0	0	13	1	Present	-	k:Fungi
OTU_720	0	0	54	0	Present	-	k:Fungi,p:Basidiomycota,c:Agaricomycetes,o:Corticiales,f:Corticiaceae,g:unidentified,s:Corticiaceae_sp
OTU_558	0	5	39	0	Present	-	k:Fungi,p:unidentified,c:unidentified,o:unidentified,f:unidentified,g:unidentified
OTU_636	0	0	33	0	Present	-	k:Fungi,p:Ascomycota,c:Orbiliomycetes,o:Orbiliales,f:Orbiliaceae,g:Dactylella,s:Dactylella_sp
OTU_695	0	0	31	0	Present	-	k:Fungi,p:Ascomycota,c:Dothideomycetes,o:Pleosporales,f:Didymosphaeriaceae
OTU_826	0	2	23	0	Present	-	k:Fungi,p:Ascomycota,c:Dothideomycetes,o:Pleosporales,f:Periconiaceae
OTU_1593	0	0	22	0	Present	-	k:Fungi
OTU_1504	0	3	20	0	Present	-	k:Fungi
OTU_1215	0	0	19	0	Present	-	k:Fungi
OTU_947	0	0	18	0	Present	-	k:Fungi
OTU_1302	0	0	18	0	Present	-	k:Fungi,p:Ascomycota
OTU_1112	0	0	17	0	Present	-	k:Fungi,p:Ascomycota,c:Dothideomycetes,o:Pleosporales,f:unidentified,g:unidentified,s:Pleosporales_sp
OTU_1647	0	0	16	0	Present	-	k:Fungi,p:Ascomycota,c:Dothideomycetes,o:Pleosporales,f:Didymosphaeriaceae,g:Paraconiothyrium,s:Paraconiothyrium_variabile
OTU_1277	0	0	15	0	Present	-	k:Fungi
OTU_1342	0	0	15	0	Present	-	k:Fungi
OTU_1442	0	0	14	0	Present	-	k:Fungi,p:Chytridiomycota
OTU_1155	0	1	12	0	Present	-	k:Fungi
OTU_1809	0	0	12	0	Present	-	k:Fungi
OTU_1199	0	0	12	0	Present	-	k:Fungi,p:Ascomycota
OTU_1225	0	0	11	0	Present	-	k:Fungi
OTU_1336	0	0	11	0	Present	-	k:Fungi,p:Ascomycota,c:Dothideomycetes,o:Pleosporales
OTU_1210	0	0	11	0	Present	-	k:Fungi,p:Basidiomycota,c:Agaricomycetes
OTU_1518	0	0	10	0	Present	-	k:Fungi
OTU_3244	0	0	10	0	Present	-	k:Fungi
OTU_1859	0	0	10	0	Present	-	k:Fungi,p:Ascomycota
OTU_1959	0	0	10	0	Present	-	k:Fungi,p:Basidiomycota,c:Agaricomycetes,o:Agaricales,f:Psathyrellaceae
OTU_79	6	6	1062	4	7.46761	-	k:Fungi,p:Basidiomycota,c:Agaricomycetes,o:Agaricales
OTU_22	61	29	9230	22	7.24138	-	k:Fungi,p:Ascomycota,c:Eurotiomycetes,o:Onygenales,f:unidentified,g:unidentified,s:Onygenales_sp
OTU_41	23	2	2423	13	6.71902	2.70044	k:Fungi,p:Chytridiomycota,c:Spizellomycetes,o:Spizellomycetales,f:Spizellomycetaceae,g:Spizellomyces,s:Spizellomyces_sp
OTU_524	1	0	66	1	6.04439	-	k:Fungi,p:Ascomycota,c:Sordariomycetes
OTU_36	63	36	3363	42	5.73825	-	k:Fungi,p:Basidiomycota,c:Agaricomycetes,o:Agaricales,f:Bolbitiaceae
OTU_2177	49	20	1657	23	5.07965	-	k:Fungi,p:Basidiomycota,c:Agaricomycetes,o:Agaricales,f:Bolbitiaceae
OTU_426	2	0	65	0	5.02237	-	k:Fungi,p:Ascomycota,c:Sordariomycetes,o:Sordariales,f:Chaetomiaceae,g:Myceliophthora,s:Myceliophthora_sp
OTU_717	1	0	31	0	4.9542	-	k:Fungi,p:Ascomycota,c:Eurotiomycetes,o:Eurotiales
OTU_414	2	2	60	18	4.90689	3.16993	k:Fungi
OTU_511	2	0	55	0	4.78136	-	k:Fungi,p:Ascomycota,c:Dothideomycetes,o:Pleosporales,f:unidentified,g:unidentified,s:Pleosporales_sp
OTU_843	22	2	579	1	4.71799	-	k:Fungi
OTU_570	2	0	48	0	4.58496	-	k:Fungi
OTU_150	18	0	426	1	4.56478	-	k:Fungi,p:Ascomycota,c:Sordariomycetes,o:Hypocreales,f:Cordycipitaceae,g:Beauveria,s:Beauveria_bassiana
OTU_12	596	6	13110	11	4.45921	-	k:Fungi
OTU_847	2	1	42	0	4.39232	-	k:Fungi,p:Basidiomycota,c:Agaricomycetes,o:Agaricales,f:Bolbitiaceae
OTU_57	76	15	1566	19	4.36494	-	k:Fungi
OTU_779	1	2	20	0	4.32193	-	k:Fungi,p:Ascomycota,c:Dothideomycetes,o:Tubeufiales,f:Tubeufiaceae,g:Helicoma
OTU_877	2	0	38	3	4.24793	-	k:Fungi
OTU_1065	1	0	19	0	4.24793	-	k:Fungi,p:Ascomycota,c:Pezizomycetes,o:Pezizales,f:Ascobolaceae,g:Ascobolus,s:Ascobolus_sp
OTU_4349	10	1	180	0	4.16993	-	k:Fungi
OTU_450	5	0	88	0	4.1375	-	k:Fungi,p:unidentified,c:unidentified,o:unidentified,f:unidentified,g:unidentified,s:Fungi_sp
OTU_191	14	5	234	4	4.06301	-	k:Fungi
OTU_1040	1	0	15	0	3.90689	-	k:Fungi,p:Ascomycota,c:Dothideomycetes,o:Pleosporales,f:Pleosporales_fam_Incertae_sedis,g:Pseudorobillarda,s:Pseudorobillarda_sp
OTU_76	67	8	984	6	3.87643	-	k:Fungi,p:Ascomycota
OTU_1033	2	0	29	0	3.85798	-	k:Fungi,p:Ascomycota,c:Dothideomycetes,o:Venturiales,f:Sympoventuriaceae,g:Ochroconis,s:Ochroconis_cordanae
OTU_1206	1	0	14	0	3.80735	-	k:Fungi
OTU_2725	1	0	14	0	3.80735	-	k:Fungi
OTU_396	6	0	79	0	3.71882	-	k:Fungi,p:Ascomycota
OTU_1252	1	0	13	0	3.70044	-	k:Fungi
OTU_27	291	27	3670	18	3.65669	-	k:Fungi,p:Basidiomycota
OTU_44	158	46	1975	40	3.64386	-	k:Fungi
OTU_806	4	0	49	2	3.61471	-	k:Fungi
OTU_1355	1	0	11	0	3.45943	-	k:Fungi
OTU_1455	1	0	11	0	3.45943	-	k:Fungi,p:Basidiomycota
OTU_545	6	0	63	0	3.39232	-	k:Fungi,p:Basidiomycota,c:Agaricomycetes,o:Agaricales
OTU_818	6	4	61	2	3.34577	-	k:Fungi,p:Basidiomycota,c:Agaricomycetes,o:Cantharellales,f:Ceratobasidiaceae,g:unidentified,s:Ceratobasidiaceae_sp
OTU_811	2	1	20	0	3.32193	-	k:Fungi
OTU_1682	1	0	10	0	3.32193	-	k:Fungi,p:Ascomycota,c:Dothideomycetes,o:Pleosporales
OTU_1690	1	0	10	0	3.32193	-	k:Fungi,p:Ascomycota,c:Sordariomycetes
OTU_472	8	0	77	0	3.26679	-	k:Fungi
OTU_673	5	0	47	0	3.23266	-	k:Fungi,p:Ascomycota,c:Dothideomycetes
OTU_332	10	9	92	6	3.20163	-	k:Fungi
OTU_865	2	0	18	0	3.16993	-	k:Fungi,p:Ascomycota,c:Sordariomycetes
OTU_911	2	3	17	2	3.08746	-	k:Fungi
OTU_1087	2	0	17	0	3.08746	-	k:Fungi,p:Chytridiomycota
OTU_589	4	0	33	0	3.04439	-	k:Fungi,p:Ascomycota,c:Dothideomycetes,o:unidentified,f:unidentified,g:unidentified,s:Dothideomycetes_sp
OTU_421	8	1	62	7	2.9542	-	k:Fungi,p:Mortierellomycota,c:Mortierellomycetes,o:Mortierellales,f:unidentified,g:unidentified
OTU_626	4	1	31	0	2.9542	-	k:Fungi
OTU_214	26	2	201	7	2.95061	-	k:Fungi,p:Rozellomycota
OTU_236	8	180	59	5	2.88264	-5.16993	k:Fungi
OTU_680	4	1	29	0	2.85798	-	k:Fungi
OTU_28	501	11	3416	16	2.76943	-	k:Fungi,p:Chytridiomycota,c:Spizellomycetes,o:Spizellomycetales,f:unidentified,g:unidentified,s:Spizellomycetales_sp
OTU_440	11	2	75	0	2.76939	-	k:Fungi
OTU_453	8	3	54	0	2.75489	-	k:Fungi
OTU_10	2817	43	18887	51	2.74516	-	k:Fungi,p:Ascomycota,c:Sordariomycetes,o:Ophiostomatales,f:Ophiostomataceae,g:Fragosphaeria,s:Fragosphaeria purpurea
OTU_257	25	3	166	5	2.73118	-	k:Fungi
OTU_1414	3	0	19	0	2.66297	-	k:Fungi
OTU_310	17	2	102	0	2.58496	-	k:Fungi
OTU_918	5	0	30	0	2.58496	-	k:Fungi
OTU_253	23	1	137	12	2.57447	3.58496	k:Fungi,p:Ascomycota
OTU_447	9	0	53	1	2.558	-	k:Fungi,p:Chytridiomycota
OTU_857	12	0	67	2	2.48113	-	k:Fungi
OTU_422	11	3	61	1	2.47131	-	k:Fungi
OTU_2245	2	0	11	0	2.45943	-	k:Fungi,p:Ascomycota
OTU_810	2	10	11	1	2.45943	-3.32193	k:Fungi,p:Ascomycota,c:Dothideomycetes,o:Pleosporales,f:Sporormiaceae,g:Westerdykella,s:Westerdykella_sp
OTU_812	6	0	31	0	2.36923	-	k:Fungi
OTU_4208	2	5	10	2	2.32193	-	k:Fungi
OTU_233	58	0	280	7	2.2713	-	k:Fungi,p:unidentified,c:unidentified,o:unidentified,f:unidentified,g:unidentified,s:Fungi_sp
OTU_917	4	0	19	0	2.24793	-	k:Fungi,p:Glomeromycota,c:Glomeromycetes,o:Diversisporales,f:Acaulosporaceae,g:Acaulospora,s:Acaulospora_mellea
OTU_959	3	0	14	0	2.22239	-	k:Fungi,p:Basidiomycota,c:Ustilaginomycetes
OTU_343	16	0	73	1	2.18982	-	k:Fungi,p:Ascomycota
OTU_156	80	6	364	5	2.18587	-	k:Fungi,p:Rozellomycota,c:unidentified,o:unidentified,f:unidentified,g:unidentified,s:Rozellomycota_sp
OTU_384	13	3	59	1	2.1822	-	k:Fungi
OTU_273	24	13	107	6	2.1565	-1.11548	k:Fungi,p:Mortierellomycota,c:Mortierellomycetes,o:Mortierellales,f:Mortierellaceae,g:Mortierella,s:Mortierella_sp
OTU_597	8	2	35	0	2.12928	-	k:Fungi
OTU_1405	3	0	13	0	2.11548	-	k:Fungi
OTU_441	34	9	137	5	2.01057	-	k:Fungi,p:unidentified,c:unidentified,o:unidentified,f:unidentified,g:unidentified
OTU_356	21	0	84	0	2	-	k:Fungi,p:Ascomycota,c:Pezizomycetes
OTU_760	7	2	28	0	2	-	k:Fungi,p:Ascomycota,c:Dothideomycetes,o:Pleosporales
OTU_1006	4	0	16	0	2	-	k:Fungi,p:Ascomycota,c:Sordariomycetes
OTU_1159	3	0	12	0	2	-	k:Fungi,p:Ascomycota
OTU_2587	145	32	569	29	1.97238	-	k:Fungi
OTU_464	11	8	43	4	1.96683	-	k:Fungi
OTU_978	4	0	15	0	1.90689	-	k:Fungi,p:Basidiomycota,c:Agaricomycetes,o:unidentified,f:unidentified,g:unidentified,s:Agaricomycetes_sp
OTU_560	15	4	55	0	1.87447	-	k:Fungi
OTU_992	7	5	25	0	1.8365	-	k:Fungi
OTU_581	24	6	83	8	1.79008	-	k:Fungi
OTU_91	196	5	665	6	1.7625	-	k:Fungi,p:unidentified,c:unidentified,o:unidentified,f:unidentified,g:unidentified,s:Fungi_sp
OTU_400	19	0	64	0	1.75207	-	k:Fungi,p:Ascomycota,c:Sordariomycetes,o:Glomerellales,f:Glomerellaceae,g:Colletotrichum
OTU_471	12	2	40	0	1.73697	-	k:Fungi,p:Ascomycota,c:Sordariomycetes,o:Hypocreales,f:unidentified,g:unidentified,s:Hypocreales_sp
OTU_1357	3	6	10	0	1.73697	-	k:Fungi,p:unidentified
OTU_616	11	0	36	0	1.71049	-	k:Fungi
OTU_715	8	0	26	7	1.70044	-	k:Fungi
OTU_578	4	2	13	22	1.70044	3.45943	k:Fungi,p:unidentified,c:unidentified,o:unidentified,f:unidentified,g:unidentified,s:Fungi_sp
OTU_46	503	65	1630	41	1.69624	-	k:Fungi
OTU_315	5	32	16	62	1.67807	-	k:Fungi,p:Ascomycota,c:Sordariomycetes,o:Xylariales
OTU_1184	11	0	35	2	1.66985	-	k:Fungi,p:Glomeromycota,c:Glomeromycetes,o:Glomerales,f:unidentified,g:unidentified,s:Glomerales_sp
OTU_808	6	0	18	0	1.58496	-	k:Fungi
OTU_853	6	0	18	0	1.58496	-	k:Fungi
OTU_84	226	7	672	18	1.57214	1.36257	k:Fungi,p:Chytridiomycota,c:Rhizophydiomycetes,o:Rhizophydiales,f:Terramycetaceae,g:Boothiomyces,s:Boothiomyces_macroporosum
OTU_49	100	1566	293	102	1.5509	-3.94044	k:Fungi,p:Basidiomycota,c:Agaricomycetes,o:Cantharellales,f:Ceratobasidiaceae,g:Rhizoctonia
OTU_308	28	9	81	3	1.5325	-	k:Fungi
OTU_348	24	1	68	1	1.5025	-	k:Fungi,p:Ascomycota,c:Sordariomycetes,o:Diaporthales,f:Diaporthales_fam_Incertae_sedis
OTU_258	43	0	121	2	1.4926	-	k:Fungi,p:Basidiomycota,c:Agaricomycetes,o:Agaricales,f:unidentified,g:unidentified,s:Agaricales_sp
OTU_718	10	0	28	0	1.48543	-	k:Fungi
OTU_873	13	1	36	0	1.46949	-	k:Fungi
OTU_554	11	1	30	0	1.44746	-	k:Fungi
OTU_4025	206	16	553	7	1.42464	-1.19265	k:Fungi,p:Rozellomycota,c:unidentified,o:unidentified,f:unidentified,g:unidentified
OTU_639	12	2	32	2	1.41504	-	k:Fungi
OTU_3063	76	1225	201	78	1.40312	-3.97316	k:Fungi,p:Basidiomycota,c:Agaricomycetes,o:Cantharellales,f:Ceratobasidiaceae,g:Rhizoctonia
OTU_1448	14	0	37	0	1.4021	-	k:Fungi
OTU_621	11	0	29	0	1.39855	-	k:Fungi,p:Basidiomycota,c:Agaricomycetes,o:Agaricales,f:Psathyrellaceae,g:Psathyrella
OTU_346	85	1	224	1	1.39796	-	k:Fungi,p:Blastocladiomycota,c:Blastocladiomycetes,o:Blastocladiales,f:Catenariaceae,g:Catenaria
OTU_922	10	0	26	0	1.37851	-	k:Fungi,p:Ascomycota,c:Sordariomycetes,o:Sordariales,f:Lasiosphaeriaceae
OTU_1460	5	0	13	0	1.37851	-	k:Fungi
OTU_399	30	0	76	0	1.34104	-	k:Fungi,p:Ascomycota,c:Eurotiomycetes,o:Eurotiales,f:Aspergillaceae,g:Aspergillus
OTU_1452	4	0	10	0	1.32193	-	k:Fungi
OTU_306	36	1	89	1	1.30581	-	k:Fungi,p:unidentified,c:unidentified,o:unidentified,f:unidentified,g:unidentified,s:Fungi_sp
OTU_210	66	3	162	1	1.29546	-	k:Fungi
OTU_745	7	3	17	0	1.28011	-	k:Fungi
OTU_97	336	3	814	9	1.27657	-	k:Fungi,p:Ascomycota,c:Dothideomycetes,o:Pleosporales,f:Thyridariaceae,g:Roussoella,s:Roussoella_solani
OTU_983	5	0	12	0	1.26303	-	k:Fungi
OTU_1459	5	0	12	0	1.26303	-	k:Fungi,p:Ascomycota,c:Eurotiomycetes,o:Eurotiales
OTU_990	5	0	12	0	1.26303	-	k:Fungi,p:Mortierellomycota
OTU_599	14	0	33	28	1.23704	Present	k:Fungi,p:Ascomycota,c:Sordariomycetes,o:Hypocreales,f:Hypocreaceae,g:Trichoderma,s:Trichoderma_virens
OTU_98	216	5	507	8	1.23095	-	k:Fungi
OTU_347	38	5	88	7	1.2115	-	k:Fungi,p:Basidiomycota,c:Agaricomycetes,o:Tremellodendropsidales,f:unidentified,g:unidentified,s:Tremellodendropsidales_sp
OTU_459	17	5	39	1	1.19794	-	k:Fungi
OTU_1081	7	1	16	0	1.19265	-	k:Fungi
OTU_435	22	2	49	2	1.15528	-	k:Fungi
OTU_758	9	0	20	1	1.152	-	k:Fungi,p:Chytridiomycota
OTU_1104	5	0	11	1	1.1375	-	k:Fungi
OTU_365	5	54	11	30	1.1375	-	k:Fungi
OTU_14	3898	84	8303	148	1.0909	-	k:Fungi,p:Ascomycota,c:Sordariomycetes,o:Hypocreales,f:Nectriaceae,g:Fusarium
OTU_406	31	2	66	30	1.0902	3.90689	k:Fungi,p:Ascomycota,c:Sordariomycetes,o:Hypocreales,f:Nectriaceae
OTU_906	8	0	17	0	1.08746	-	k:Fungi,p:Ascomycota,c:Orbiliomycetes,o:Orbiliales,f:Orbiliaceae
OTU_483	19	0	39	0	1.03747	-	k:Fungi,p:Ascomycota
OTU_1198	5	0	10	9	1	-	k:Fungi,p:Ascomycota,c:Sordariomycetes,o:Sordariales,f:Sordariales_fam_Incertae_sedis,g:Conlarium,s:Conlarium_sp
OTU_700	9	0	18	1	1	-	k:Fungi,p:Mortierellomycota,c:Mortierellomycetes,o:Mortierellales,f:Mortierellaceae,g:Mortierella
OTU_775	8	0	16	1	1	-	k:Fungi
OTU_830	17	0	34	0	1	-	k:Fungi
OTU_1057	6	0	12	0	1	-	k:Fungi
OTU_903	6	0	12	0	1	-	k:Fungi
OTU_833	16	0	8	1	-1	-	k:Fungi
OTU_533	30	2	15	0	-1	-	k:Fungi
OTU_841	14	1	7	0	-1	-	k:Fungi
OTU_963	14	1	7	0	-1	-	k:Fungi,p:Chytridiomycota,c:Chytridiomycetes
OTU_1141	10	0	5	0	-1	-	k:Fungi
OTU_1149	10	0	5	0	-1	-	k:Fungi
OTU_469	12	9	6	37	-1	2.03953	k:Fungi,p:Ascomycota,c:Saccharomycetes,o:Saccharomycetales,f:Dipodascaceae
OTU_566	14	87	7	75	-1	-	k:Fungi
OTU_339	69	1	34	0	-1.02106	-	k:Fungi,p:Ascomycota,c:Sordariomycetes,o:Hypocreales
OTU_432	49	4	24	4	-1.02975	-	k:Fungi,p:Mucoromycota,c:Mucoromycetes,o:Mucorales,f:Choanephoraceae,g:Choanephora,s:Choanephora_infundibulifera
OTU_949	33	0	16	0	-1.04439	-	k:Fungi,p:Ascomycota,c:Sordariomycetes,o:Sordariales,f:Chaetomiaceae,g:Chaetomium,s:Chaetomium_sp
OTU_290	128	5	62	7	-1.0458	-	k:Fungi
OTU_56	1853	37	892	195	-1.05475	2.39788	k:Fungi,p:Ascomycota
OTU_135	377	16	181	21	-1.05857	-	k:Fungi,p:Mortierellomycota,c:Mortierellomycetes,o:Mortierellales,f:Mortierellaceae,g:Mortierella
OTU_378	50	1	24	4	-1.05889	-	k:Fungi,p:Ascomycota,c:Sordariomycetes,o:Microascales,f:Microascales_fam_Incertae_sedis,g:Sphaeronaemella
OTU_603	23	0	11	0	-1.06413	-	k:Fungi
OTU_295	120	0	57	0	-1.074	-	k:Fungi,p:Chytridiomycota,c:Spizellomycetes
OTU_256	249	6	118	6	-1.07736	-	k:Fungi
OTU_66	973	14	461	8	-1.07767	-	k:Fungi
OTU_53	163	760	77	843	-1.08194	-	k:Fungi,p:Ascomycota,c:Dothideomycetes,o:Pleosporales,f:Pleosporaceae,g:Comoclathris,s:Comoclathris sp.
OTU_1543	15	0	7	0	-1.09954	-	k:Fungi
OTU_957	15	0	7	0	-1.09954	-	k:Fungi
OTU_17	9305	30	4317	96	-1.10798	1.67807	k:Fungi,p:Ascomycota,c:Eurotiomycetes,o:Eurotiales,f:Aspergillaceae,g:Penicillium,s:Penicillium_simplicissimum
OTU_449	41	0	19	0	-1.10962	-	k:Fungi
OTU_2598	13	0	6	0	-1.11548	-	k:Fungi
OTU_1014	13	0	6	0	-1.11548	-	k:Fungi,p:Basidiomycota,c:Agaricomycetes,o:Polyporales,f:Coriolaceae,g:Trametes,s:Trametes_trogii
OTU_451	13	7	6	40	-1.11548	2.51457	k:Fungi,p:Rozellomycota,c:unidentified,o:unidentified,f:unidentified,g:unidentified,s:Rozellomycota_sp
OTU_4538	249	7	113	4	-1.13982	-	k:Fungi
OTU_376	75	5	34	0	-1.14136	-	k:Fungi,p:Ascomycota,c:Sordariomycetes,o:Sordariales,f:Lasiosphaeriaceae,g:Cladorrhinum,s:Cladorrhinum_bulbillosum
OTU_195	212	7	96	8	-1.14296	-	k:Fungi
OTU_807	20	0	9	0	-1.152	-	k:Fungi,p:Ascomycota,c:Sordariomycetes,o:Conioscyphales,f:unidentified,g:unidentified,s:Conioscyphales_sp
OTU_882	27	0	12	0	-1.16993	-	k:Fungi
OTU_971	16	0	7	0	-1.19265	-	k:Fungi,p:Ascomycota,c:Sordariomycetes,o:Hypocreales,f:Nectriaceae
OTU_207	16	96	7	139	-1.19265	-	k:Fungi,p:Basidiomycota,c:Agaricomycetes,o:Cantharellales,f:Ceratobasidiaceae
OTU_689	23	0	10	0	-1.20163	-	k:Fungi,p:unidentified,c:unidentified,o:unidentified,f:unidentified,g:unidentified,s:Fungi_sp
OTU_200	221	2	96	5	-1.20294	-	k:Fungi,p:unidentified,c:unidentified,o:unidentified,f:unidentified,g:unidentified,s:Fungi_sp
OTU_317	166	2	72	1	-1.20511	-	k:Fungi
OTU_981	14	0	6	0	-1.22239	-	k:Fungi
OTU_703	19	0	8	0	-1.24793	-	k:Fungi
OTU_146	360	5	151	3	-1.25345	-	k:Fungi,p:Ascomycota,c:Sordariomycetes,o:Glomerellales,f:Plectosphaerellaceae,g:unidentified,s:Plectosphaerellaceae_sp
OTU_100	705	3	294	8	-1.26181	-	k:Fungi,p:Ascomycota,c:Sordariomycetes,o:Sordariales,f:Lasiosphaeriaceae,g:Apiosordaria,s:Apiosordaria_jamaicensis
OTU_42	1593	53	664	44	-1.26249	-	k:Fungi
OTU_1567	12	0	5	2	-1.26303	-	k:Fungi,p:Ascomycota,c:Dothideomycetes,o:Pleosporales,f:Pleosporales_fam_Incertae_sedis,g:Nigrograna
OTU_334	36	31	15	23	-1.26303	-	k:Fungi
OTU_840	29	0	12	0	-1.27302	-	k:Fungi,p:Ascomycota,c:Sordariomycetes,o:Hypoceales,f:Catabotrydaceae,g:unidentified,s:Catabotrydaceae_sp
OTU_4008	63	8	26	3	-1.27684	-	k:Fungi,p:unidentified,c:unidentified
OTU_1072	22	0	9	0	-1.28951	-	k:Fungi,p:Rozellomycota
OTU_168	285	2	115	0	-1.30933	-	k:Fungi,p:Ascomycota,c:Eurotiomycetes,o:Eurotiales,f:Aspergillaceae,g:Aspergillus,s:Aspergillus_caninus
OTU_242	127	0	51	4	-1.31626	-	k:Fungi,p:Ascomycota,c:Pezizomycetes,o:Pezizales,f:Pyronemataceae,g:unidentified,s:Pyronemataceae_sp
OTU_508	10	0	4	37	-1.32193	Present	k:Fungi,p:Ascomycota,c:Sordariomycetes,o:Hypocreales,f:Hypocreales_fam_Incertae_sedis
OTU_1200	15	0	6	1	-1.32193	-	k:Fungi
OTU_7	19039	102	7452	131	-1.35326	-	k:Fungi,p:Ascomycota,c:Pezizomycetes,o:Pezizales,f:Ascobolaceae,g:Ascobolus,s:Ascobolus_sp
OTU_572	54	2	21	1	-1.36257	-	k:Fungi,p:Ascomycota,c:Dothideomycetes,o:Capnodiales,f:Mycosphaerellaceae,g:Pseudocercospora
OTU_569	31	1	12	0	-1.36923	-	k:Fungi,p:Rozellomycota,c:unidentified,o:unidentified,f:unidentified,g:unidentified,s:Rozellomycota_sp
OTU_4740	1812	47	700	12	-1.37216	-1.96963	k:Fungi,p:Ascomycota,c:unidentified,o:unidentified,f:unidentified,g:unidentified,s:Ascomycota_sp
OTU_796	21	0	8	0	-1.39232	-	k:Fungi,p:Ascomycota,c:Sordariomycetes,o:Glomerellales
OTU_408	66	0	25	0	-1.40054	-	k:Fungi,p:Ascomycota,c:Sordariomycetes,o:Glomerellales,f:Plectosphaerellaceae,g:unidentified
OTU_16	5560	55	2100	62	-1.4047	-	k:Fungi
OTU_738	24	2	9	0	-1.41504	-	k:Fungi
OTU_1484	16	23	6	30	-1.41504	-	k:Fungi
OTU_331	132	3	49	2	-1.42968	-	k:Fungi,p:Ascomycota
OTU_585	19	5	7	34	-1.44057	2.76553	k:Fungi,p:Ascomycota,c:Eurotiomycetes,o:Eurotiales,f:Aspergillaceae
OTU_78	732	28	269	19	-1.44424	-	k:Fungi,p:Rozellomycota,c:unidentified,o:unidentified,f:unidentified,g:unidentified,s:Rozellomycota_sp
OTU_1172	11	1	4	0	-1.45943	-	k:Fungi
OTU_1075	11	0	4	0	-1.45943	-	k:Fungi,p:Ascomycota,c:Dothideomycetes,o:Pleosporales,f:Pleosporales_fam_Incertae_sedis,g:Polyschema,s:Polyschema_sclerotigenum
OTU_217	188	17	68	15	-1.46713	-	k:Fungi,p:Mortierellomycota,c:Mortierellomycetes,o:Mortierellales,f:Mortierellaceae
OTU_2858	36	115	13	178	-1.46949	-	k:Fungi,p:Ascomycota,c:Dothideomycetes,o:Pleosporales
OTU_474	64	0	23	0	-1.47644	-	k:Fungi,p:Ascomycota,c:Sordariomycetes,o:Sordariales,f:unidentified,g:unidentified,s:Sordariales_sp
OTU_353	120	5	43	5	-1.48063	-	k:Fungi
OTU_624	28	0	10	1	-1.48543	-	k:Fungi
OTU_1034	28	0	10	0	-1.48543	-	k:Fungi,p:Ascomycota,c:Sordariomycetes,o:Microascales,f:Microascaceae,g:Pseudallescheria
OTU_564	17	61	6	56	-1.5025	-	k:Fungi,p:Ascomycota
OTU_105	517	1	182	6	-1.50623	-	k:Fungi,p:Chytridiomycota,c:unidentified,o:unidentified,f:unidentified,g:unidentified,s:Chytridiomycota_sp
OTU_173	37	148	13	178	-1.50901	-	k:Fungi,p:Ascomycota
OTU_402	66	1	23	3	-1.52083	-	k:Fungi,p:Ascomycota,c:unidentified,o:unidentified,f:unidentified,g:unidentified,s:Ascomycota_sp
OTU_712	26	0	9	1	-1.53051	-	k:Fungi,p:Basidiomycota,c:Agaricomycetes,o:Agaricales,f:Psathyrellaceae,g:Coprinopsis,s:Coprinopsis_phlyctidospora
OTU_6	23098	435	7913	258	-1.54547	-	k:Fungi,p:Ascomycota,c:Dothideomycetes,o:Dothideomycetidae,f:Cladosporiaceae,g:Cladosporium
OTU_496	56	1	19	0	-1.55943	-	k:Fungi,p:Ascomycota
OTU_349	65	1	22	2	-1.56294	-	k:Fungi,p:Rozellomycota,c:unidentified,o:unidentified,f:unidentified,g:unidentified,s:Rozellomycota_sp
OTU_139	369	1	124	3	-1.57328	-	k:Fungi
OTU_458	12	42	4	0	-1.58496	Vanish	k:Fungi,p:Basidiomycota,c:Malasseziomycetes,o:Malasseziales,f:Malasseziaceae,g:Malassezia
OTU_512	39	1	13	1	-1.58496	-	k:Fungi,p:Rozellomycota,c:unidentified,o:unidentified,f:unidentified,g:unidentified,s:Rozellomycota_sp
OTU_828	15	0	5	1	-1.58496	-	k:Fungi
OTU_768	21	0	7	0	-1.58496	-	k:Fungi,p:Ascomycota
OTU_3036	15	0	5	0	-1.58496	-	k:Fungi
OTU_1079	12	1	4	0	-1.58496	-	k:Fungi
OTU_128	393	104	131	8	-1.58496	-3.70044	k:Fungi
OTU_157	308	2	101	0	-1.60858	-	k:Fungi
OTU_278	107	4	35	0	-1.61218	-	k:Fungi,p:Rozellomycota,c:unidentified
OTU_33	2851	19	918	23	-1.6349	-	k:Fungi,p:Ascomycota,c:Dothideomycetes,o:unidentified,f:unidentified,g:unidentified,s:Dothideomycetes_sp
OTU_126	50	543	16	2	-1.64386	-8.08481	k:Fungi,p:Ascomycota,c:Sordariomycetes,o:Branch06,f:unidentified,g:unidentified,s:Branch06_sp
OTU_83	772	3	247	11	-1.64409	1.87447	k:Fungi,p:Ascomycota,c:Eurotiomycetes
OTU_274	110	0	35	0	-1.65208	-	k:Fungi
OTU_377	73	5	23	7	-1.66626	-	k:Fungi
OTU_227	162	3	51	8	-1.66742	-	k:Fungi,p:Mortierellomycota,c:Mortierellomycetes,o:Mortierellales,f:Mortierellaceae,g:Mortierella
OTU_928	13	0	4	1	-1.70044	-	k:Fungi
OTU_417	13	23	4	37	-1.70044	-	k:Fungi,p:Ascomycota,c:Sordariomycetes,o:Hypocreales,f:Hypocreales_fam_Incertae_sedis,g:unidentified,s:Hypocreales_fam_Incertae_sedis_sp
OTU_1668	13	21	4	31	-1.70044	-	k:Fungi
OTU_908	23	0	7	0	-1.71621	-	k:Fungi,p:Ascomycota,c:Sordariomycetes,o:Hypocreales,f:Hypocreales_fam_Incertae_sedis,g:unidentified,s:Hypocreales_fam_Incertae_sedis_sp
OTU_9	18199	183	5498	183	-1.72688	-	k:Fungi,p:Mortierellomycota,c:Mortierellomycetes,o:Mortierellales,f:Mortierellaceae,g:Mortierella,s:Mortierella_alpina
OTU_1256	10	0	3	1	-1.73697	-	k:Fungi
OTU_1196	10	3	3	0	-1.73697	-	k:Fungi,p:Ascomycota,c:Dothideomycetes,o:Capnodiales,f:Cladosporiaceae,g:Toxicocladosporium,s:Toxicocladosporium_irritans
OTU_1176	10	0	3	0	-1.73697	-	k:Fungi,p:Ascomycota,c:Sordariomycetes,o:Microascales,f:Microascaceae,g:Gamsia
OTU_309	137	0	40	0	-1.7761	-	k:Fungi,p:Ascomycota,c:Dothideomycetes,o:Pleosporales,f:Periconiaceae,g:Periconia,s:Periconia_byssoides
OTU_1020	58	3	16	0	-1.85798	-	k:Fungi
OTU_537	44	0	12	0	-1.87447	-	k:Fungi,p:Ascomycota,c:Eurotiomycetes,o:Eurotiales,f:Trichocomaceae,g:Thermomyces
OTU_114	456	20	124	22	-1.87869	-	k:Fungi,p:Mortierellomycota,c:Mortierellomycetes,o:Mortierellales,f:Mortierellaceae
OTU_304	26	104	7	1	-1.89308	-6.70044	k:Fungi,p:Ascomycota
OTU_54	1524	41	404	44	-1.91544	-	k:Fungi,p:Blastocladiomycota,c:Blastocladiomycetes,o:Blastocladiales,f:Catenariaceae,g:Catenaria,s:Catenaria_anguillulae
OTU_813	19	0	5	0	-1.926	-	k:Fungi,p:Rozellomycota,c:unidentified,o:unidentified,f:unidentified,g:unidentified,s:Rozellomycota_sp
OTU_280	23	64	6	51	-1.9386	-	k:Fungi
OTU_609	27	4	7	1	-1.94753	-	k:Fungi
OTU_3632	210	9	54	5	-1.95936	-	k:Fungi,p:Basidiomycota,c:Tremellomycetes,o:Tremellales,f:unidentified,g:unidentified,s:Tremellales_sp
OTU_302	109	2	28	0	-1.96083	-	k:Fungi,p:Ascomycota,c:Sordariomycetes,o:Hypocreales,f:Ophiocordycipitaceae,g:unidentified,s:Ophiocordycipitaceae_sp
OTU_482	79	3	20	4	-1.98185	-	k:Fungi
OTU_267	131	4	33	0	-1.98903	-	k:Fungi,p:unidentified,c:unidentified
OTU_220	167	0	42	1	-1.99139	-	k:Fungi,p:Ascomycota,c:Eurotiomycetes,o:Eurotiales,f:Aspergillaceae,g:Aspergillus
OTU_739	32	1	8	6	-2	-	k:Fungi,p:unidentified,c:unidentified,o:unidentified,f:unidentified,g:unidentified,s:Fungi_sp
OTU_943	124	1	31	2	-2	-	k:Fungi,p:Blastocladiomycota,c:Blastocladiomycetes,o:Blastocladiales,f:Catenariaceae,g:Catenaria,s:Catenaria_anguillulae
OTU_774	20	5	5	1	-2	-	k:Fungi,p:Basidiomycota,c:Tremellomycetes
OTU_1251	12	0	3	1	-2	-	k:Fungi
OTU_842	32	1	8	0	-2	-	k:Fungi
OTU_1026	16	0	4	0	-2	-	k:Fungi,p:Ascomycota,c:Sordariomycetes
OTU_966	12	2	3	12	-2	2.58496	k:Fungi,p:Rozellomycota,c:unidentified,o:unidentified,f:unidentified,g:unidentified
OTU_174	32	179	8	110	-2	-	k:Fungi
OTU_239	20	128	5	58	-2	-1.14202	k:Fungi,p:Ascomycota,c:Sordariomycetes,o:Hypocreales
OTU_247	92	95	23	19	-2	-2.32193	k:Fungi,p:Ascomycota,c:Dothideomycetes,o:Pleosporales,f:Phaeosphaeriaceae,g:unidentified,s:Phaeosphaeriaceae_sp
OTU_96	669	9	166	11	-2.01082	-	k:Fungi,p:Basidiomycota,c:Tremellomycetes,o:Tremellales,f:unidentified,g:unidentified,s:Tremellales_sp
OTU_287	114	2	28	6	-2.02554	-	k:Fungi
OTU_632	33	0	8	29	-2.04439	Present	k:Fungi,p:Ascomycota,c:Sordariomycetes,o:Xylariales,f:Apiosporaceae,g:Arthrinium
OTU_1318	29	0	7	2	-2.05063	-	k:Fungi
OTU_29	3490	245	840	200	-2.05477	-	k:Fungi,p:Ascomycota
OTU_35	2319	31	554	21	-2.06554	-	k:Fungi
OTU_326	17	53	4	54	-2.08746	-	k:Fungi
OTU_51	1515	44	354	38	-2.0975	-	k:Fungi
OTU_205	202	3	47	0	-2.10362	-	k:Fungi
OTU_670	26	0	6	0	-2.11548	-	k:Fungi,p:Ascomycota,c:Leotiomycetes,o:Erysiphales,f:Erysiphaceae,g:Podosphaera,s:Podosphaera_xanthii
OTU_1110	13	0	3	0	-2.11548	-	k:Fungi,p:Ascomycota,c:Eurotiomycetes,o:Eurotiales,f:Aspergillaceae
OTU_63	1048	12	239	11	-2.13256	-	k:Fungi
OTU_1022	22	0	5	1	-2.1375	-	k:Fungi,p:unidentified
OTU_885	18	1	4	2	-2.16993	-	k:Fungi
OTU_848	18	0	4	0	-2.16993	-	k:Fungi,p:Ascomycota,c:Sordariomycetes
OTU_901	18	0	4	0	-2.16993	-	k:Fungi,p:Ascomycota,c:Sordariomycetes,o:Hypocreales,f:Nectriaceae
OTU_363	18	7	4	58	-2.16993	3.05063	k:Fungi,p:Ascomycota,c:Dothideomycetes,o:Pleosporales,f:Phaeosphaeriaceae,g:unidentified,s:Phaeosphaeriaceae_sp
OTU_70	970	3	211	4	-2.20074	-	k:Fungi
OTU_1306	14	0	3	1	-2.22239	-	k:Fungi,p:unidentified
OTU_1388	14	0	3	0	-2.22239	-	k:Fungi,p:Ascomycota,c:unidentified
OTU_367	14	67	3	19	-2.22239	-1.81816	k:Fungi,p:Ascomycota,c:Sordariomycetes,o:Hypocreales,f:Hypocreales_fam_Incertae_sedis,g:Acremonium,s:Acremonium_persicinum
OTU_327	94	2	20	3	-2.23266	-	k:Fungi,p:Basidiomycota,c:Agaricomycetes,o:Agaricales,f:Agaricaceae,g:Coprinus
OTU_965	19	1	4	1	-2.24793	-	k:Fungi,p:Ascomycota,c:Sordariomycetes,o:Sordariales
OTU_383	58	9	12	4	-2.27302	-	k:Fungi,p:Rozellomycota
OTU_594	29	0	6	1	-2.27302	-	k:Fungi
OTU_235	169	2	34	3	-2.31342	-	k:Fungi,p:Ascomycota,c:Sordariomycetes,o:Sordariales,f:Chaetomiaceae,g:Zopfiella,s:Zopfiella_sp
OTU_934	15	0	3	1	-2.32193	-	k:Fungi
OTU_1093	10	3	2	0	-2.32193	-	k:Fungi,p:unidentified,c:unidentified,o:unidentified,f:unidentified,g:unidentified,s:Fungi_sp
OTU_1232	10	0	2	0	-2.32193	-	k:Fungi
OTU_1465	10	0	2	0	-2.32193	-	k:Fungi,p:Glomeromycota,c:Glomeromycetes,o:Glomerales,f:unidentified,g:unidentified,s:Glomerales_sp
OTU_388	15	39	3	55	-2.32193	-	k:Fungi,p:Ascomycota,c:Leotiomycetes,o:Helotiales,f:unidentified,g:unidentified,s:Helotiales_sp
OTU_510	70	5	13	3	-2.42884	-	k:Fungi
OTU_1220	22	2	4	0	-2.45943	-	k:Fungi,p:Ascomycota,c:Sordariomycetes,o:Sordariomycetes_ord_Incertae_sedis,f:Sordariomycetes_fam_Incertae_sedis
OTU_1211	11	0	2	0	-2.45943	-	k:Fungi,p:Ascomycota,c:unidentified
OTU_194	209	15	37	12	-2.49791	-	k:Fungi
OTU_23	7739	56	1366	37	-2.50219	-	k:Fungi,p:Ascomycota,c:Sordariomycetes,o:Hypocreales,f:Hypocreaceae,g:Trichoderma
OTU_429	125	12	22	2	-2.50635	-2.58496	k:Fungi
OTU_1918	12	2	2	0	-2.58496	-	k:Fungi
OTU_1494	12	0	2	0	-2.58496	-	k:Fungi
OTU_1147	12	0	2	0	-2.58496	-	k:Fungi,p:Ascomycota,c:Eurotiomycetes,o:Eurotiales,f:Thermoascaceae,g:Thermoascus,s:Thermoascus_crustaceus
OTU_1558	12	0	2	0	-2.58496	-	k:Fungi,p:Chytridiomycota,c:Rhizophydiomycetes
OTU_424	12	9	2	51	-2.58496	2.5025	k:Fungi,p:Ascomycota
OTU_4467	337	9	56	4	-2.58925	-	k:Fungi,p:unidentified,c:unidentified,o:unidentified,f:unidentified,g:unidentified,s:Fungi_sp
OTU_691	31	0	5	0	-2.63227	-	k:Fungi,p:Ascomycota,c:Eurotiomycetes,o:Eurotiales,f:Aspergillaceae,g:Xeromyces,s:Xeromyces_bisporus
OTU_1545	19	0	3	0	-2.66297	-	k:Fungi,p:Ascomycota,c:Sordariomycetes,o:Sordariales,f:Chaetomiaceae,g:Corynascella,s:Corynascella_humicola
OTU_456	90	0	14	0	-2.6845	-	k:Fungi,p:Ascomycota,c:Sordariomycetes,o:Sordariales,f:Chaetomiaceae
OTU_748	26	0	4	2	-2.70044	-	k:Fungi,p:Basidiomycota,c:Agaricomycetes,o:Polyporales
OTU_1131	13	1	2	0	-2.70044	-	k:Fungi,p:unidentified,c:unidentified,o:unidentified
OTU_68	1253	13	192	4	-2.70621	-1.70044	k:Fungi,p:Ascomycota,c:unidentified,o:unidentified,f:unidentified,g:unidentified,s:Ascomycota_sp
OTU_182	255	4	37	4	-2.7849	-	k:Fungi,p:Ascomycota,c:Sordariomycetes,o:Hypocreales,f:unidentified,g:unidentified,s:Hypocreales_sp
OTU_103	710	10	103	13	-2.78517	-	k:Fungi,p:Ascomycota,c:Pezizomycetes,o:Pezizales,f:unidentified,g:unidentified,s:Pezizales_sp
OTU_491	50	1	7	0	-2.8365	-	k:Fungi
OTU_428	79	0	11	1	-2.84435	-	k:Fungi,p:Basidiomycota,c:Agaricomycetes,o:Agaricales,f:Pluteaceae,g:Volvariella,s:Volvariella_bombycina
OTU_854	30	0	4	0	-2.90689	-	k:Fungi,p:Ascomycota,c:Sordariomycetes
OTU_1010	15	3	2	0	-2.90689	-	k:Fungi
OTU_814	23	0	3	1	-2.9386	-	k:Fungi
OTU_653	69	0	9	0	-2.9386	-	k:Fungi
OTU_607	24	0	3	8	-3	-	k:Fungi,p:Basidiomycota,c:Agaricomycetes,o:Auriculariales,f:Auriculariaceae,g:Auricularia
OTU_883	24	0	3	0	-3	-	k:Fungi,p:Ascomycota,c:Dothideomycetes,o:Pleosporales,f:Pleosporaceae,g:Curvularia
OTU_932	16	0	2	0	-3	-	k:Fungi,p:Ascomycota
OTU_933	16	0	2	0	-3	-	k:Fungi,p:Rozellomycota,c:unidentified,o:unidentified,f:unidentified,g:unidentified,s:Rozellomycota_sp
OTU_117	565	9	68	4	-3.05464	-	k:Fungi
OTU_297	118	2	14	1	-3.07529	-	k:Fungi,p:Ascomycota,c:Dothideomycetes,o:Pleosporales
OTU_144	364	16	43	24	-3.08153	-	k:Fungi
OTU_600	45	2	5	5	-3.16993	-	k:Fungi,p:Basidiobolomycota
OTU_385	72	0	8	0	-3.16993	-	k:Fungi,p:Ascomycota,c:Dothideomycetes,o:Pleosporales,f:unidentified,g:unidentified,s:Pleosporales_sp
OTU_185	230	5	25	5	-3.20163	-	k:Fungi
OTU_34	3096	21	328	15	-3.23864	-	k:Fungi,p:Ascomycota,c:Sordariomycetes,o:Sordariales,f:Chaetomiaceae
OTU_410	95	0	10	4	-3.24793	-	k:Fungi,p:Ascomycota,c:Sordariomycetes,o:unidentified,f:unidentified
OTU_2825	19	0	2	0	-3.24793	-	k:Fungi,p:unidentified,c:unidentified,o:unidentified,f:unidentified,g:unidentified,s:Fungi_sp
OTU_1227	10	0	1	1	-3.32193	-	k:Fungi,p:Ascomycota,c:Sordariomycetes,o:Hypocreales,f:Nectriaceae,g:unidentified,s:Nectriaceae_sp
OTU_1896	10	1	1	0	-3.32193	-	k:Fungi
OTU_1415	10	0	1	0	-3.32193	-	k:Fungi,p:Ascomycota,c:Sordariomycetes,o:Hypocreales,f:Nectriaceae,g:Fusarium,s:Fusarium_oxysporum
OTU_1366	10	0	1	0	-3.32193	-	k:Fungi,p:Ascomycota,c:Sordariomycetes,o:Microascales,f:Microascaceae
OTU_170	527	7	52	12	-3.34122	-	k:Fungi
OTU_352	115	0	11	1	-3.38606	-	k:Fungi,p:Ascomycota,c:Dothideomycetes,o:Botryosphaeriales,f:Botryosphaeriaceae,g:Lasiodiplodia,s:Lasiodiplodia_theobromae
OTU_141	511	1	48	3	-3.41222	-	k:Fungi,p:Ascomycota,c:Eurotiomycetes,o:Eurotiales,f:Aspergillaceae,g:Aspergillus,s:Aspergillus_chlamydosporus
OTU_761	22	0	2	5	-3.45943	-	k:Fungi
OTU_1264	11	1	1	0	-3.45943	-	k:Fungi
OTU_1223	11	1	1	0	-3.45943	-	k:Fungi,p:Ascomycota,c:Dothideomycetes,o:Pleosporales,f:Lophiotremataceae,g:Lophiotrema,s:Lophiotrema_sp
OTU_169	297	12	26	1	-3.51388	-3.58496	k:Fungi
OTU_2768	23	2	2	2	-3.52356	-	k:Fungi,p:Ascomycota,c:Pezizomycetes,o:Pezizales,f:Helvellaceae,g:Balsamia,s:Balsamia_sp
OTU_268	140	6	12	1	-3.54432	-	k:Fungi
OTU_259	164	2	14	0	-3.5502	-	k:Fungi,p:Ascomycota,c:Eurotiomycetes,o:Chaetothyriales,f:Cyphellophoraceae,g:Cyphellophora,s:Cyphellophora_fusarioides
OTU_798	24	2	2	2	-3.58496	-	k:Fungi,p:Chytridiomycota
OTU_1304	12	1	1	1	-3.58496	-	k:Fungi,p:Basidiomycota
OTU_829	24	0	2	0	-3.58496	-	k:Fungi,p:Basidiomycota,c:Agaricomycetes,o:Russulales,f:unidentified,g:unidentified,s:Russulales_sp
OTU_1130	12	0	1	0	-3.58496	-	k:Fungi,p:Ascomycota,c:Orbiliomycetes,o:Orbiliales,f:Orbiliaceae,g:Arthrobotrys,s:Arthrobotrys_brochopaga
OTU_501	78	9	6	7	-3.70044	-	k:Fungi,p:Basidiomycota,c:Agaricomycetes,o:Cantharellales,f:Ceratobasidiaceae
OTU_1113	13	0	1	0	-3.70044	-	k:Fungi
OTU_1222	13	0	1	0	-3.70044	-	k:Fungi
OTU_4711	13	0	1	0	-3.70044	-	k:Fungi
OTU_733	27	0	2	2	-3.75489	-	k:Fungi,p:Ascomycota,c:Sordariomycetes,o:Hypocreales
OTU_654	41	0	3	0	-3.77259	-	k:Fungi,p:Chytridiomycota,c:Spizellomycetes,o:Spizellomycetales,f:Spizellomycetaceae,g:unidentified,s:Spizellomycetaceae_sp
OTU_1583	14	0	1	0	-3.80735	-	k:Fungi,p:Ascomycota,c:Sordariomycetes,o:Conioscyphales,f:unidentified,g:unidentified,s:Conioscyphales_sp
OTU_942	16	0	1	1	-4	-	k:Fungi
OTU_1101	32	0	2	0	-4	-	k:Fungi
OTU_1013	17	2	1	3	-4.08746	-	k:Fungi,p:Ascomycota,c:Sordariomycetes
OTU_3792	17	0	1	0	-4.08746	-	k:Fungi,p:Ascomycota,c:Leotiomycetes,o:unidentified,f:unidentified,g:unidentified,s:Leotiomycetes_sp
OTU_419	71	0	4	0	-4.14975	-	k:Fungi
OTU_951	18	0	1	0	-4.16993	-	k:Fungi,p:Ascomycota,c:Dothideomycetes,o:Pleosporales,f:unidentified,g:unidentified,s:Pleosporales_sp
OTU_248	182	2	10	0	-4.18587	-	k:Fungi,p:Ascomycota,c:Eurotiomycetes,o:Eurotiales
OTU_604	37	1	2	0	-4.20945	-	k:Fungi,p:Ascomycota,c:Sordariomycetes,o:Hypocreales,f:Nectriaceae,g:Cylindrocarpon,s:Cylindrocarpon_sp
OTU_931	19	0	1	0	-4.24793	-	k:Fungi,p:Ascomycota,c:Sordariomycetes
OTU_228	205	1	10	15	-4.35755	3.90689	k:Fungi,p:Ascomycota,c:Eurotiomycetes
OTU_817	21	0	1	0	-4.39232	-	k:Fungi,p:Ascomycota,c:Sordariomycetes,o:Hypocreales,f:Cordycipitaceae,g:unidentified,s:Cordycipitaceae_sp
OTU_562	64	0	3	2	-4.41504	-	k:Fungi
OTU_92	839	5	37	8	-4.50307	-	k:Fungi,p:Chytridiomycota,c:Spizellomycetes,o:Spizellomycetales,f:Powellomycetaceae,g:Powellomyces,s:Powellomyces_sp
OTU_4578	433	10	19	7	-4.5103	-	k:Fungi,p:Basidiomycota,c:Agaricomycetes,o:unidentified,f:unidentified,g:unidentified,s:Agaricomycetes_sp
OTU_434	93	5	4	1	-4.53916	-	k:Fungi
OTU_1400	26	0	1	0	-4.70044	-	k:Fungi,p:Ascomycota
OTU_291	131	1	5	0	-4.71149	-	k:Fungi,p:unidentified,c:unidentified,o:unidentified,f:unidentified,g:unidentified,s:Fungi_sp
OTU_477	53	0	2	1	-4.72792	-	k:Fungi,p:Ascomycota,c:Orbiliomycetes,o:Orbiliales,f:Orbiliaceae,g:unidentified,s:Orbiliaceae_sp
OTU_470	58	0	2	0	-4.85798	-	k:Fungi
OTU_682	31	0	1	1	-4.9542	-	k:Fungi
OTU_88	1825	14	56	15	-5.02633	-	k:Fungi,p:Chytridiomycota,c:Rhizophlyctidomycetes,o:Rhizophlyctidales,f:Rhizophlyctidaceae,g:Rhizophlyctis
OTU_133	496	23	14	5	-5.14684	-2.20163	k:Fungi,p:Basidiomycota,c:Agaricomycetes,o:unidentified,f:unidentified,g:unidentified,s:Agaricomycetes_sp
OTU_613	36	0	1	3	-5.16993	-	k:Fungi
OTU_592	40	0	1	0	-5.32193	-	k:Fungi,p:Ascomycota,c:Dothideomycetes,o:Dothideales,f:Aureobasidiaceae,g:Aureobasidium
OTU_77	1034	2	24	7	-5.42906	-	k:Fungi
OTU_595	104	2	2	2	-5.70044	-	k:Fungi,p:unidentified,c:unidentified
OTU_164	388	9	3	2	-7.01495	-	k:Fungi,p:Ascomycota
OTU_285	147	0	1	0	-7.19967	-	k:Fungi,p:Ascomycota,c:Dothideomycetes,o:Botryosphaeriales,f:Aplosporellaceae,g:unidentified
OTU_324	14	99	0	0	Vanish	Vanish	k:Fungi,p:unidentified
OTU_973	20	5	0	2	Vanish	-	k:Fungi
OTU_879	23	0	0	1	Vanish	-	k:Fungi,p:Ascomycota,c:Dothideomycetes,o:Pleosporales,f:unidentified,g:unidentified,s:Pleosporales_sp
OTU_430	62	4	0	0	Vanish	-	k:Fungi,p:Ascomycota,c:Orbiliomycetes,o:Orbiliales,f:Orbiliaceae
OTU_1095	11	3	0	0	Vanish	-	k:Fungi,p:Basidiomycota,c:Ustilaginomycetes,o:Ustilaginales,f:Ustilaginaceae
OTU_941	20	1	0	0	Vanish	-	k:Fungi,p:Rozellomycota,c:unidentified,o:unidentified,f:unidentified,g:unidentified,s:Rozellomycota_sp
OTU_988	16	1	0	0	Vanish	-	k:Fungi
OTU_714	40	0	0	0	Vanish	-	k:Fungi,p:Ascomycota,c:Sordariomycetes
OTU_660	36	0	0	0	Vanish	-	k:Fungi
OTU_2124	23	0	0	0	Vanish	-	k:Fungi
OTU_852	21	0	0	0	Vanish	-	k:Fungi
OTU_1265	17	0	0	0	Vanish	-	k:Fungi
OTU_1557	17	0	0	0	Vanish	-	k:Fungi,p:Ascomycota
OTU_2348	16	0	0	0	Vanish	-	k:Fungi
OTU_1137	15	0	0	0	Vanish	-	k:Fungi
OTU_2187	13	0	0	0	Vanish	-	k:Fungi
OTU_1163	13	0	0	0	Vanish	-	k:Fungi,p:Ascomycota
OTU_1218	12	0	0	0	Vanish	-	k:Fungi
OTU_1722	12	0	0	0	Vanish	-	k:Fungi
OTU_1329	11	0	0	0	Vanish	-	k:Fungi
OTU_1987	11	0	0	0	Vanish	-	k:Fungi,p:Ascomycota
OTU_1385	11	0	0	0	Vanish	-	k:Fungi,p:Basidiomycota,c:Agaricomycetes
OTU_1268	11	0	0	0	Vanish	-	k:Fungi,p:Basidiomycota,c:Agaricomycetes,o:Boletales,f:Pisolithaceae,g:Pisolithus,s:Pisolithus_sp
OTU_1287	10	0	0	0	Vanish	-	k:Fungi
OTU_1395	10	0	0	0	Vanish	-	k:Fungi
OTU_1920	10	0	0	0	Vanish	-	k:Fungi
OTU_2301	10	0	0	0	Vanish	-	k:Fungi
OTU_2751	10	0	0	0	Vanish	-	k:Fungi
OTU_647	1	32	0	0	-	Vanish	k:Fungi
OTU_675	2	29	0	0	-	Vanish	k:Fungi,p:Ascomycota,c:Sordariomycetes,o:Xylariales,f:Sporocadaceae,g:Pestalotiopsis,s:Pestalotiopsis_sp
OTU_4142	2	18	0	0	-	Vanish	k:Fungi,p:Basidiomycota,c:Agaricomycetes,o:Cantharellales,f:Ceratobasidiaceae,g:unidentified,s:Ceratobasidiaceae_sp
OTU_3930	1	18	0	0	-	Vanish	k:Fungi,p:Ascomycota,c:Sordariomycetes,o:Hypocreales,f:Nectriaceae,g:Fusarium,s:Fusarium_mangiferae
OTU_1520	1	11	0	0	-	Vanish	k:Fungi,p:Basidiomycota,c:Agaricomycetes,o:Auriculariales
OTU_1328	0	10	3	0	-	Vanish	k:Fungi,p:Ascomycota,c:Archaeorhizomycetes,o:Archaeorhizomycetales,f:Archaeorhizomycetaceae,g:Archaeorhizomyces,s:Archaeorhizomyces_sp
OTU_5139	0	21	2	0	-	Vanish	k:Fungi
OTU_832	0	25	1	0	-	Vanish	k:Fungi,p:Ascomycota,c:Sordariomycetes,o:Branch06,f:unidentified,g:unidentified,s:Branch06_sp
OTU_980	0	17	1	0	-	Vanish	k:Fungi
OTU_1273	0	14	1	0	-	Vanish	k:Fungi,p:Ascomycota,c:Dothideomycetes,o:unidentified,f:unidentified,g:unidentified,s:Dothideomycetes_sp
OTU_1807	0	12	1	0	-	Vanish	k:Fungi,p:Ascomycota,c:unidentified
OTU_898	0	20	0	0	-	Vanish	k:Fungi,p:Ascomycota
OTU_991	0	18	0	0	-	Vanish	k:Fungi
OTU_1170	0	16	0	0	-	Vanish	k:Fungi,p:Ascomycota,c:Eurotiomycetes,o:Eurotiales,f:Aspergillaceae,g:Penicillium,s:Penicillium_sp
OTU_1235	0	15	0	0	-	Vanish	k:Fungi,p:Basidiomycota,c:Ustilaginomycetes,o:Ustilaginales,f:Ustilaginaceae,g:Tranzscheliella,s:Tranzscheliella_williamsii
OTU_1085	0	14	0	0	-	Vanish	k:Fungi
OTU_1142	0	14	0	0	-	Vanish	k:Fungi,p:Ascomycota
OTU_1089	0	14	0	0	-	Vanish	k:Fungi,p:Ascomycota,c:Dothideomycetes,o:Pleosporales,f:unidentified,g:unidentified,s:Pleosporales_sp
OTU_1269	0	14	0	0	-	Vanish	k:Fungi,p:Ascomycota,c:Eurotiomycetes,o:Eurotiales,f:Aspergillaceae,g:Aspergillus,s:Aspergillus_fumigatus
OTU_1279	0	14	0	0	-	Vanish	k:Fungi,p:Ascomycota,c:Eurotiomycetes,o:Verrucariales,f:Verrucariaceae
OTU_4581	0	13	0	0	-	Vanish	k:Fungi
OTU_1171	0	13	0	0	-	Vanish	k:Fungi,p:Basidiomycota,c:Agaricomycetes,o:Hymenochaetales,f:unidentified,g:unidentified,s:Hymenochaetales_sp
OTU_4166	0	12	0	0	-	Vanish	k:Fungi
OTU_1319	0	12	0	0	-	Vanish	k:Fungi,p:Ascomycota,c:Archaeorhizomycetes
OTU_1169	0	12	0	0	-	Vanish	k:Fungi,p:Ascomycota,c:Pezizomycetes,o:Pezizales,f:unidentified,g:unidentified,s:Pezizales_sp
OTU_1684	0	12	0	0	-	Vanish	k:Fungi,p:Basidiomycota,c:Agaricomycetes,o:Thelephorales,f:Thelephoraceae,g:unidentified,s:Thelephoraceae_sp
OTU_1409	0	11	0	0	-	Vanish	k:Fungi
OTU_1248	0	11	0	0	-	Vanish	k:Fungi,p:Ascomycota
OTU_1303	0	11	0	0	-	Vanish	k:Fungi,p:Basidiomycota,c:Agaricomycetes,o:Agaricales
OTU_1284	0	11	0	0	-	Vanish	k:Fungi,p:unidentified,c:unidentified,o:unidentified
OTU_5033	0	10	0	0	-	Vanish	k:Fungi
OTU_1578	0	10	0	0	-	Vanish	k:Fungi,p:Ascomycota,c:unidentified,o:unidentified
OTU_975	1	11	4	0	-	Vanish	k:Fungi,p:Chytridiomycota
OTU_393	3	72	6	0	-	Vanish	k:Fungi,p:Ascomycota,c:Sordariomycetes,o:Hypocreales,f:Stachybotryaceae,g:Alfaria,s:Alfaria_terrestris
OTU_802	2	20	3	0	-	Vanish	k:Fungi
OTU_1297	6	10	7	0	-	Vanish	k:Fungi,p:Rozellomycota,c:unidentified,o:unidentified,f:unidentified,g:unidentified,s:Rozellomycota_sp
OTU_4104	1	24	1	0	-	Vanish	k:Fungi
OTU_3126	1	11	1	0	-	Vanish	k:Fungi
OTU_1288	7	11	5	0	-	Vanish	k:Fungi,p:Ascomycota,c:Sordariomycetes,o:Hypocreales,f:Hypocreaceae,g:Trichoderma
OTU_967	8	10	5	0	-	Vanish	k:Fungi,p:Ascomycota,c:Dothideomycetes,o:unidentified,f:unidentified,g:unidentified
OTU_953	6	17	3	0	-	Vanish	k:Fungi,p:Basidiomycota,c:Agaricomycetes,o:unidentified,f:unidentified,g:unidentified,s:Agaricomycetes_sp
OTU_1205	5	11	1	0	-	Vanish	k:Fungi,p:Ascomycota,c:Dothideomycetes,o:Pleosporales,f:Phaeosphaeriaceae
OTU_1458	5	10	1	0	-	Vanish	k:Fungi,p:Ascomycota,c:Sordariomycetes,o:Xylariales,f:Xylariaceae,g:Hypoxylon,s:Hypoxylon_monticulosum
OTU_665	7	41	11	0	-	Vanish	k:Fungi,p:Ascomycota,c:Eurotiomycetes,o:Eurotiales,f:Aspergillaceae,g:Aspergillus
OTU_698	9	11	13	0	-	Vanish	k:Fungi,p:Ascomycota,c:Sordariomycetes,o:Hypocreales,f:Hypocreales_fam_Incertae_sedis
OTU_664	3	0	0	32	-	Present	k:Fungi,p:Ascomycota,c:Dothideomycetes,o:Capnodiales,f:Teratosphaeriaceae
OTU_825	2	0	0	27	-	Present	k:Fungi,p:Basidiomycota,c:Agaricomycetes,o:Agaricales,f:Entolomataceae,g:Entoloma
OTU_764	2	0	0	24	-	Present	k:Fungi,p:Basidiomycota,c:Agaricomycetes,o:Polyporales,f:unidentified,g:unidentified,s:Polyporales_sp
OTU_916	2	0	0	19	-	Present	k:Fungi,p:Ascomycota,c:Pezizomycetes,o:Pezizales,f:Pyronemataceae,g:Sphaerosporella,s:Sphaerosporella_brunnea
OTU_1135	2	0	0	18	-	Present	k:Fungi
OTU_1839	2	0	0	17	-	Present	k:Fungi,p:Basidiomycota,c:Agaricomycetes,o:Cantharellales,f:Ceratobasidiaceae
OTU_1126	1	0	0	16	-	Present	k:Fungi,p:Basidiomycota,c:Agaricomycetes,o:unidentified,f:unidentified
OTU_1039	2	0	0	14	-	Present	k:Fungi,p:Ascomycota,c:Dothideomycetes,o:Pleosporales,f:Leptosphaeriaceae,g:Leptosphaeria
OTU_1082	2	0	0	14	-	Present	k:Fungi,p:Rozellomycota
OTU_3247	3	0	0	12	-	Present	k:Fungi
OTU_5003	2	0	0	11	-	Present	k:Fungi,p:Kickxellomycota,c:Barbatosporomycetes,o:Barbatosporales,f:Barbatosporaceae,g:Barbatospora,s:Barbatospora_ambicaudata
OTU_1129	2	0	0	11	-	Present	k:Fungi,p:unidentified,c:unidentified,o:unidentified,f:unidentified,g:unidentified,s:Fungi_sp
OTU_513	0	0	1	54	-	Present	k:Fungi,p:Ascomycota,c:Eurotiomycetes,o:Eurotiales,f:Trichocomaceae,g:Talaromyces
OTU_801	0	0	0	26	-	Present	k:Fungi,p:Ascomycota
OTU_1067	0	0	2	24	-	Present	k:Fungi,p:Basidiomycota,c:Agaricomycetes,o:Cantharellales,f:unidentified,g:unidentified,s:Cantharellales_sp
OTU_863	0	0	0	24	-	Present	k:Fungi,p:Ascomycota,c:Sordariomycetes,o:Sordariales
OTU_844	0	0	0	23	-	Present	k:Fungi,p:Ascomycota,c:Eurotiomycetes
OTU_950	0	0	1	19	-	Present	k:Fungi,p:Ascomycota,c:Eurotiomycetes,o:Chaetothyriales,f:Herpotrichiellaceae,g:Cladophialophora,s:Cladophialophora_sp
OTU_1016	0	0	0	18	-	Present	k:Fungi
OTU_1623	0	0	0	18	-	Present	k:Fungi
OTU_938	0	0	0	18	-	Present	k:Fungi,p:Ascomycota,c:Sordariomycetes,o:Chaetosphaeriales,f:Chaetosphaeriaceae,g:Codinaea,s:Codinaea_acaciae
OTU_892	0	0	1	17	-	Present	k:Fungi,p:Basidiomycota,c:Malasseziomycetes,o:Malasseziales,f:Malasseziaceae,g:Malassezia,s:Malassezia_slooffiae
OTU_979	0	0	1	16	-	Present	k:Fungi,p:Ascomycota,c:Sordariomycetes,o:Hypocreales
OTU_3189	0	0	0	15	-	Present	k:Fungi
OTU_3446	0	0	0	15	-	Present	k:Fungi
OTU_1362	0	0	4	14	-	Present	k:Fungi
OTU_1068	0	0	0	14	-	Present	k:Fungi
OTU_1061	0	0	3	13	-	Present	k:Fungi
OTU_1294	0	0	0	13	-	Present	k:Fungi,p:Ascomycota,c:Leotiomycetes,o:Helotiales
OTU_1145	0	0	1	12	-	Present	k:Fungi,p:unidentified,c:unidentified,o:unidentified
OTU_1202	0	0	2	11	-	Present	k:Fungi,p:Ascomycota
OTU_1151	0	0	2	11	-	Present	k:Fungi,p:Ascomycota,c:Dothideomycetes,o:Pleosporales
OTU_4355	0	0	0	11	-	Present	k:Fungi,p:Basidiomycota,c:Microbotryomycetes
OTU_1534	0	0	0	11	-	Present	k:Fungi,p:unidentified,c:unidentified,o:unidentified,f:unidentified,g:unidentified,s:Fungi_sp
OTU_3444	0	0	0	10	-	Present	k:Fungi
OTU_1332	0	0	0	10	-	Present	k:Fungi,p:Ascomycota,c:Dothideomycetes,o:Pleosporales,f:unidentified,g:unidentified,s:Pleosporales_sp
OTU_630	1	0	4	27	-	Present	k:Fungi,p:Mortierellomycota
OTU_1098	1	0	4	10	-	Present	k:Fungi,p:Ascomycota,c:Sordariomycetes,o:Hypocreales,f:unidentified,g:unidentified,s:Hypocreales_sp
OTU_666	2	0	7	41	-	Present	k:Fungi,p:Ascomycota,c:Sordariomycetes,o:Xylariales,f:Diatrypaceae,g:unidentified
OTU_731	1	0	3	25	-	Present	k:Fungi,p:Ascomycota,c:Eurotiomycetes,o:Eurotiales,f:Trichocomaceae,g:Talaromyces
OTU_772	1	0	2	22	-	Present	k:Fungi,p:Ascomycota,c:Leotiomycetes,o:Helotiales,f:Hyaloscyphaceae,g:unidentified,s:Hyaloscyphaceae_sp
OTU_3465	1	0	2	15	-	Present	k:Fungi
OTU_1094	3	0	6	12	-	Present	k:Fungi,p:Ascomycota,c:unidentified,o:unidentified,f:unidentified,g:unidentified,s:Ascomycota_sp
OTU_1062	2	0	3	10	-	Present	k:Fungi
OTU_792	2	0	2	20	-	Present	k:Fungi,p:Ascomycota,c:Sordariomycetes,o:Hypocreales,f:Hypocreaceae,g:Trichoderma,s:Trichoderma_sp
OTU_1201	1	0	1	16	-	Present	k:Fungi
OTU_1283	4	0	4	15	-	Present	k:Fungi
OTU_1628	1	0	1	14	-	Present	k:Fungi,p:Basidiomycota
OTU_615	4	0	3	26	-	Present	k:Fungi
OTU_561	6	0	4	31	-	Present	k:Fungi,p:Ascomycota,c:Sordariomycetes,o:Hypocreales
OTU_635	3	0	2	30	-	Present	k:Fungi,p:unidentified,c:unidentified,o:unidentified,f:unidentified,g:unidentified,s:Fungi_sp
OTU_708	2	0	1	29	-	Present	k:Fungi,p:Ascomycota,c:Sordariomycetes,o:Hypocreales,f:Hypocreales_fam_Incertae_sedis,g:Acremonium,s:Acremonium_charticola
OTU_823	2	0	1	21	-	Present	k:Fungi,p:unidentified,c:unidentified,o:unidentified,f:unidentified,g:unidentified,s:Fungi_sp
OTU_924	2	0	1	14	-	Present	k:Fungi,p:Ascomycota
OTU_1183	3	0	1	12	-	Present	k:Fungi,p:Ascomycota,c:Dothideomycetes
OTU_669	7	0	2	23	-	Present	k:Fungi,p:Mortierellomycota
OTU_584	4	0	1	71	-	Present	k:Fungi,p:Ascomycota,c:Sordariomycetes,o:Sordariales
OTU_1059	4	0	1	11	-	Present	k:Fungi,p:Ascomycota,c:Dothideomycetes,o:Pleosporales
OTU_64	603	0	971	10	-	Present	k:Fungi,p:Ascomycota,c:Sordariomycetes,o:Hypocreales,f:Nectriaceae
OTU_237	80	0	100	23	-	Present	k:Fungi,p:Ascomycota,c:Eurotiomycetes,o:Eurotiales,f:Aspergillaceae,g:Aspergillus
OTU_264	2	1	3	180	-	7.49185	k:Fungi,p:Ascomycota,c:Eurotiomycetes,o:Chaetothyriales,f:Herpotrichiellaceae,g:Exophiala,s:Exophiala_sp
OTU_568	1	1	0	44	-	5.45943	k:Fungi,p:Ascomycota
OTU_50	331	71	516	2635	-	5.21384	k:Fungi,p:Basidiomycota,c:Agaricomycetes,o:Cantharellales,f:Ceratobasidiaceae
OTU_771	0	3	2	111	-	5.20945	k:Fungi
OTU_281	19	33	21	875	-	4.72875	k:Fungi
OTU_2882	0	1	0	26	-	4.70044	k:Fungi
OTU_361	2	3	2	78	-	4.70044	k:Fungi
OTU_1650	3	1	1	25	-	4.64386	k:Fungi,p:Basidiomycota,c:Agaricomycetes,o:Atheliales,f:Atheliaceae,g:Piloderma,s:Piloderma_sp
OTU_3164	5	5	4	116	-	4.53605	k:Fungi
OTU_809	2	1	0	22	-	4.45943	k:Fungi
OTU_3219	3	1	1	21	-	4.39232	k:Fungi
OTU_888	0	1	3	20	-	4.32193	k:Fungi
OTU_956	5	1	1	20	-	4.32193	k:Fungi,p:unidentified,c:unidentified,o:unidentified,f:unidentified,g:unidentified,s:Fungi_sp
OTU_2401	0	2	1	39	-	4.2854	k:Fungi
OTU_955	1	1	0	19	-	4.24793	k:Fungi,p:Ascomycota,c:Eurotiomycetes,o:Chaetothyriales
OTU_321	30	34	24	580	-	4.09245	k:Fungi,p:Ascomycota,c:Orbiliomycetes,o:Orbiliales,f:Orbiliaceae,g:Orbilia,s:Orbilia_aurantiorubra
OTU_190	161	4	97	65	-	4.02237	k:Fungi,p:Ascomycota,c:Sordariomycetes,o:Sordariales,f:unidentified,g:unidentified,s:Sordariales_sp
OTU_1077	0	1	0	16	-	4	k:Fungi,p:Ascomycota,c:Orbiliomycetes,o:Orbiliales,f:Orbiliaceae,g:Orbilia,s:Orbilia_aurantiorubra
OTU_1358	0	1	0	14	-	3.80735	k:Fungi
OTU_1204	1	4	2	56	-	3.80735	k:Fungi
OTU_222	120	1	84	14	-	3.80735	k:Fungi,p:Ascomycota,c:Dothideomycetes,o:Pleosporales,f:unidentified,g:unidentified,s:Pleosporales_sp
OTU_534	1	2	0	27	-	3.75489	k:Fungi
OTU_149	290	3	265	38	-	3.66297	k:Fungi,p:Ascomycota,c:Eurotiomycetes,o:Eurotiales,f:Aspergillaceae,g:Aspergillus,s:Aspergillus_fumigatus
OTU_1349	0	1	0	12	-	3.58496	k:Fungi
OTU_1177	0	1	1	11	-	3.45943	k:Fungi
OTU_3585	0	1	1	11	-	3.45943	k:Fungi
OTU_4172	1	3	0	32	-	3.41504	k:Fungi
OTU_3644	2	2	0	19	-	3.24793	k:Fungi
OTU_815	5	2	0	16	-	3	k:Fungi,p:unidentified
OTU_617	1	4	2	30	-	2.90689	k:Fungi,p:unidentified,c:unidentified,o:unidentified,f:unidentified,g:unidentified,s:Fungi_sp
OTU_936	1	2	0	14	-	2.80735	k:Fungi
OTU_2464	0	3	1	21	-	2.80735	k:Fungi
OTU_381	2	10	2	70	-	2.80735	k:Fungi
OTU_2819	3	2	2	13	-	2.70044	k:Fungi
OTU_37	1717	2	1083	13	-	2.70044	k:Fungi,p:Ascomycota,c:Sordariomycetes,o:Microascales,f:Microascaceae
OTU_555	0	7	1	45	-	2.6845	k:Fungi,p:unidentified
OTU_875	1	4	0	23	-	2.52356	k:Fungi
OTU_487	4	14	5	80	-	2.51457	k:Fungi,p:Ascomycota,c:Dothideomycetes,o:Pleosporales
OTU_1346	1	2	0	11	-	2.45943	k:Fungi,p:Basidiomycota,c:Tremellomycetes,o:Tremellales,f:Bulleribasidiaceae,g:Dioszegia,s:Dioszegia_sp
OTU_3321	0	4	3	22	-	2.45943	k:Fungi
OTU_1119	0	2	3	11	-	2.45943	k:Fungi,p:Ascomycota,c:Sordariomycetes,o:Sordariales
OTU_221	124	2	104	11	-	2.45943	k:Fungi,p:Ascomycota,c:Sordariomycetes,o:Sordariales
OTU_3421	0	3	3	16	-	2.41504	k:Fungi
OTU_413	9	12	3	61	-	2.34577	k:Fungi
OTU_2648	3	3	0	15	-	2.32193	k:Fungi
OTU_1165	1	2	0	10	-	2.32193	k:Fungi
OTU_914	2	3	4	15	-	2.32193	k:Fungi,p:unidentified,c:unidentified,o:unidentified,f:unidentified,g:unidentified,s:Fungi_sp
OTU_1012	6	2	5	10	-	2.32193	k:Fungi,p:Basidiomycota,c:Microbotryomycetes,o:Sporidiobolales,f:Sporidiobolaceae,g:Sporobolomyces,s:Sporobolomyces_symmetricus
OTU_1025	1	3	5	13	-	2.11548	k:Fungi
OTU_1361	2	3	1	13	-	2.11548	k:Fungi,p:Ascomycota
OTU_475	1	15	3	59	-	1.97575	k:Fungi,p:Ascomycota,c:Eurotiomycetes,o:Chaetothyriales,f:unidentified,g:unidentified,s:Chaetothyriales_sp
OTU_134	173	20	289	72	-	1.848	k:Fungi,p:unidentified,c:unidentified,o:unidentified,f:unidentified,g:unidentified,s:Fungi_sp
OTU_531	9	9	1	32	-	1.83007	k:Fungi
OTU_803	0	6	0	21	-	1.80735	k:Fungi
OTU_2063	5	4	3	14	-	1.80735	k:Fungi,p:Ascomycota,c:Xylonomycetes,o:Symbiotaphrinales,f:Symbiotaphrinaceae,g:Symbiotaphrina,s:Symbiotaphrina_kochii
OTU_985	4	4	1	14	-	1.80735	k:Fungi,p:Ascomycota,c:Sordariomycetes,o:Hypocreales,f:Hypocreaceae,g:Trichoderma
OTU_782	1	5	1	17	-	1.76553	k:Fungi
OTU_479	1	14	0	47	-	1.74723	k:Fungi
OTU_2482	4	5	4	16	-	1.67807	k:Fungi,p:Ascomycota,c:Xylonomycetes,o:Symbiotaphrinales,f:Symbiotaphrinaceae,g:Symbiotaphrina,s:Symbiotaphrina_kochii
OTU_21	813	1129	1339	3185	-	1.49625	k:Fungi,p:Basidiomycota,c:Agaricomycetes,o:Cantharellales,f:Ceratobasidiaceae,g:Ceratobasidium,s:Ceratobasidium sp
OTU_910	3	8	8	22	-	1.45943	k:Fungi
OTU_423	19	24	18	66	-	1.45943	k:Fungi,p:Rozellomycota,c:unidentified,o:unidentified,f:unidentified,g:unidentified,s:Rozellomycota_sp
OTU_1066	3	5	0	13	-	1.37851	k:Fungi,p:Basidiomycota,c:Agaricomycetes,o:Russulales,f:Peniophoraceae
OTU_1042	1	11	3	28	-	1.34792	k:Fungi,p:unidentified,c:unidentified,o:unidentified,f:unidentified,g:unidentified,s:Fungi_sp
OTU_974	1	6	4	15	-	1.32193	k:Fungi,p:unidentified,c:unidentified,o:unidentified,f:unidentified,g:unidentified
OTU_38	3012	20	2636	50	-	1.32193	k:Fungi
OTU_386	6	54	8	134	-	1.3112	k:Fungi,p:Ascomycota,c:Leotiomycetes,o:Helotiales,f:unidentified,g:unidentified,s:Helotiales_sp
OTU_251	24	42	22	104	-	1.30812	k:Fungi,p:Basidiomycota,c:Agaricomycetes,o:Auriculariales,f:unidentified,g:unidentified
OTU_2729	17	45	19	111	-	1.30256	k:Fungi,p:Ascomycota,c:Sordariomycetes
OTU_155	81	77	65	188	-	1.2878	k:Fungi,p:unidentified,c:unidentified,o:unidentified,f:unidentified,g:unidentified
OTU_769	2	12	8	29	-	1.27302	k:Fungi
OTU_741	0	9	1	21	-	1.22239	k:Fungi,p:Ascomycota
OTU_643	5	9	5	21	-	1.22239	k:Fungi,p:unidentified,c:unidentified,o:unidentified,f:unidentified
OTU_19	3637	36	4854	84	-	1.22239	k:Fungi
OTU_153	34	113	40	263	-	1.21874	k:Fungi,p:Ascomycota,c:Sordariomycetes,o:Togniniales,f:Togniniaceae,g:Phaeoacremonium
OTU_478	20	25	22	57	-	1.18903	k:Fungi
OTU_60	900	11	516	25	-	1.18442	k:Fungi,p:unidentified,c:unidentified
OTU_710	5	8	2	18	-	1.16993	k:Fungi
OTU_522	3	18	9	40	-	1.152	k:Fungi,p:Ascomycota,c:Pezizomycetes,o:Pezizales,f:Pezizaceae,g:Peziza
OTU_335	10	27	11	58	-	1.10309	k:Fungi,p:Ascomycota,c:Leotiomycetes,o:Helotiales,f:Hyaloscyphaceae,g:Cistella
OTU_184	30	81	20	171	-	1.078	k:Fungi,p:Ascomycota,c:Dothideomycetes
OTU_1017	2	11	4	23	-	1.06413	k:Fungi,p:Ascomycota,c:Dothideomycetes,o:Pleosporales,f:Pleosporales_fam_Incertae_sedis,g:Thyrostroma,s:Thyrostroma_sp
OTU_85	144	477	85	982	-	1.04173	k:Fungi
OTU_646	3	9	6	18	-	1	k:Fungi,p:unidentified
OTU_305	7	38	8	76	-	1	k:Fungi,p:Basidiomycota,c:Malasseziomycetes,o:Malasseziales,f:unidentified,g:unidentified,s:Malasseziales_sp
OTU_495	0	44	0	22	-	-1	k:Fungi,p:unidentified,c:unidentified,o:unidentified,f:unidentified,g:unidentified,s:Fungi_sp
OTU_178	158	22	175	11	-	-1	k:Fungi,p:Mortierellomycota,c:Mortierellomycetes,o:Mortierellales,f:Mortierellaceae,g:Mortierella,s:Mortierella_ambigua
OTU_323	3	90	8	44	-	-1.03242	k:Fungi
OTU_223	92	116	77	56	-	-1.05063	k:Fungi,p:unidentified,c:unidentified,o:unidentified,f:unidentified,g:unidentified
OTU_923	1	36	0	17	-	-1.08246	k:Fungi,p:Ascomycota,c:Pezizomycetes,o:Pezizales,f:Pyronemataceae,g:Scutellinia,s:Scutellinia_barlae
OTU_1168	1	15	5	7	-	-1.09954	k:Fungi,p:Ascomycota,c:Eurotiomycetes,o:Eurotiales,f:Aspergillaceae,g:Penicillium
OTU_755	2	15	3	7	-	-1.09954	k:Fungi,p:Ascomycota,c:Sordariomycetes,o:Hypocreales
OTU_398	0	77	0	35	-	-1.1375	k:Fungi,p:Ascomycota,c:Dothideomycetes
OTU_8	15341	182	8853	82	-	-1.15024	k:Fungi,p:Ascomycota,c:Sordariomycetes,o:Glomerellales,f:Plectosphaerellaceae,g:Plectosphaerella
OTU_266	228	20	130	9	-	-1.152	k:Fungi
OTU_61	1271	18	911	8	-	-1.16993	k:Fungi,p:Ascomycota,c:Sordariomycetes,o:Microascales,f:Microascaceae
OTU_320	9	69	8	30	-	-1.20163	k:Fungi
OTU_744	6	23	1	10	-	-1.20163	k:Fungi
OTU_224	28	108	23	46	-	-1.23133	k:Fungi,p:unidentified,c:unidentified,o:unidentified
OTU_39	1334	110	986	46	-	-1.2578	k:Fungi,p:Ascomycota,c:Dothideomycetes
OTU_389	3	49	2	20	-	-1.29278	k:Fungi,p:Ascomycota,c:Eurotiomycetes,o:Chaetothyriales,f:Herpotrichiellaceae,g:Veronaea
OTU_333	2	66	4	26	-	-1.34395	k:Fungi
OTU_743	2	19	3	7	-	-1.44057	k:Fungi,p:Basidiomycota,c:Tremellomycetes,o:Tremellales,f:Bulleribasidiaceae,g:Vishniacozyma,s:Vishniacozyma_dimennae
OTU_1106	0	17	1	6	-	-1.5025	k:Fungi,p:unidentified,c:unidentified,o:unidentified,f:unidentified,g:unidentified,s:Fungi_sp
OTU_3545	1	26	1	9	-	-1.53051	k:Fungi
OTU_192	4	209	6	67	-	-1.64127	k:Fungi,p:Ascomycota,c:Dothideomycetes,o:Pleosporales,f:unidentified,g:unidentified,s:Pleosporales_sp
OTU_1134	0	10	0	3	-	-1.73697	k:Fungi,p:Ascomycota,c:Sordariomycetes,o:Sordariales,f:unidentified,g:unidentified,s:Sordariales_sp
OTU_1122	1	10	1	3	-	-1.73697	k:Fungi,p:Ascomycota,c:Dothideomycetes,o:Pleosporales,f:Pleosporaceae,g:Neocamarosporium
OTU_322	95	10	65	3	-	-1.73697	k:Fungi
OTU_125	559	10	304	3	-	-1.73697	k:Fungi,p:Ascomycota
OTU_246	93	11	58	3	-	-1.87447	k:Fungi,p:unidentified
OTU_652	3	45	1	12	-	-1.90689	k:Fungi,p:Ascomycota,c:Sordariomycetes,o:Coniochaetales,f:Coniochaetaceae,g:unidentified,s:Coniochaetaceae_sp
OTU_137	269	46	220	12	-	-1.9386	k:Fungi,p:Ascomycota,c:Dothideomycetes,o:Pleosporales,f:Pleosporaceae
OTU_473	1	67	1	17	-	-1.97863	k:Fungi,p:Ascomycota,c:Leotiomycetes
OTU_262	10	139	8	33	-	-2.07455	k:Fungi,p:Ascomycota,c:Dothideomycetes,o:Pleosporales,f:unidentified,g:unidentified,s:Pleosporales_sp
OTU_3971	0	10	0	2	-	-2.32193	k:Fungi
OTU_1152	0	11	1	2	-	-2.45943	k:Fungi,p:Ascomycota,c:Dothideomycetes,o:Pleosporales,f:unidentified,g:unidentified,s:Pleosporales_sp
OTU_816	2	18	0	3	-	-2.58496	k:Fungi
OTU_71	666	12	602	2	-	-2.58496	k:Fungi,p:Ascomycota,c:Sordariomycetes
OTU_4530	4743	113	5873	17	-	-2.73272	k:Fungi
OTU_1001	4	15	2	2	-	-2.90689	k:Fungi,p:Basidiomycota,c:Malasseziomycetes,o:Malasseziales,f:Malasseziaceae,g:Malassezia,s:Malassezia_globosa
OTU_4567	0	20	0	2	-	-3.32193	k:Fungi
OTU_1439	0	10	1	1	-	-3.32193	k:Fungi
OTU_409	7	73	1	7	-	-3.38247	k:Fungi,p:Ascomycota,c:Dothideomycetes,o:Pleosporales
OTU_3960	1	22	0	2	-	-3.45943	k:Fungi
OTU_1486	3	11	0	1	-	-3.45943	k:Fungi
OTU_1384	1	11	2	1	-	-3.45943	k:Fungi
OTU_489	8	46	6	4	-	-3.52356	k:Fungi,p:Ascomycota,c:Sordariomycetes,o:Hypocreales,f:Bionectriaceae
OTU_2261	5	24	0	2	-	-3.58496	k:Fungi
OTU_1741	6	12	0	1	-	-3.58496	k:Fungi,p:Basidiomycota,c:Agaricomycetes,o:Polyporales,f:Meruliaceae
OTU_1821	8	25	1	2	-	-3.64386	k:Fungi
OTU_552	3	39	4	3	-	-3.70044	k:Fungi
OTU_5144	0	17	2	1	-	-4.08746	k:Fungi
OTU_1843	1	167	1	8	-	-4.3837	k:Fungi
OTU_3431	4	126	4	6	-	-4.39232	k:Fungi
OTU_827	0	132	5	6	-	-4.45943	k:Fungi
OTU_1638	0	91	3	4	-	-4.50779	k:Fungi
OTU_1197	4	24	9	1	-	-4.58496	k:Fungi,p:Ascomycota,c:Sordariomycetes,o:Hypocreales,f:Hypocreales_fam_Incertae_sedis,g:Sarocladium
OTU_3272	2	27	0	1	-	-4.75489	k:Fungi
OTU_640	1	29	2	1	-	-4.85798	k:Fungi
OTU_416	0	63	9	1	-	-5.97728	k:Fungi,p:Ascomycota,c:Sordariomycetes,o:Hypocreales,f:Stachybotryaceae,g:Stachybotrys,s:Stachybotrys_microspora
OTU_517	0	76	4	1	-	-6.24793	k:Fungi,p:Basidiomycota,c:Agaricomycetes,o:Russulales,f:Peniophoraceae,g:Peniophora
Note: when comparing groups with more than 10 seqs in one or more samples were shown, and the comparing groups with |log2foldchange > 1| were consider significantly changed.
