# Supplementary material for: Microbial landscapes of the rhizosphere soils and roots of Luffa cylindrica plant associated with Meloidogyne incognita
Source: Front Microbiol. 2023 May 25;14:1168179. doi: 10.3389/fmicb.2023.1168179 (PMC10247985; doi:10.3389/fmicb.2023.1168179)
Supplement: Supplementary file 9 [file Table_9.XLSX]

## Sheet: 16S
Supplementary Table 9. Dominant bacterial and fungal OTUs in 4 groups
OTU	US		UR		IS		IR		Ratio		Taxonomic rank
	Seqs	Abundance	Seqs	Abundance	Seqs	Abundance	Seqs	Abundance	US vs. IS	UR vs. IR
OTU_8	5835	0.0247721	21	0.00226513	1649	0.00704289	37	0.00155717	0.282605	1.7619	k:Bacteria,p:Proteobacteria,c:Gammaproteobacteria,o:Xanthomonadales,f:Rhodanobacteraceae,g:Chujaibacter,s:Chujaibacter soli
OTU_35	4577	0.0194314	53	0.00571675	2005	0.00856336	53	0.00223055	0.43806	1	k:Bacteria,p:Firmicutes,c:Bacilli,o:Bacillales,f:Bacillaceae,g:Bacillus
OTU_11	3712	0.0157591	18	0.00194154	2697	0.0115189	36	0.00151509	0.726562	2	k:Bacteria,p:Proteobacteria,c:Gammaproteobacteria,o:Betaproteobacteriales,f:Rhodocyclaceae,g:Azovibrio,s:Azovibrio sp.
OTU_7	3622	0.015377	488	0.0526373	3052	0.0130351	889	0.0374143	0.842628	1.82172	k:Bacteria,p:Proteobacteria,c:Gammaproteobacteria,o:Betaproteobacteriales,f:Burkholderiaceae,g:Ralstonia
OTU_3	3584	0.0152156	30	0.0032359	2731	0.0116641	27	0.00113632	0.761998	0.9	k:Bacteria,p:Actinobacteria,c:Actinobacteria,o:Micrococcales,f:Micrococcaceae
OTU_23	2816	0.0119552	15	0.00161795	615	0.00262667	22	0.000925887	0.218395	1.46667	k:Bacteria,p:Firmicutes,c:Bacilli,o:Bacillales,f:Bacillaceae,g:Bacillus,s:Bacillus funiculus
OTU_58	2779	0.0117981	22	0.00237299	2025	0.00864878	26	0.00109423	0.728679	1.18182	k:Bacteria,p:Proteobacteria,c:Alphaproteobacteria,o:Sphingomonadales,f:Sphingomonadaceae,g:Sphingomonas,s:Sphingomonas agri
OTU_27	2553	0.0108386	11	0.0011865	631	0.002695	17	0.000715458	0.24716	1.54545	k:Bacteria,p:Proteobacteria,c:Gammaproteobacteria
OTU_19	612	0.00259821	548	0.059109	564	0.00240885	2386	0.100417	0.921569	4.35401	k:Bacteria,p:Proteobacteria,c:Gammaproteobacteria,o:Betaproteobacteriales,f:Burkholderiaceae
OTU_22	161	0.000683515	446	0.048107	141	0.000602212	1745	0.0734397	0.875776	3.91256	k:Bacteria,p:Firmicutes,c:Bacilli,o:Bacillales,f:Bacillaceae,g:Geobacillus
OTU_30	71	0.000301426	325	0.0350555	60	0.00025626	820	0.0345103	0.84507	2.52308	k:Bacteria,p:Proteobacteria,c:Alphaproteobacteria,o:Rhizobiales,f:Beijerinckiaceae,g:Methylobacterium,s:Methylorubrum extorquens
OTU_21	305	0.00129486	284	0.0306332	1140	0.00486894	565	0.0237785	3.7377	1.98944	k:Bacteria,p:Proteobacteria,c:Alphaproteobacteria,o:Rhizobiales,f:Rhizobiaceae,g:Allorhizobium-Neorhizobium-Pararhizobium-Rhizobium
OTU_153	64	0.000271708	177	0.0190918	132	0.000563772	16	0.000673372	2.0625	0.0903955	k:Bacteria,p:Bacteroidetes,c:Bacteroidia,o:Chitinophagales,f:Chitinophagaceae,g:uncultured
OTU_38	407	0.00172789	169	0.0182289	1104	0.00471519	246	0.0103531	2.71253	1.45562	k:Bacteria,p:Proteobacteria,c:Gammaproteobacteria,o:Xanthomonadales,f:Xanthomonadaceae,g:Stenotrophomonas
OTU_41	214	0.000908524	169	0.0182289	482	0.00205862	312	0.0131308	2.25234	1.84615	k:Bacteria,p:Proteobacteria,c:Gammaproteobacteria,o:Pseudomonadales,f:Pseudomonadaceae,g:Pseudomonas
OTU_146	24	0.00010189	163	0.0175817	28	0.000119588	329	0.0138462	1.16667	2.0184	k:Bacteria,p:Actinobacteria,c:Actinobacteria,o:Propionibacteriales,f:Propionibacteriaceae,g:Cutibacterium,s:Cutibacterium acnes
OTU_60	150	0.000636816	158	0.0170424	862	0.00368161	105	0.00441901	5.74667	0.664557	k:Bacteria,p:Bacteroidetes,c:Bacteroidia,o:Chitinophagales,f:Chitinophagaceae,g:Chitinophaga
OTU_88	45	0.000191045	141	0.0152087	105	0.000448455	147	0.00618661	2.33333	1.04255	k:Bacteria,p:Proteobacteria,c:Gammaproteobacteria,o:Betaproteobacteriales,f:Burkholderiaceae,g:Comamonas,s:Comamonas denitrificans
OTU_150	127	0.000539171	132	0.0142379	156	0.000666277	3	0.000126257	1.22835	0.0227273	k:Bacteria,p:Bacteroidetes,c:Bacteroidia,o:Chitinophagales,f:Chitinophagaceae
OTU_42	168	0.000713233	122	0.0131593	859	0.00366879	96	0.00404023	5.1131	0.786885	k:Bacteria,p:Proteobacteria,c:Gammaproteobacteria,o:Betaproteobacteriales,f:Burkholderiaceae,g:Acidovorax
OTU_220	8	3.39635e-05	104	0.0112178	3	1.2813e-05	0	0	0.375	0	k:Bacteria,p:Proteobacteria,c:Alphaproteobacteria,o:Rhizobiales,f:Xanthobacteraceae,g:Xanthobacter,s:Xanthobacter flavus
OTU_99	527	0.00223735	103	0.0111099	461	0.00196893	17	0.000715458	0.874763	0.165049	k:Bacteria,p:Proteobacteria,c:Alphaproteobacteria,o:Sphingomonadales,f:Sphingomonadaceae,g:Novosphingobium
OTU_10	304	0.00129061	26	0.00280444	8280	0.0353639	81	0.00340895	27.2368	3.11538	k:Bacteria,p:Bacteroidetes,c:Bacteroidia,o:Flavobacteriales,f:Weeksellaceae,g:Chryseobacterium
OTU_4	1257	0.00533651	65	0.00701111	6619	0.0282698	91	0.00382981	5.26571	1.4	k:Bacteria,p:Proteobacteria,c:Gammaproteobacteria,o:Pseudomonadales,f:Pseudomonadaceae,g:Pseudomonas
OTU_18	163	0.000692006	11	0.0011865	6042	0.0258054	19	0.00079963	37.0675	1.72727	k:Bacteria,p:Bacteroidetes,c:Bacteroidia,o:Flavobacteriales,f:Weeksellaceae,g:Chryseobacterium
OTU_76	182	0.00077267	1	0.000107863	2768	0.0118221	39	0.00164135	15.2088	39	k:Bacteria,p:Bacteroidetes,c:Bacteroidia,o:Flavobacteriales,f:Flavobacteriaceae,g:Flavobacterium
OTU_1957	70	0.000297181	5	0.000539316	2727	0.011647	13	0.000547115	38.9571	2.6	k:Bacteria,p:Bacteroidetes,c:Bacteroidia,o:Flavobacteriales,f:Flavobacteriaceae,g:Flavobacterium
OTU_29	1641	0.00696676	36	0.00388308	2705	0.0115531	53	0.00223055	1.64839	1.47222	k:Bacteria,p:Proteobacteria,c:Gammaproteobacteria,o:Betaproteobacteriales,f:Burkholderiaceae,g:Burkholderia-Caballeronia-Paraburkholderia
OTU_31	40	0.000169817	8	0.000862906	2342	0.0100027	12	0.000505029	58.55	1.5	k:Bacteria,p:Bacteroidetes,c:Bacteroidia,o:Flavobacteriales,f:Flavobacteriaceae,g:Myroides
OTU_6	1222	0.00518792	56	0.00604034	1541	0.00658162	3056	0.128614	1.26105	54.5714	k:Bacteria,p:Proteobacteria,c:Gammaproteobacteria,o:Betaproteobacteriales,f:Burkholderiaceae
OTU_14	70	0.000297181	31	0.00334376	70	0.00029897	1949	0.0820252	1	62.871	k:Bacteria,p:Firmicutes,c:Bacilli,o:Bacillales,f:Pasteuriaceae,g:Pasteuria
OTU_68	28	0.000118872	52	0.00560889	23	9.82331e-05	352	0.0148142	0.821429	6.76923	k:Bacteria,p:Proteobacteria,c:Alphaproteobacteria,o:Rhizobiales,f:Xanthobacteraceae,g:Ancylobacter
OTU_55	268	0.00113778	20	0.00215726	276	0.0011788	323	0.0135937	1.02985	16.15	k:Bacteria,p:Actinobacteria,c:Actinobacteria,o:Streptomycetales,f:Streptomycetaceae,g:Streptomyces
OTU_111	34	0.000144345	7	0.000755043	33	0.000140943	273	0.0114894	0.970588	39	k:Bacteria,p:Proteobacteria,c:Gammaproteobacteria,o:Methylococcales,f:Methylomonaceae,g:Crenothrix,s:uncultured bacterium

## Sheet: ITS
OTU	US		UR		IS		IR		Ratio		Taxonomic rank
	Seqs	Abundance	Seqs	Abundance	Seqs	Abundance	Seqs	Abundance	US vs. IS	UR vs. IR
OTU_2	60994	0.156195	672	0.0169274	72314	0.202481	750	0.0158505	1.18559	1.11607	k:Fungi,p:Ascomycota,c:Sordariomycetes,o:Hypocreales,f:Nectriaceae,g:Fusarium
OTU_4	34443	0.0882028	200	0.00503791	28851	0.0807837	239	0.00505104	0.837645	1.195	k:Fungi,p:Ascomycota,c:Sordariomycetes,o:Hypocreales,f:Nectriaceae,g:Fusarium
OTU_3	32916	0.0842924	112	0.00282123	33178	0.0928994	110	0.00232475	1.00796	0.982143	k:Fungi,p:Ascomycota,c:Eurotiomycetes,o:Eurotiales,f:Trichocomaceae,g:Thermomyces,s:Thermomyces lanuginosus
OTU_6	23098	0.0591501	435	0.0109575	7913	0.0221566	258	0.00545259	0.342584	0.593103	k:Fungi,p:Ascomycota,c:Dothideomycetes,o:Dothideomycetidae,f:Cladosporiaceae,g:Cladosporium
OTU_5	19135	0.0490015	85	0.00214111	11243	0.0314807	89	0.00188093	0.587562	1.04706	k:Fungi,p:Ascomycota,c:Sordariomycetes
OTU_7	19039	0.0487557	102	0.00256933	7452	0.0208658	131	0.00276856	0.391407	1.28431	k:Fungi,p:Ascomycota,c:Pezizomycetes,o:Pezizales,f:Ascobolaceae,g:Ascobolus,s:Ascobolus sp
OTU_9	18199	0.0466046	183	0.00460969	5498	0.0153946	183	0.00386753	0.302105	1	k:Fungi,p:Mortierellomycota,c:Mortierellomycetes,o:Mortierellales,f:Mortierellaceae,g:Mortierella,s:Mortierella alpina
OTU_8	15341	0.0392857	182	0.0045845	8853	0.0247887	82	0.00173299	0.577081	0.450549	k:Fungi,p:Ascomycota,c:Sordariomycetes,o:Glomerellales,f:Plectosphaerellaceae,g:Plectosphaerella
OTU_11	15100	0.0386686	110	0.00277085	11833	0.0331328	217	0.00458609	0.783642	1.97273	k:Fungi,p:Ascomycota,c:Sordariomycetes,o:Hypocreales,f:Nectriaceae,g:Fusarium
OTU_13	9569	0.0245046	68	0.00171289	8465	0.0237023	55	0.00116237	0.884627	0.808824	k:Fungi
OTU_17	9305	0.0238285	30	0.000755687	4317	0.0120877	96	0.00202887	0.463944	3.2	k:Fungi,p:Ascomycota,c:Eurotiomycetes,o:Eurotiales,f:Aspergillaceae,g:Penicillium,s:Penicillium simplicissimum
OTU_23	7739	0.0198183	56	0.00141061	1366	0.00382484	37	0.00078196	0.176509	0.660714	k:Fungi,p:Ascomycota,c:Sordariomycetes,o:Hypocreales,f:Hypocreaceae,g:Trichoderma
OTU_16	5560	0.0142382	55	0.00138543	2100	0.00588006	62	0.00131031	0.377698	1.12727	k:Fungi
OTU_4530	4743	0.012146	113	0.00284642	5873	0.0164446	17	0.000359279	1.23825	0.150442	k:Fungi
OTU_514	14	3.58517e-05	3555	0.0895489	26	7.28008e-05	3751	0.0792738	1.85714	1.05513	k:Fungi
OTU_18	556	0.00142382	3170	0.0798509	498	0.00139442	4383	0.0926306	0.895683	1.38265	k:Fungi,p:unidentified,c:unidentified,o:unidentified
OTU_20	493	0.00126249	2922	0.0736039	391	0.00109481	3734	0.0789146	0.793103	1.27789	k:Fungi,p:Ascomycota,c:Leotiomycetes,o:Erysiphales,f:Erysiphaceae,g:Leveillula
OTU_49	100	0.000256083	1566	0.0394468	293	0.000820409	102	0.00215567	2.93	0.0651341	k:Fungi,p:Basidiomycota,c:Agaricomycetes,o:Cantharellales,f:Ceratobasidiaceae,g:Rhizoctonia
OTU_3063	76	0.000194623	1225	0.0308572	201	0.000562806	78	0.00164846	2.64474	0.0636735	k:Fungi,p:Basidiomycota,c:Agaricomycetes,o:Cantharellales,f:Ceratobasidiaceae,g:Rhizoctonia
OTU_21	813	0.00208196	1129	0.028439	1339	0.00374924	3185	0.067312	1.64699	2.82108	k:Fungi,p:Basidiomycota,c:Agaricomycetes,o:Cantharellales,f:Ceratobasidiaceae,g:Ceratobasidium,s:Ceratobasidium sp
OTU_48	170	0.000435342	873	0.0219905	132	0.000369604	926	0.0195701	0.776471	1.06071	k:Fungi,p:Ascomycota,c:Leotiomycetes,o:Helotiales,f:Helotiaceae,g:unidentified,s:Helotiaceae sp
OTU_53	163	0.000417416	760	0.0191441	77	0.000215602	843	0.017816	0.472393	1.10921	k:Fungi,p:Ascomycota,c:Dothideomycetes,o:Pleosporales,f:Pleosporaceae,g:Comoclathris,s:Comoclathris sp.
OTU_47	193	0.000494241	742	0.0186906	176	0.000492805	983	0.0207748	0.911917	1.3248	k:Fungi,p:Ascomycota,c:Dothideomycetes,o:unidentified,f:unidentified,g:Thyrostroma
OTU_52	162	0.000414855	686	0.01728	138	0.000386404	1188	0.0251073	0.851852	1.73178	k:Fungi,p:Ascomycota,c:Sordariomycetes,o:Hypocreales,f:Hypocreaceae
OTU_65	140	0.000358517	662	0.0166755	105	0.000294003	679	0.01435	0.75	1.02568	k:Fungi
OTU_126	50	0.000128042	543	0.0136779	16	4.48005e-05	2	4.22681e-05	0.32	0.00368324	k:Fungi,p:Ascomycota,c:Sordariomycetes,o:Branch06,f:unidentified,g:unidentified,s:Branch06 sp
OTU_69	93	0.000238157	539	0.0135772	62	0.000173602	685	0.0144768	0.666667	1.27087	k:Fungi,p:Ascomycota,c:Dothideomycetes,o:Pleosporales,f:Pleosporaceae,g:Alternaria,s:Alternaria sp
OTU_82	150	0.000384125	535	0.0134764	115	0.000322003	584	0.0123423	0.766667	1.09159	k:Fungi,p:Ascomycota,c:Sordariomycetes,o:Hypocreales,f:Hypocreales fam Incertae sedis,g:Acremonium
OTU_73	81	0.000207427	512	0.0128971	51	0.000142802	582	0.0123	0.62963	1.13672	k:Fungi,p:Ascomycota,c:Eurotiomycetes,o:Chaetothyriales,f:Herpotrichiellaceae,g:Exophiala
OTU_95	119	0.000304739	479	0.0120658	95	0.000266003	425	0.00898197	0.798319	0.887265	k:Fungi,p:Ascomycota,c:Dothideomycetes,o:Pleosporales,f:Pleosporaceae,g:Paraphoma
OTU_85	144	0.00036876	477	0.0120154	85	0.000238003	982	0.0207536	0.590278	2.0587	k:Fungi
OTU_115	87	0.000222792	438	0.011033	52	0.000145602	338	0.00714331	0.597701	0.771689	k:Fungi,p:Ascomycota,c:Dothideomycetes,o:Pleosporales,f:unidentified,g:unidentified,s:Pleosporales sp
OTU_104	98	0.000250962	417	0.010504	69	0.000193202	298	0.00629795	0.704082	0.714628	k:Fungi,p:Basidiomycota,c:Microbotryomycetes,o:unidentified
OTU_10	2817	0.00721387	43	0.00108315	18887	0.0528842	51	0.00107784	6.70465	1.18605	k:Fungi,p:Ascomycota,c:Sordariomycetes,o:Ophiostomatales,f:Ophiostomataceae,g:Fragosphaeria,s:Fragosphaeria purpurea
OTU_12	596	0.00152626	6	0.000151137	13110	0.0367084	11	0.000232475	21.9966	1.83333	k:Fungi
OTU_22	61	0.000156211	29	0.000730497	9230	0.0258443	22	0.000464949	151.311	0.758621	k:Fungi,p:Ascomycota,c:Eurotiomycetes,o:Onygenales,f:unidentified,g:unidentified,s:Onygenales sp
OTU_14	3898	0.00998213	84	0.00211592	8303	0.0232487	148	0.00312784	2.13007	1.7619	k:Fungi,p:Ascomycota,c:Sordariomycetes,o:Hypocreales,f:Nectriaceae,g:Fusarium
OTU_19	3637	0.00931375	36	0.000906824	4854	0.0135913	84	0.00177526	1.33462	2.33333	k:Fungi
OTU_27	291	0.000745202	27	0.000680118	3670	0.0102761	18	0.000380413	12.6117	0.666667	k:Fungi,p:Basidiomycota
OTU_24	2898	0.00742129	50	0.00125948	3613	0.0101165	64	0.00135258	1.24672	1.28	k:Fungi,p:Ascomycota,c:Sordariomycetes,o:Hypocreales,f:Hypocreales fam Incertae sedis,g:Acremonium
OTU_50	331	0.000847636	71	0.00178846	516	0.00144482	2635	0.0556882	1.55891	37.1127	k:Fungi,p:Basidiomycota,c:Agaricomycetes,o:Cantharellales,f:Ceratobasidiaceae
OTU_281	19	4.86558e-05	33	0.000831255	21	5.88006e-05	875	0.0184923	1.10526	26.5152	k:Fungi
OTU_321	30	7.6825e-05	34	0.000856445	24	6.72007e-05	580	0.0122578	0.8	17.0588	k:Fungi,p:Ascomycota,c:Orbiliomycetes,o:Orbiliales,f:Orbiliaceae,g:Orbilia,s:Orbilia aurantiorubra
OTU_112	79	0.000202306	386	0.00972317	51	0.000142802	489	0.0103346	0.64557	1.26684	k:Fungi,p:Ascomycota,c:Leotiomycetes,o:Helotiales,f:unidentified,g:Cadophora
