# Supplementary material for: Microbial landscapes of the rhizosphere soils and roots of Luffa cylindrica plant associated with Meloidogyne incognita
Source: Front Microbiol. 2023 May 25;14:1168179. doi: 10.3389/fmicb.2023.1168179 (PMC10247985; doi:10.3389/fmicb.2023.1168179)
Supplement: Supplementary file 10 [file Table_10.XLSX]

## Sheet: 16S
Supplementary Table 10. Top10 bacterial and fungal rank in different taxonomic levels in four groups
Rank	Taxonomic name	US		UR		IS		IR		Ratio
		Seqs	RA	Seqs	RA	Seqs	RA	Seqs	RA	US vs. IS	UR vs. IR
Class level
	Gammaproteobacteria	56392	0.257422	2577	0.314961	56502	0.261001	7719	0.431758	1.00195	2.99534
	Alphaproteobacteria	14468	0.165453	978	0.21152	6563	0.144373	4325	0.130003	0.453622	4.42229
	Bacteroidia	42934	0.0755433	2048	0.0978319	36915	0.0543955	3302	0.0629603	0.859808	1.6123
	Actinobacteria	15815	0.0703809	1416	0.120699	10922	0.237404	3855	0.0608139	0.69061	2.72246
	Bacilli	22112	0.0601961	1043	0.10398	60052	0.0256431	1589	0.180632	2.71581	1.52349
	Deltaproteobacteria	14574	0.0573771	216	0.0134829	10351	0.0332327	380	0.00791212	0.710237	1.75926
	Gemmatimonadetes	9490	0.0477102	153	0.0177974	7116	0.0400663	135	0.0160768	0.749842	0.882353
	Thermoleophilia	221	0.0402	0	0.00787402	217	0.0298629	9	0.00505029	0.9819	-
	Acidobacteriia	1060	0.0283553	58	0.0093841	671	0.0197064	209	0.00475569	0.633019	3.60345
	Clostridia	10671	0.0184422	94	0.00625607	7860	0.0197534	154	0.00303018	0.736576	1.6383
	Saccharimonadia	10162	0.00658467	171	0.0085212	7266	0.00386953	138	0.00391398	0.715017	0.807018
	Anaerolineae	77	0.00227131	0	0.00690325	39	0.00127276	0	0.00656538	0.506494	-
	AD3	898	0.000428789	12	0.00107863	582	0.000397203	23	0.00660747	0.648107	1.91667
	Other	32421	0.111078	505	0.0388308	23651	0.0838355	879	0.0383822	0.729496	1.74059
	Unclassified	4129	0.0585573	0	0.0408802	5338	0.0451872	1038	0.0415387	1.29281	-
Family level
	Burkholderiaceae	16817	0.0678845	1096	0.17819	17577	0.0806024	4849	0.306469	1.04519	4.42427
	Bacillaceae	10372	0.0433884	715	0.0771222	4091	0.0167167	2049	0.0861917	0.394427	2.86573
	Sphingomonadaceae	9396	0.0428195	342	0.0332219	8315	0.0399552	348	0.0118682	0.884951	1.01754
	Rhodanobacteraceae	8130	0.0426369	184	0.00776615	3717	0.0198815	115	0.00404023	0.457196	0.625
	Gemmatimonadaceae	10671	0.0402	94	0.00787402	7860	0.0298629	154	0.00505029	0.736576	1.6383
	Nitrosomonadaceae	7397	0.0309068	63	0.00571675	6759	0.0280562	112	0.00479778	0.913749	1.77778
	Micrococcaceae	3598	0.0272175	604	0.00927624	1728	0.0162127	2479	0.00509238	0.480267	4.1043
	Chitinophagaceae	6410	0.0229339	459	0.0605113	7742	0.0289659	360	0.0119524	1.2078	0.784314
	Xanthobacteraceae	4481	0.0191469	271	0.0285838	3734	0.0164604	480	0.0206641	0.833296	1.77122
	Rhodocyclaceae	4428	0.0176568	42	0.00388308	3269	0.0139235	69	0.00681789	0.738257	1.64286
	Rhizobiaceae	3091	0.0113693	496	0.0530687	4422	0.017383	807	0.0303438	1.4306	1.62702
	Beijerinckiaceae	1157	0.00447469	422	0.0455183	1062	0.00412579	955	0.0404023	0.917891	2.26303
	Pseudomonadaceae	2165	0.00919137	277	0.0298781	7986	0.0341082	457	0.0192332	3.68868	1.64982
	Xanthomonadaceae	2249	0.0119764	248	0.0255636	3276	0.0161273	368	0.0129624	1.45665	1.48387
	Moraxellaceae	198	0.000840597	178	0.0191997	324	0.00138381	287	0.0120786	1.63636	1.61236
	Flavobacteriaceae	4650	0.0166973	79	0.00798188	23647	0.0995101	307	0.0124153	5.08538	3.88608
	Weeksellaceae	669	0.00248783	74	0.00819761	17049	0.0727736	165	0.00694415	25.4843	2.22973
	Pasteuriaceae	72	0.000305671	31	0.00334376	72	0.000307512	1949	0.0820252	1	62.871
	Streptomycetaceae	870	0.00365532	113	0.0122964	735	0.00506541	363	0.0153192	0.844828	3.21239
	Propionibacteriaceae	229	0.00082786	173	0.0185525	120	0.000422829	333	0.0139725	0.524017	1.92486
	Other	130337	0.387511	3310	0.267069	101594	0.317084	5222	0.204705	0.779472	1.57764
	Unclassified	8037	0.195872	0	0.0971848	8966	0.141071	1527	0.0866546	1.11559	-
Genus level
	Bacillus	8992	0.038175	237	0.0255636	3340	0.0142652	283	0.0119103	0.371441	1.19409
	Chujaibacter	5838	0.0247849	21	0.00226513	1650	0.00704716	37	0.00155717	0.282631	1.7619
	Sphingomonas	3902	0.0165657	44	0.00474598	2997	0.0128002	75	0.00315643	0.768068	1.70455
	MND1	3849	0.0163407	20	0.00215726	3626	0.0154867	45	0.00189386	0.942063	2.25
	Azovibrio	3712	0.0157591	18	0.00194154	2697	0.0115189	36	0.00151509	0.726562	2
	Ralstonia	3622	0.015377	488	0.0526373	3052	0.0130351	889	0.0374143	0.842628	1.82172
	Flavobacterium	3604	0.0153006	63	0.00679538	20663	0.0882518	266	0.0111948	5.73335	4.22222
	Nitrospira	3242	0.0137637	21	0.00226513	2350	0.0100369	43	0.00180969	0.724861	2.04762
	Novosphingobium	2538	0.0107749	173	0.0186603	2742	0.0117111	91	0.00382981	1.08038	0.526012
	Arthrobacter	2452	0.0104098	25	0.00269658	864	0.00369015	38	0.00159926	0.352365	1.52
	Geobacillus	165	0.000700497	451	0.0486463	144	0.000615025	1749	0.073608	0.872727	3.87805
	Rhizobium	1176	0.00499263	359	0.0387229	2073	0.00885379	623	0.0262194	1.76276	1.73538
	Methylobacterium	119	0.000505207	330	0.0355949	98	0.000418558	835	0.0351416	0.823529	2.5303
	Pseudomonas	2160	0.00917014	271	0.0292309	7985	0.034104	455	0.019149	3.69676	1.67897
	Chitinophaga	288	0.00122269	175	0.0188761	1447	0.00618014	120	0.00505029	5.02431	0.685714
	Stenotrophomonas	407	0.00172789	169	0.0182289	1106	0.00472373	246	0.0103531	2.71744	1.45562
	Cutibacterium	24	0.00010189	167	0.0180132	28	0.000119588	330	0.0138883	1.16667	1.97605
	Chryseobacterium	544	0.00230952	51	0.00550102	16831	0.0718853	116	0.00488195	30.9393	2.27451
	Burkholderia-Caballeronia-Paraburkholderia	1790	0.00759933	40	0.00431453	2931	0.0125183	58	0.00244097	1.63743	1.45
	Pasteuria	72	0.000305671	31	0.00334376	72	0.000307512	1949	0.0820252	1	62.871
	Streptomyces	779	0.0033072	110	0.011865	606	0.00258823	363	0.0152771	0.77792	3.3
	Ancylobacter	28	0.000118872	52	0.00560889	23	9.82331e-05	352	0.0148142	0.821429	6.76923
	Other	84497	0.358727	3380	0.364578	74853	0.319697	5419	0.228063	0.885866	1.60325
	Unclassified	101624	0.431961	2574	0.277748	81867	0.350047	9337	0.393207	0.805587	3.62743
Species level
	Chujaibacter soli	5838	0.0247849	21	0.00226513	1650	0.00704716	37	0.00155717	0.282631	1.7619
	uncultured Rhizobiales bacterium	1190	0.00505207	13	0.00140222	1050	0.00448455	13	0.000547115	0.882353	1
	uncultured alpha proteobacterium	1145	0.00486103	12	0.00129436	788	0.00336555	12	0.000505029	0.68821	1
	Ensifer adhaerens	723	0.00306945	69	0.00744256	1250	0.00533875	33	0.00138883	1.72891	0.478261
	uncultured Acidimicrobidae bacterium	522	0.00221612	1	0.000107863	400	0.0017084	4	0.000168343	0.766284	4
	uncultured Rubrobacterales bacterium	409	0.00173638	5	0.000539316	267	0.00114036	3	0.000126257	0.652812	0.6
	uncultured Dokdonella sp.	397	0.00168544	7	0.000755043	273	0.00116598	1	4.20858e-05	0.687657	0.142857
	Microbacterium oleivorans	366	0.00155383	38	0.0040988	337	0.00143933	64	0.00269349	0.920765	1.68421
	Steroidobacter sp.	347	0.00147317	14	0.00151009	258	0.00110192	6	0.000252515	0.743516	0.428571
	uncultured Gemmatimonadetes bacterium	342	0.00145194	2	0.000215726	285	0.00121724	3	0.000126257	0.833333	1.5
	Cutibacterium acnes	24	0.00010189	163	0.0175817	28	0.000119588	329	0.0138462	1.16667	2.0184
	Comamonas denitrificans	89	0.000377844	141	0.0152087	110	0.00046981	152	0.00639704	1.23596	1.07801
	Bacteroides caecicola	1	4.24544e-06	31	0.00334376	1	4.271e-06	11	0.000462943	1	0.354839
	Skermanella sp. R224-3	7	2.97181e-05	23	0.00248085	1	4.271e-06	1	4.20858e-05	0.142857	0.0434783
	Geobacter metallireducens GS-15	16	6.7927e-05	15	0.00161795	7	2.9897e-05	49	0.0020622	0.4375	3.26667
	Nocardioides marinquilinus	13	5.51907e-05	14	0.00151009	5	2.1355e-05	12	0.000505029	0.384615	0.857143
	Flavobacterium anatoliense	53	0.000225008	3	0.00032359	1874	0.00800386	15	0.000631287	35.3585	5
	Flavobacterium yanchengense	278	0.00118023	1	0.000107863	398	0.00169986	2	8.41715e-05	1.43165	2
	uncultured Bacteroidetes bacterium	301	0.00127788	3	0.00032359	344	0.00146923	10	0.000420858	1.14286	3.33333
	uncultured Sphingobacteriales bacterium	235	0.000997678	4	0.000431453	316	0.00134964	3	0.000126257	1.34468	0.75
	Flavobacterium lindanitolerans	7	2.97181e-05	0	0	100	0.0004271	51	0.00214637	14.2857	-
	Tepidimonas arfidensis	4	1.69817e-05	6	0.000647179	9	3.8439e-05	46	0.00193595	2.25	7.66667
	Sphingoterrabacterium koreensis	27	0.000114627	9	0.000970769	26	0.000111046	34	0.00143092	0.962963	3.77778
	uncultured gamma proteobacterium	117	0.000496716	0	0	109	0.000465539	23	0.000967973	0.931624	-
	Other	31080	0.131948	694	0.0748571	24247	0.103559	1492	0.062792	0.780148	2.14986
	Unclassified	191893	0.815192	7981	0.860964	199912	0.854218	21349	0.898742	1.04179	2.67498

## Sheet: ITS
Rank	Taxonomic name	US		UR		IS		IR		Ratio
		Seqs	RA	Seqs	RA	Seqs	RA	Seqs	RA	US vs. IS	UR vs. IR
Class level
	Sordariomycetes	75900	0.194367	3654	0.0920426	58629	0.164163	4075	0.0861213	0.772451	1.11522
	Eurotiomycetes	48496	0.12419	1081	0.0272299	50141	0.140396	1631	0.0344696	1.03392	1.50879
	Pezizomycetes	20014	0.0512525	269	0.00677599	7788	0.0218066	335	0.00707991	0.389128	1.24535
	Mortierellomycetes	19798	0.0506994	283	0.00712864	6426	0.017993	288	0.00608661	0.324578	1.01767
	Dothideomycetes	7757	0.0198644	4182	0.105343	5256	0.014717	4411	0.0932223	0.677582	1.05476
	Agaricomycetes	4918	0.0125942	5234	0.131842	10845	0.0303663	7354	0.15542	2.20516	1.40504
	Rhizophlyctidomycetes	1825	0.00467352	14	0.000352654	58	0.000162402	20	0.000422681	0.0317808	1.42857
	Blastocladiomycetes	1741	0.00445841	43	0.00108315	661	0.00185082	47	0.000993301	0.379667	1.09302
	Spizellomycetes	1532	0.0039232	20	0.000503791	5940	0.0166322	38	0.000803094	3.87728	1.9
	Tremellomycetes	974	0.00249425	167	0.00420666	280	0.000784008	153	0.00323351	0.287474	0.916168
	Leotiomycetes	773	0.00197952	4169	0.105015	600	0.00168002	5181	0.109496	0.776197	1.24274
	Malasseziomycetes	63	0.000161332	437	0.0110078	55	0.000154002	301	0.00636135	0.873016	0.688787
	Microbotryomycetes	112	0.000286813	421	0.0106048	82	0.000229602	324	0.00684743	0.732143	0.769596
	Rhizophydiomycetes	376	0.000962873	13	0.000327464	761	0.00213082	21	0.000443815	2.02394	1.61538
	Orbiliomycetes	182	0.000466072	41	0.00103277	96	0.000268803	601	0.0127016	0.527473	14.6585
	other	15499	0.0396903	5627	0.141742	29202	0.0817665	7207	0.152313	1.88412	1.28079
	Unclassified	190538	0.487936	14044	0.353762	180319	0.504899	15330	0.323985	0.946368	1.09157
Family level
	Nectriaceae	35503	0.0909172	234	0.00589436	30449	0.0852581	285	0.00602321	0.857646	1.21795
	Trichocomaceae	33098	0.0847584	117	0.00294718	33344	0.0933642	189	0.00399434	1.00743	1.61538
	Mortierellaceae	19632	0.0502743	275	0.00692713	6260	0.0175282	277	0.00585413	0.318867	1.00727
	Ascobolaceae	19110	0.0489375	102	0.00256933	7521	0.021059	133	0.00281083	0.393564	1.30392
	Aspergillaceae	13774	0.0352729	180	0.00453412	7079	0.0198214	285	0.00602321	0.513939	1.58333
	Chaetomiaceae	6183	0.0158336	34	0.000856445	3047	0.00853169	56	0.00118351	0.492803	1.64706
	Microascaceae	5205	0.0133291	34	0.000856445	4428	0.0123985	32	0.00067629	0.85072	0.941176
	Hypocreales_fam_Incertae_sedis	3560	0.00911656	754	0.0189929	4249	0.0118973	800	0.0169072	1.19354	1.06101
	Rhizophlyctidaceae	1825	0.00467352	14	0.000352654	58	0.000162402	20	0.000422681	0.0317808	1.42857
	Catenariaceae	1741	0.00445841	43	0.00108315	661	0.00185082	47	0.000993301	0.379667	1.09302
	Ceratobasidiaceae	1483	0.00379771	4135	0.104159	2516	0.00704488	6168	0.130355	1.69656	1.49166
	Erysiphaceae	551	0.00141102	3099	0.0780624	436	0.00122081	3938	0.0832259	0.791289	1.27073
	Helotiaceae	170	0.000435342	877	0.0220912	132	0.000369604	944	0.0199505	0.776471	1.0764
	Hypocreaceae	189	0.000483997	701	0.0176579	179	0.000501205	1250	0.0264176	0.94709	1.78317
	Herpotrichiellaceae	129	0.000330347	698	0.0175823	92	0.000257603	961	0.0203098	0.713178	1.37679
	Pleosporaceae	659	0.00168759	616	0.0155168	566	0.00158482	712	0.0150474	0.858877	1.15584
	Malasseziaceae	56	0.000143407	399	0.0100506	47	0.000131601	225	0.00475516	0.839286	0.56391
	Mycosphaerellaceae	164	0.000419977	276	0.00695232	105	0.000294003	408	0.00862269	0.640244	1.47826
	Bolbitiaceae	114	0.000291935	57	0.0014358	5062	0.0141738	65	0.00137371	44.4035	1.14035
	Orbiliaceae	170	0.000435342	40	0.00100758	89	0.000249203	601	0.0127016	0.523529	15.025
	Other	27808	0.0712116	5637	0.141994	51178	0.1433	5562	0.117548	1.84041	0.986695
	Unclassified	219374	0.56178	21377	0.538477	199641	0.559001	24359	0.514804	0.910049	1.1395
Genus level
	Thermomyces	32967	0.084423	112	0.00282123	33201	0.0929638	110	0.00232475	1.0071	0.982143
	Ascobolus	19110	0.0489375	102	0.00256933	7521	0.021059	133	0.00281083	0.393564	1.30392
	Mortierella	18983	0.0486123	238	0.00599511	6066	0.016985	233	0.00492423	0.319549	0.978992
	Penicillium	11731	0.0300411	72	0.00181365	5672	0.0158818	122	0.00257835	0.483505	1.69444
	Acremonium	3070	0.00786176	652	0.0164236	3732	0.0104497	696	0.0147093	1.21564	1.06748
	Rhizophlyctis	1825	0.00467352	14	0.000352654	58	0.000162402	20	0.000422681	0.0317808	1.42857
	Catenaria	1741	0.00445841	43	0.00108315	661	0.00185082	47	0.000993301	0.379667	1.09302
	Aspergillus	1593	0.00407941	94	0.00236782	946	0.00264883	115	0.00243042	0.593848	1.2234
	Powellomyces	839	0.00214854	5	0.000125948	37	0.000103601	8	0.000169072	0.0441001	1.6
	Leveillula	493	0.00126249	2922	0.0736039	391	0.00109481	3734	0.0789146	0.793103	1.27789
	Alternaria	93	0.000238157	545	0.0137283	62	0.000173602	685	0.0144768	0.666667	1.25688
	Malassezia	56	0.000143407	399	0.0100506	47	0.000131601	225	0.00475516	0.839286	0.56391
	Golovinomyces	27	6.91425e-05	172	0.0043326	39	0.000109201	200	0.00422681	1.44444	1.16279
	Crinipellis	24	6.146e-05	131	0.00329983	28	7.84008e-05	171	0.00361392	1.16667	1.30534
	Phaeosphaeria	8	2.04867e-05	126	0.00317388	12	3.36004e-05	79	0.00166959	1.5	0.626984
	Phaeoacremonium	34	8.70683e-05	113	0.00284642	40	0.000112001	263	0.00555826	1.17647	2.32743
	Spizellomyces	23	5.88991e-05	2	5.03791e-05	2423	0.00678447	13	0.000274743	105.348	6.5
	Colletotrichum	784	0.00200769	5	0.000125948	844	0.00236323	8	0.000169072	1.07653	1.6
	Roussoella	358	0.000916778	4	0.000100758	834	0.00233523	9	0.000190206	2.32961	2.25
	Orbilia	31	7.93858e-05	36	0.000906824	31	8.68009e-05	600	0.0126804	1	16.6667
	Exophiala	11	2.81692e-05	1	2.51896e-05	13	3.64004e-05	180	0.00380413	1.18182	180
	Other	27875	0.0713832	8932	0.224993	49815	0.139484	9383	0.198301	1.78709	1.05049
	Unclassfied	268822	0.688408	24979	0.62921	244666	0.685072	30283	0.640003	0.910141	1.21234
Species
	Ascobolus spp.	19043	0.0487659	102	0.00256933	7474	0.0209274	131	0.00276856	0.39248	1.28431
	Mortierella alpina	18214	0.046643	183	0.00460969	5506	0.015417	183	0.00386753	0.302295	1
	Penicillium simplicissimum	9313	0.023849	30	0.000755687	4317	0.0120877	96	0.00202887	0.463546	3.2
	Ascomycota spp.	3267	0.00836624	149	0.00375324	1010	0.00282803	114	0.00240928	0.309152	0.765101
	Rozellomycota spp.	3201	0.00819723	136	0.00342578	3704	0.0103713	190	0.00401547	1.15714	1.39706
	Dothideomycetes spp.	2860	0.00732398	33	0.000831255	954	0.00267123	23	0.000486083	0.333566	0.69697
	Catenaria anguillulae	1656	0.00424074	42	0.00105796	437	0.00122361	46	0.000972166	0.263889	1.09524
	Ceratobasidiaceae spp.	974	0.00249425	2730	0.0687675	1783	0.00499245	3292	0.0695733	1.8306	1.20586
	Agaricomycetes spp.	951	0.00243535	51	0.00128467	51	0.000142802	12	0.000253609	0.0536278	0.235294
	Tremellales spp.	905	0.00231755	30	0.000755687	242	0.000677607	19	0.000401547	0.267403	0.633333
	Helotiaceae spp.	170	0.000435342	877	0.0220912	132	0.000369604	932	0.0196969	0.776471	1.06271
	Pleosporales spp.	477	0.00122152	818	0.0206051	387	0.00108361	467	0.0098696	0.811321	0.570905
	Branch06 spp.	50	0.000128042	568	0.0143077	17	4.76005e-05	2	4.22681e-05	0.34	0.00352113
	Alternaria sp	93	0.000238157	539	0.0135772	62	0.000173602	685	0.0144768	0.666667	1.27087
	Malassezia arunalokei	34	8.70683e-05	321	0.00808585	33	9.2401e-05	187	0.00395207	0.970588	0.582555
	Crinipellis rhizomaticola	24	6.146e-05	131	0.00329983	28	7.84008e-05	171	0.00361392	1.16667	1.30534
	Onygenales spp.	65	0.000166454	30	0.000755687	9230	0.0258443	22	0.000464949	142	0.733333
	spizellomycetales spp.	504	0.00129066	11	0.000277085	3418	0.0095705	16	0.000338145	6.78175	1.45455
	spizellomyces sp	23	5.88991e-05	2	5.03791e-05	2423	0.00678447	13	0.000274743	105.348	6.5
	Roussoella solani	336	0.00086044	3	7.55687e-05	814	0.00227922	9	0.000190206	2.42262	3
	Orbilia aurantiorubra	30	7.6825e-05	36	0.000906824	24	6.72007e-05	600	0.0126804	0.8	16.6667
	Helotiales spp.	21	5.37775e-05	93	0.00234263	17	4.76005e-05	189	0.00399434	0.809524	2.03226
	Exophiala sp	2	5.12167e-06	1	2.51896e-05	3	8.40009e-06	180	0.00380413	1.5	180
	Other	14322	0.0366762	2815	0.0709086	27568	0.0771912	3081	0.065114	1.92487	1.09449
	Unclassified	313963	0.804007	29968	0.75488	287505	0.805023	36657	0.774711	0.915729	1.2232
