# Supplementary material for: Microbial landscapes of the rhizosphere soils and roots of Luffa cylindrica plant associated with Meloidogyne incognita
Source: Front Microbiol. 2023 May 25;14:1168179. doi: 10.3389/fmicb.2023.1168179 (PMC10247985; doi:10.3389/fmicb.2023.1168179)
Supplement: Supplementary file 11 [file Table_11.XLSX]

## Sheet: 16S
Supplementary Table 11. Bacterial and fungal taxa significantly changed after invasion
Taxonomic levels	Taxa	Sequences				Log2Foldchange
		US	UR	IS	IR	US vs. IS	UR vs. IR
Class level
	Bacteroidia	22112	1043	60052	1589	1.44138	-
	Deinococci	165	2	75	35	-1.1375	4.12928
	Bacilli	14468	978	6563	4325	-1.14044	2.14479
	Thermoanaerobaculia	1178	9	492	36	-1.25961	2
	Subgroup 22	33	0	7	0	-2.23704	-
	Latescibacteria	75	10	40	0	-	Vanish
	Planctomycetacia	112	2	161	52	-	4.70044
	Blastocatellia Subgroup 4	94	2	118	21	-	3.39232
	Spirochaetia	156	8	161	35	-	2.12928
	Clostridia	1060	58	671	209	-	1.84938
	Gammaproteobacteria	56392	2577	56502	7719	-	1.58272
	Ktedonobacteria	2296	22	1334	60	-	1.44746
	Actinobacteria	15815	1416	10922	3855	-	1.44491
	Acidimicrobiia	2001	22	1611	57	-	1.37346
	Campylobacteria	0	7	2	18	-	1.36257
	Entotheonellia	16	4	11	10	-	1.32193
	Nitrospira	3265	21	2357	43	-	1.03395
Family level
	Weeksellaceae	669	74	17049	165	4.67154	1.15687
	Alteromonadaceae	10	13	168	64	4.07039	2.29956
	Crocinitomicaceae	18	23	159	11	3.14296	-1.06413
	Spirosomaceae	28	13	214	36	2.93411	1.46949
	Prevotellaceae	11	16	83	4	2.91561	-2
	Flavobacteriaceae	4650	79	23647	307	2.34635	1.95831
	Pseudomonadaceae	2165	277	7986	457	1.88311	-
	Cellvibrionaceae	282	7	984	13	1.80296	-
	Clostridiaceae 2	4	0	12	0	1.58496	-
	Bacteroidaceae	4	93	12	228	1.58496	1.29373
	Bacteriovoracaceae	122	12	366	4	1.58496	-1.58496
	Sphingobacteriaceae	528	18	1427	65	1.43438	1.85244
	PHOS-HE36	6	0	13	0	1.11548	-
	Gemmataceae	13	2	26	5	1	-
	Spongiibacteraceae	8	0	16	0	1	-
	Lentimicrobiaceae	30	0	15	0	-1	-
	Rhodomicrobiaceae	22	0	11	0	-1	-
	JG30-KF-CM45	115	0	57	0	-1.0126	-
	SM2D12	822	6	407	6	-1.01411	-
	Micrococcaceae	3598	604	1728	2479	-1.05809	2.03714
	Caldilineaceae	23	0	11	5	-1.06413	-
	Ktedonobacteraceae	252	8	119	1	-1.08246	-
	Acidiferrobacteraceae	49	0	23	1	-1.09115	-
	Trueperaceae	146	0	67	1	-1.12374	-
	Rhodanobacteraceae	8130	184	3717	115	-1.12912	-
	Deinococcaceae	19	2	8	34	-1.24793	4.08746
	Thermoanaerobaculaceae	1178	9	492	36	-1.25961	2
	NS9 marine group	691	8	285	5	-1.27772	-
	Azospirillaceae	54	8	22	4	-1.29546	-
	Acidobacteriaceae Subgroup 1	943	20	382	22	-1.30369	-
	Bacillaceae	10372	715	4091	2049	-1.34217	1.5189
	Enterococcaceae	13	16	5	6	-1.37851	-1.41504
	KD3-93	75	1	28	2	-1.42146	-
	Syntrophaceae	17	1	6	29	-1.5025	4.85798
	WD2101 soil group	195	0	66	0	-1.56294	-
	bacteriap25	3507	15	1100	41	-1.67273	1.45066
	Competibacteraceae	153	2	47	23	-1.7028	3.52356
	Peptostreptococcaceae	20	4	6	4	-1.73697	-
	Family XII	31	3	8	9	-1.9542	-
	KCLunmb-38-53	28	0	7	0	-2	-
	Brevibacteriaceae	81	0	18	0	-2.16993	-
	Family XIII	22	0	1	27	-4.45943	Present
	Idiomarinaceae	29	0	0	0	Vanish	-
	Dermacoccaceae	13	13	15	0	-	Vanish
	Latescibacteraceae	75	10	40	0	-	Vanish
	Pirellulaceae	89	0	115	39	-	Present
	Ignavibacteriaceae	233	0	288	30	-	Present
	Arenicellaceae	45	0	54	12	-	Present
	D05-2	75	0	57	25	-	Present
	Methylococcaceae	11	0	8	12	-	Present
	Pasteuriaceae	72	31	72	1949	-	5.97432
	Methylomonaceae	34	7	33	273	-	5.2854
	Rubritaleaceae	1	1	2	18	-	4.16993
	Nitrosococcaceae	0	1	1	15	-	3.90689
	Sulfurospirillaceae	0	1	0	13	-	3.70044
	Ruminococcaceae	228	9	141	78	-	3.11548
	Pyrinomonadaceae	52	2	83	16	-	3
	Sporichthyaceae	238	2	199	13	-	2.70044
	Desulfarculaceae	845	6	467	38	-	2.66297
	env.OPS 17	1951	22	2937	136	-	2.62803
	Clostridiaceae 1	608	9	391	50	-	2.47393
	Nocardiaceae	78	6	65	31	-	2.36923
	Hydrogenophilaceae	37	56	40	274	-	2.29068
	Oligoflexaceae	289	4	206	18	-	2.16993
	Burkholderiaceae	16817	1096	17577	4849	-	2.14544
	Spirochaetaceae	156	8	161	35	-	2.12928
	Woeseiaceae	717	3	775	13	-	2.11548
	Steroidobacteraceae	610	18	532	69	-	1.9386
	Chloroflexaceae	222	4	174	14	-	1.80735
	Streptomycetaceae	870	113	735	363	-	1.68365
	Streptococcaceae	7	6	11	19	-	1.66297
	Pseudonocardiaceae	526	47	291	142	-	1.59516
	Enterobacteriaceae	597	76	597	228	-	1.58496
	Diplorickettsiaceae	168	4	153	12	-	1.58496
	Geobacteraceae	174	18	108	51	-	1.5025
	Promicromonosporaceae	28	6	37	15	-	1.32193
	Entotheonellaceae	16	4	11	10	-	1.32193
	JG30-KF-AS9	1993	14	1188	34	-	1.28011
	Beijerinckiaceae	1157	422	1062	955	-	1.17826
	37-13	493	8	313	17	-	1.08746
	Mycobacteriaceae	1443	28	1077	59	-	1.07529
	Nitrospiraceae	3265	21	2357	43	-	1.03395
	Dietziaceae	0	14	0	7	-	-1
	Acidothermaceae	253	15	207	7	-	-1.09954
	Nocardiopsaceae	4	30	2	13	-	-1.20645
	Micromonosporaceae	1014	16	734	6	-	-1.41504
	BSV26	1075	26	790	8	-	-1.70044
	Saccharimonadaceae	535	12	311	2	-	-2.58496
	Sneathiellaceae	51	40	42	6	-	-2.73697
	Tistrellaceae	7	23	1	1	-	-4.52356
Genus level
	Lampropedia	0	1	14	0	Present	-
	Candidatus Rhabdochlamydia	0	0	10	2	Present	-
	Elizabethkingia	2	2	76	0	5.24793	-
	Chryseobacterium	544	51	16831	116	4.95137	1.18556
	Leadbetterella	5	0	133	0	4.73335	-
	Myroides	129	8	2383	15	4.20734	-
	Rheinheimera	10	13	168	64	4.07039	2.29956
	Fluviicola	10	21	150	8	3.90689	-1.39232
	Providencia	2	0	26	0	3.70044	-
	Pseudochrobactrum	1	0	13	0	3.70044	-
	Catenuloplanes	4	0	43	0	3.42626	-
	Dysgonomonas	1	2	10	0	3.32193	-
	Empedobacter	8	1	78	2	3.2854	-
	Gemmobacter	6	0	58	0	3.27302	-
	Flavobacterium	3604	63	20663	266	2.51938	2.078
	Acidovorax	168	122	859	96	2.3542	-
	Chitinophaga	288	175	1447	120	2.32892	-
	Leucobacter	42	2	201	0	2.25873	-
	Nubsella	3	0	14	0	2.22239	-
	Sphingobacterium	272	6	1121	23	2.04311	1.9386
	Dyadobacter	15	13	57	23	1.926	-
	Pseudomonas	2160	271	7985	455	1.88626	-
	Cellvibrio	272	7	982	13	1.85212	-
	Shinella	47	3	156	15	1.73081	2.32193
	Actinocorallia	4	0	13	0	1.70044	-
	Bacteriovorax	11	1	34	0	1.62803	-
	Peredibacter	108	11	330	4	1.61143	-1.45943
	Alkaliphilus	4	0	12	0	1.58496	-
	Legionella	4	0	12	0	1.58496	-
	Bacteroides	4	93	12	228	1.58496	1.29373
	Kribbella	5	0	14	0	1.48543	-
	Comamonas	384	142	1068	158	1.47573	-
	Stenotrophomonas	407	169	1106	246	1.44225	-
	Brevundimonas	241	33	576	24	1.25704	-
	Ochrobactrum	24	0	55	0	1.1964	-
	Zoogloea	5	2	11	0	1.1375	-
	Solitalea	5	0	11	0	1.1375	-
	Bosea	90	21	198	67	1.1375	1.67377
	Nitrosomonas	16	0	35	1	1.12928	-
	Methylotenera	6	0	13	0	1.11548	-
	Emticicia	7	0	15	13	1.09954	Present
	Salmonella	29	26	60	123	1.04891	2.24207
	Taibaiella	53	1	109	5	1.04026	-
	Pseudenhygromyxa	18	0	37	0	1.03953	-
	Crenobacter	16	0	32	0	1	-
	BD1-7 clade	8	0	16	0	1	-
	Angustibacter	191	0	95	2	-1.00757	-
	Paenibacillus	1504	25	741	44	-1.02126	-
	Kineosporia	72	1	34	0	-1.08246	-
	Ureibacillus	17	2	8	0	-1.08746	-
	Salinispira	17	2	8	0	-1.08746	-
	Sulfurifustis	49	0	23	1	-1.09115	-
	Clostridium sensu stricto 8	56	0	26	0	-1.10692	-
	Truepera	146	0	67	1	-1.12374	-
	Sinomonas	251	4	114	2	-1.13865	-
	FCPS473	169	5	76	1	-1.15295	-
	Clostridium sensu stricto 12	58	2	26	0	-1.15754	-
	Fictibacillus	628	1	281	2	-1.16019	-
	Ammoniphilus	85	0	36	2	-1.23947	-
	Deinococcus	19	2	8	34	-1.24793	4.08746
	Arachidicoccus	129	0	54	3	-1.25634	-
	Subgroup 10	1178	9	491	13	-1.26254	-
	Pantoea	41	1	17	0	-1.27009	-
	Microlunatus	136	1	56	2	-1.28011	-
	Rickettsiella	10	0	4	0	-1.32193	-
	Saccharopolyspora	15	16	6	119	-1.32193	2.89482
	Clostridium sensu stricto 9	33	0	13	0	-1.34395	-
	Lechevalieria	56	1	22	1	-1.34792	-
	Castellaniella	298	3	116	3	-1.36119	-
	Shimazuella	18	0	7	1	-1.36257	-
	Enterococcus	13	16	5	6	-1.37851	-1.41504
	Phycicoccus	627	2	237	7	-1.40358	-
	Limnobacter	16	3	6	5	-1.41504	-
	Bacillus	8992	237	3340	283	-1.42879	-
	Candidatus Ovatusbacter	49	2	18	2	-1.44478	-
	Micromonospora	34	0	12	0	-1.5025	-
	Arthrobacter	2452	25	864	38	-1.50486	-
	Hephaestia	65	0	22	0	-1.56294	-
	Rubellimicrobium	45	4	15	0	-1.58496	-
	Saccharibacillus	12	0	4	0	-1.58496	-
	Plasticicumulans	146	2	47	1	-1.63524	-
	Conexibacter	22	0	7	0	-1.65208	-
	oc32	13	0	4	5	-1.70044	-
	Leptospirillum	23	0	7	0	-1.71621	-
	Lysobacter	63	0	19	6	-1.72935	-
	Chujaibacter	5838	21	1650	37	-1.82301	-
	Exiguobacterium	31	3	8	1	-1.9542	-
	Niastella	109	0	28	0	-1.96083	-
	Paraclostridium	20	0	5	0	-2	-
	Parafrigoribacterium	16	0	4	0	-2	-
	Acidipila	341	0	78	1	-2.12823	-
	Brevibacterium	81	0	18	0	-2.16993	-
	Pectobacterium	49	0	10	0	-2.29278	-
	Azohydromonas	10	0	2	0	-2.32193	-
	Curtobacterium	18	3	3	0	-2.58496	-
	Jiangella	15	0	2	0	-2.90689	-
	Azospirillum	16	8	2	4	-3	-
	Virgibacillus	223	1	26	0	-3.10046	-
	Ottowia	44	0	4	1	-3.45943	-
	966-1	11	0	1	0	-3.45943	-
	Proteiniclasticum	17	0	1	0	-4.08746	-
	Granulicella	20	0	1	0	-4.32193	-
	Idiomarina	29	0	0	0	Vanish	-
	[Eubacterium] brachy group	12	0	0	0	Vanish	-
	Kytococcus	1	13	0	0	-	Vanish
	Xanthobacter	8	104	3	0	-	Vanish
	Ignavibacterium	233	0	288	30	-	Present
	ADurb.Bin063-1	444	0	269	18	-	Present
	Candidatus Competibacter	7	0	0	22	-	Present
	Desulfobacca	4	0	0	21	-	Present
	[Eubacterium] coprostanoligenes group	1	0	0	10	-	Present
	Clostridium sensu stricto 11	0	0	2	13	-	Present
	Dolosigranulum	0	0	2	10	-	Present
	Methyloparacoccus	0	0	1	12	-	Present
	Salinimicrobium	0	0	1	11	-	Present
	Subgroup 23	0	0	1	10	-	Present
	Isoptericola	0	0	0	15	-	Present
	Gemmatirosa	0	0	0	13	-	Present
	TPD-58	0	0	0	13	-	Present
	Anaerovorax	4	0	1	27	-	Present
	Pasteuria	72	31	72	1949	-	5.97432
	Thiobacillus	31	5	32	219	-	5.45286
	Crenothrix	34	7	33	273	-	5.2854
	Spirochaeta 2	81	1	95	23	-	4.52356
	Lysinibacillus	71	1	56	22	-	4.45943
	Luteolibacter	1	1	2	18	-	4.16993
	Desulfatiglans	3	2	2	34	-	4.08746
	Variovorax	761	7	1128	118	-	4.07529
	Kocuria	2	1	0	16	-	4
	CI75cm.2.12	0	1	1	15	-	3.90689
	Sulfurospirillum	0	1	0	13	-	3.70044
	Terrimonas	103	4	203	44	-	3.45943
	Gordonia	33	1	34	11	-	3.45943
	Chloronema	2	1	2	11	-	3.45943
	RB41	52	2	83	16	-	3
	Tepidimonas	4	6	9	46	-	2.9386
	Janibacter	1	2	1	14	-	2.80735
	Ancylobacter	28	52	23	352	-	2.75899
	Ohtaekwangia	31	3	45	15	-	2.32193
	Sporichthya	82	2	94	10	-	2.32193
	Cloacibacterium	11	5	6	24	-	2.26303
	Rhodanobacter	1188	6	1275	27	-	2.16993
	Caloramator	2	7	2	30	-	2.09954
	Rhizomicrobium	0	4	0	17	-	2.08746
	Ferruginibacter	117	4	118	16	-	2
	Microvirga	633	10	516	40	-	2
	IS-44	621	3	505	12	-	2
	Rhodococcus	34	5	18	20	-	2
	Geobacillus	165	451	144	1749	-	1.95533
	Streptococcus	6	5	2	19	-	1.926
	Streptomyces	779	110	606	363	-	1.72247
	Ramlibacter	1778	14	1266	44	-	1.65208
	Mucilaginibacter	29	11	32	34	-	1.62803
	Escherichia-Shigella	12	30	20	90	-	1.58496
	Geobacter	174	18	108	49	-	1.44478
	Methylobacterium	119	330	98	835	-	1.33931
	Asticcacaulis	239	6	180	15	-	1.32193
	Ellin6067	1712	16	1632	39	-	1.2854
	Blautia	1	7	0	17	-	1.28011
	Sphingopyxis	167	16	134	38	-	1.24793
	MND1	3849	20	3626	45	-	1.16993
	Mycobacterium	1443	28	1077	59	-	1.07529
	Nitrospira	3242	21	2350	43	-	1.03395
	Thauera	55	9	60	18	-	1
	Azovibrio	3712	18	2697	36	-	1
	Dietzia	0	14	0	7	-	-1
	Ensifer	723	69	1250	33	-	-1.06413
	Acidothermus	253	15	207	7	-	-1.09954
	Steroidobacter	349	14	261	6	-	-1.22239
	Atopostipes	0	12	1	4	-	-1.58496
	Oceanobacillus	13	13	16	3	-	-2.11548
	Pseudonocardia	199	26	117	6	-	-2.11548
	Chelatococcus	5	59	5	12	-	-2.29768
	Ferrovibrio	38	40	32	6	-	-2.73697
	Cohnella	131	15	96	1	-	-3.90689
	Tistrella	7	23	1	1	-	-4.52356
	Aquamicrobium	0	24	1	1	-	-4.58496
Species level
	Chitinimonas sp. AR3	0	1	12	0	Present	-
	Pedobacter sp. EN12	0	0	21	0	Present	-
	Flavobacterium anatoliense	53	3	1874	15	5.14398	2.32193
	Sphingobacterium psychroaquaticum	8	0	144	0	4.16993	-
	Flavobacterium lindanitolerans	7	0	100	51	3.8365	Present
	Fluviicola hefeinensis	7	6	84	8	3.58496	-
	Flavobacterium sp. GXW15-4	8	1	78	2	3.2854	-
	Sphingobacterium spiritivorum	23	1	159	9	2.78932	-
	Flavobacterium ceti	5	4	34	0	2.76553	-
	Nitrosomonas communis	4	0	24	1	2.58496	-
	Flavobacterium sp. MH51	3	0	17	6	2.5025	-
	Dyadobacter sp. V5	13	10	53	23	2.02748	1.20163
	Shinella sp. HZA2	47	3	156	15	1.73081	2.32193
	uncultured Caulobacter sp.	9	0	26	0	1.53051	-
	Rhizobium sp. Zs54	8	0	17	2	1.08746	-
	Clostridium magnum	30	0	15	0	-1	-
	uncultured Parvibaculum sp.	26	0	13	0	-1	-
	Pedomicrobium ferrugineum	12	0	6	1	-1	-
	Methylibium sp. Gra5	10	0	5	0	-1	-
	bacterium Ellin5251	191	0	95	2	-1.00757	-
	uncultured Deinococci bacterium	40	0	19	0	-1.074	-
	uncultured Acidobacteria bacterium	337	0	150	4	-1.16779	-
	Geobacter metallireducens GS-15	16	15	7	49	-1.19265	1.70782
	Castellaniella defragrans	226	3	95	1	-1.25032	-
	uncultured Rubrobacteria bacterium	40	0	16	8	-1.32193	-
	Neochlamydia sp. Trut23-12-2015 Venoge-Embouchure	10	0	4	0	-1.32193	-
	Nocardioides marinquilinus	13	14	5	12	-1.37851	-
	Azoarcus communis	16	1	6	0	-1.41504	-
	Sphingomonas sp. X72010	65	0	22	0	-1.56294	-
	Plasticicumulans lactativorans	146	2	47	1	-1.63524	-
	Gemmatimonas sp. enrichment culture clone AOCRB-EC-6	10	0	3	0	-1.73697	-
	Chujaibacter soli	5838	21	1650	37	-1.82301	-
	Sinomonas atrocyanea	138	1	36	0	-1.9386	-
	uncultured Armatimonadetes bacterium	62	0	15	0	-2.04731	-
	uncultured compost bacterium	105	0	23	7	-2.19068	-
	uncultured Holophaga sp.	21	0	4	0	-2.39232	-
	Paenibacillus sp. A1006	67	1	9	13	-2.89616	3.70044
	Azospirillum brasilense	13	0	1	0	-3.70044	-
	Clostridium sp. 9B4	17	0	1	0	-4.08746	-
	Edaphobacter sp.	20	0	1	0	-4.32193	-
	Idiomarina baltica	29	0	0	0	Vanish	-
	Dinghuibacter silviterrae	10	0	0	0	Vanish	-
	Kytococcus sedentarius	1	10	0	0	-	Vanish
	Clostridium pasteurianum	0	0	2	13	-	Present
	Bacteroides salanitronis DSM 18170	0	0	0	13	-	Present
	uncultured gamma proteobacterium	117	0	109	23	-	Present
	Gordonia terrae	25	1	31	11	-	3.45943
	Tepidimonas arfidensis	4	6	9	46	-	2.9386
	Sphingoterrabacterium koreensis	27	9	26	34	-	1.91754
	uncultured compost bacterium 4-28	0	3	0	10	-	1.73697
	uncultured Bacteroidetes bacterium	301	3	344	10	-	1.73697
	bacterium NLAE-zl-H42	24	163	28	329	-	1.01322
	Thauera sp. LOPT-10-14	55	9	60	18	-	1
	Microbacterium oleivorans	366	38	337	64	-	-
	uncultured beta proteobacterium	89	141	110	152	-	-
	uncultured Rhizobiales bacterium	1190	13	1050	13	-	-
	uncultured alpha proteobacterium	1145	12	788	12	-	-
	Sinorhizobium sp. ZJB1101	723	69	1250	33	-	-1.06413
	uncultured Pseudomonadales bacterium	347	14	258	6	-	-1.22239
	Bacteroides caecicola	1	31	1	11	-	-1.49476
	Oceanobacillus sp. ITT11	13	13	16	1	-	-3.70044
	Skermanella sp. R224-3	7	23	1	1	-	-4.52356

## Sheet: ITS
Taxonomic levels	Taxa	Sequences				Log2Foldchange
		US	UR	IS	IR	US vs. IS	UR vs. IR
Class level
	Spizellomycetes	1532	20	5940	38	1.95505	-
	Agaricomycetes	4918	5234	10845	7354	1.14089	-
	Glomeromycetes	73	10	149	11	1.02934	-
	Rhizophydiomycetes	376	13	761	21	1.01716	-
	Chytridiomycetes	14	1	7	0	-1	-
	Pezizomycetes	20014	269	7788	335	-1.36168	-
	Blastocladiomycetes	1741	43	661	47	-1.39719	-
	Mortierellomycetes	19798	283	6426	288	-1.62336	-
	Tremellomycetes	974	167	280	153	-1.79849	-
	Rhizophlyctidomycetes	1825	14	58	20	-4.9757	-
	Archaeorhizomycetes	0	23	5	0	-	Vanish
	Ustilaginomycetes	26	18	16	0	-	Vanish
	Barbatosporomycetes	2	0	0	11	-	Present
	Orbiliomycetes	182	41	96	601	-	3.87367
	Saccharomycetes	32	14	23	55	-	1.974
	Xylonomycetes	9	11	7	33	-	1.58496
Family level
	Corticiaceae	0	0	54	0	Present	-
	Bolbitiaceae	114	57	5062	65	5.4726	-
	Spizellomycetaceae	69	4	2428	14	5.13703	1.80735
	Cordycipitaceae	45	8	432	1	3.26303	-
	Terramycetaceae	233	7	674	18	1.53242	1.36257
	Diaporthales fam Incertae sedis	24	1	68	1	1.5025	-
	Diversisporales fam Incertae sedis	10	3	26	0	1.37851	-
	Sporormiaceae	8	43	20	42	1.32193	-
	Tubeufiaceae	9	3	22	0	1.28951	-
	Thyridariaceae	358	4	834	9	1.22009	-
	Acaulosporaceae	24	7	54	0	1.16993	-
	Sympoventuriaceae	31	8	65	4	1.06817	-
	Hygrophoraceae	10	14	5	23	-1	-
	Chaetomiaceae	6183	34	3047	56	-1.02092	-
	Choanephoraceae	49	4	24	4	-1.02975	-
	Microascales fam Incertae sedis	50	1	24	4	-1.05889	-
	Lasiosphaeriaceae	858	11	406	8	-1.0795	-
	Periconiaceae	142	2	63	0	-1.17247	-
	Pyronemataceae	131	50	56	58	-1.22607	-
	Diaporthaceae	24	0	10	0	-1.26303	-
	Catabotrydaceae	29	0	12	0	-1.27302	-
	Plectosphaerellaceae	426	5	176	3	-1.27528	-
	Bionectriaceae	15	46	6	4	-1.32193	-3.52356
	Phaeosphaeriaceae	138	247	55	168	-1.32716	-
	Ascobolaceae	19110	102	7521	133	-1.34533	-
	Catenariaceae	1741	43	661	47	-1.39719	-
	Cortinariaceae	32	0	11	1	-1.54057	-
	Mortierellaceae	19632	275	6260	277	-1.64897	-
	Cladosporiaceae	10	3	3	0	-1.73697	-
	Cyphellophoraceae	201	2	57	1	-1.81816	-
	Ophiocordycipitaceae	111	12	30	12	-1.88753	-
	Agaricaceae	95	8	20	3	-2.24793	-
	Pluteaceae	79	0	14	1	-2.49643	-
	Thermoascaceae	12	0	2	8	-2.58496	-
	Auriculariaceae	24	0	3	8	-3	-
	Lophiotremataceae	11	1	1	0	-3.45943	-
	Helvellaceae	23	2	2	2	-3.52356	-
	Powellomycetaceae	839	5	37	8	-4.50307	-
	Rhizophlyctidaceae	1825	14	58	20	-4.9757	-
	Aureobasidiaceae	40	0	1	0	-5.32193	-
	Aplosporellaceae	149	0	1	0	-7.21917	-
	Ustilaginaceae	20	18	0	0	Vanish	Vanish
	Pisolithaceae	11	0	0	0	Vanish	-
	Verrucariaceae	0	14	0	0	-	Vanish
	Archaeorhizomycetaceae	0	11	5	0	-	Vanish
	Thelephoraceae	22	16	13	0	-	Vanish
	Teratosphaeriaceae	3	0	0	32	-	Present
	Entolomataceae	2	0	2	27	-	Present
	Leptosphaeriaceae	2	0	0	14	-	Present
	Barbatosporaceae	2	0	0	11	-	Present
	Chaetosphaeriaceae	0	0	0	18	-	Present
	Saccharomycetales fam Incertae sedis	0	0	0	11	-	Present
	Sordariales fam Incertae sedis	10	0	13	10	-	Present
	Diatrypaceae	6	1	8	41	-	5.35755
	Atheliaceae	3	1	1	25	-	4.64386
	Orbiliaceae	170	40	89	601	-	3.90929
	Apiosporaceae	547	3	389	32	-	3.41504
	Sporidiobolaceae	6	2	5	10	-	2.32193
	Dipodascaceae	23	11	14	38	-	1.7885
	Symbiotaphrinaceae	9	11	7	33	-	1.58496
	Hyaloscyphaceae	11	27	13	80	-	1.56704
	Togniniaceae	34	113	40	263	-	1.21874
	Pezizaceae	5	18	9	41	-	1.18763
	Coniochaetaceae	3	45	1	12	-	-1.90689
	Peniophoraceae	3	81	8	14	-	-2.5325
	Stachybotryaceae	337	140	420	10	-	-3.80735
	Sporocadaceae	8	29	2	1	-	-4.85798
Genus level
	Dactylella	0	0	33	0	Present	-
	Spizellomyces	23	2	2423	13	6.71902	2.70044
	Beauveria	18	0	426	1	4.56478	-
	Pseudorobillarda	1	0	15	0	3.90689	-
	Westerdykella	2	10	11	1	2.45943	-3.32193
	Boothiomyces	230	7	674	18	1.55111	1.36257
	Psathyrella	11	0	29	0	1.39855	-
	Helicoma	9	3	22	0	1.28951	-
	Roussoella	358	4	834	9	1.22009	-
	Acaulospora	24	7	54	0	1.16993	-
	Myceliophthora	57	0	127	0	1.15579	-
	Ochroconis	28	1	61	0	1.12338	-
	Paraconiothyrium	8	0	16	0	1	-
	Cora	10	14	5	23	-1	-
	Choanephora	49	4	24	4	-1.02975	-
	Penicillium	11731	72	5672	122	-1.0484	-
	Sphaeronaemella	50	1	24	4	-1.05889	-
	Thielavia	19	0	9	18	-1.078	Present
	Diaporthe	17	0	8	0	-1.08746	-
	Apiosordaria	705	3	294	8	-1.26181	-
	Nigrograna	12	0	5	2	-1.26303	-
	Ascobolus	19110	102	7521	133	-1.34533	-
	Pseudocercospora	54	2	21	1	-1.36257	-
	Catenaria	1741	43	661	47	-1.39719	-
	Arthrobotrys	16	0	6	0	-1.41504	-
	Polyschema	11	0	4	0	-1.45943	-
	Pseudallescheria	28	0	10	0	-1.48543	-
	Gymnopilus	32	0	11	1	-1.54057	-
	Mortierella	18983	238	6066	233	-1.64589	-
	Toxicocladosporium	10	3	3	0	-1.73697	-
	Gamsia	10	0	3	0	-1.73697	-
	Cyphellophora	201	2	57	1	-1.81816	-
	Periconia	142	0	40	0	-1.82782	-
	Fusarium	11	18	3	0	-1.87447	Vanish
	Podosphaera	26	0	6	0	-2.11548	-
	Zopfiella	169	2	37	3	-2.19143	-
	Coprinus	94	2	20	3	-2.23266	-
	Thermoascus	12	0	2	8	-2.58496	-
	Xeromyces	31	0	5	0	-2.63227	-
	Corynascella	19	0	3	0	-2.66297	-
	Volvariella	79	0	11	1	-2.84435	-
	Auricularia	24	0	3	8	-3	-
	Lasiodiplodia	115	0	11	1	-3.38606	-
	Lophiotrema	11	1	1	0	-3.45943	-
	Balsamia	23	2	2	2	-3.52356	-
	Cylindrocarpon	37	1	2	0	-4.20945	-
	Powellomyces	839	5	37	8	-4.50307	-
	Rhizophlyctis	1825	14	58	20	-4.9757	-
	Aureobasidium	40	0	1	0	-5.32193	-
	Pisolithus	11	0	0	0	Vanish	-
	Hypoxylon	5	10	8	0	-	Vanish
	Alfaria	3	74	6	0	-	Vanish
	Archaeorhizomyces	0	11	5	0	-	Vanish
	Pestalotiopsis	2	29	0	0	-	Vanish
	Tranzscheliella	0	15	0	0	-	Vanish
	Entoloma	2	0	0	27	-	Present
	Sphaerosporella	2	0	0	19	-	Present
	Leptosphaeria	2	0	0	14	-	Present
	Barbatospora	2	0	0	11	-	Present
	Codinaea	0	0	0	18	-	Present
	Conlarium	8	0	13	10	-	Present
	Exophiala	11	1	13	180	-	7.49185
	Piloderma	3	1	1	25	-	4.64386
	Orbilia	31	36	31	600	-	4.05889
	Talaromyces	131	5	140	79	-	3.98185
	Arthrinium	496	3	341	32	-	3.41504
	Sporobolomyces	6	2	5	10	-	2.32193
	Trichoderma	27	15	41	62	-	2.04731
	Symbiotaphrina	9	11	7	33	-	1.58496
	Phaeoacremonium	34	113	40	263	-	1.21874
	Thyrostroma	2	11	4	25	-	1.18442
	Peziza	3	18	9	40	-	1.152
	Cistella	10	27	11	58	-	1.10309
	Sarocladium	44	58	60	29	-	-1
	Veronaea	3	49	2	20	-	-1.29278
	Vishniacozyma	2	19	3	7	-	-1.44057
	Neocamarosporium	1	10	1	3	-	-1.73697
	Stachybotrys	3	65	9	1	-	-6.02237
	Peniophora	0	76	4	1	-	-6.24793
Species levels
	Paraconiothyrium variabile	0	0	16	0	Present	-
	Dactylella sp	0	0	33	0	Present	-
	Corticiaceae sp	0	0	54	0	Present	-
	Onygenales sp	65	30	9230	22	7.14975	-
	Spizellomyces sp	23	2	2423	13	6.71902	2.70044
	Myceliophthora sp	2	0	65	0	5.02237	-
	Beauveria bassiana	18	0	426	1	4.56478	-
	Pseudorobillarda sp	1	0	15	0	3.90689	-
	Ochroconis cordanae	2	0	29	0	3.85798	-
	Spizellomycetales sp	504	11	3418	16	2.76166	-
	Westerdykella sp	2	10	11	1	2.45943	-3.32193
	Fungi sp	4375	1167	20709	1374	2.2429	-
	Mortierella sp	26	13	107	6	2.04103	-1.11548
	Boothiomyces macroporosum	230	7	674	18	1.55111	1.36257
	Roussoella solani	336	3	814	9	1.27657	-
	Trichoderma virens	14	0	33	28	1.23704	Present
	Acaulospora mellea	24	7	54	0	1.16993	-
	Agaricales sp	55	8	123	11	1.16115	-
	Glomerales sp	30	0	61	2	1.02385	-
	Conlarium sp	5	0	10	9	1	-
	Cora sp	10	14	5	23	-1	-
	Choanephora infundibulifera	49	4	24	4	-1.02975	-
	Penicillium simplicissimum	9313	30	4317	96	-1.10922	1.67807
	Trametes trogii	13	0	6	0	-1.11548	-
	Plectosphaerellaceae sp	360	5	151	3	-1.25345	-
	Apiosordaria jamaicensis	705	3	294	8	-1.26181	-
	Catabotrydaceae sp	29	0	12	0	-1.27302	-
	Aspergillus caninus	285	2	115	0	-1.30933	-
	Pyronemataceae sp	127	0	51	4	-1.31626	-
	Ascobolus sp	19043	102	7474	131	-1.34931	-
	Polyschema sclerotigenum	11	0	4	0	-1.45943	-
	Chytridiomycota sp	525	8	189	6	-1.47393	-
	Coprinopsis phlyctidospora	26	0	9	1	-1.53051	-
	Branch06 sp	50	568	17	2	-1.55639	-8.14975
	Dothideomycetes sp	2860	33	954	23	-1.58395	-
	Ascomycota sp	3267	149	1010	114	-1.69361	-
	Hypocreales fam Incertae sedis sp	36	23	11	37	-1.71049	-
	Mortierella alpina	18214	183	5506	183	-1.72597	-
	Toxicocladosporium irritans	10	3	3	0	-1.73697	-
	Hypocreales sp	273	6	81	23	-1.75291	1.9386
	Conioscyphales sp	34	0	10	0	-1.76553	-
	Periconia byssoides	137	0	40	0	-1.7761	-
	Tremellales sp	905	30	242	19	-1.90291	-
	Catenaria anguillulae	1656	42	437	46	-1.922	-
	Ophiocordycipitaceae sp	109	2	28	0	-1.96083	-
	Phaeosphaeriaceae sp	115	102	29	81	-1.98751	-
	Podosphaera xanthii	26	0	6	0	-2.11548	-
	Zopfiella sp	169	2	37	3	-2.19143	-
	Acremonium persicinum	14	67	3	19	-2.22239	-1.81816
	Dipodascaceae sp	10	2	2	0	-2.32193	-
	Thermoascus crustaceus	12	0	2	8	-2.58496	-
	Xeromyces bisporus	31	0	5	0	-2.63227	-
	Corynascella humicola	19	0	3	0	-2.66297	-
	Pezizales sp	710	22	103	13	-2.78517	-
	Volvariella bombycina	79	0	11	1	-2.84435	-
	Fusarium oxysporum	10	0	1	0	-3.32193	-
	Lasiodiplodia theobromae	115	0	11	1	-3.38606	-
	Aspergillus chlamydosporus	511	1	48	3	-3.41222	-
	Lophiotrema sp	11	1	1	0	-3.45943	-
	Balsamia sp	23	2	2	2	-3.52356	-
	Cyphellophora fusarioides	164	2	14	0	-3.5502	-
	Arthrobotrys brochopaga	12	0	1	0	-3.58496	-
	Russulales sp	24	0	2	0	-3.58496	-
	Spizellomycetaceae sp	41	2	3	0	-3.77259	-
	Leotiomycetes sp	17	0	1	0	-4.08746	-
	Cylindrocarpon sp	37	1	2	0	-4.20945	-
	Agaricomycetes sp	951	51	51	12	-4.22088	-2.08746
	Cordycipitaceae sp	21	0	1	0	-4.39232	-
	Powellomyces sp	839	5	37	8	-4.50307	-
	Orbiliaceae sp	53	0	2	1	-4.72792	-
	Pisolithus sp	11	0	0	0	Vanish	-
	Fusarium mangiferae	1	18	0	0	-	Vanish
	Pestalotiopsis sp	2	29	0	0	-	Vanish
	Penicillium sp	0	16	0	0	-	Vanish
	Hymenochaetales sp	0	13	0	0	-	Vanish
	Tranzscheliella williamsii	0	15	0	0	-	Vanish
	Archaeorhizomyces sp	0	11	5	0	-	Vanish
	Thelephoraceae sp	0	12	0	0	-	Vanish
	Alfaria terrestris	3	74	6	0	-	Vanish
	Hypoxylon monticulosum	5	10	1	0	-	Vanish
	Barbatospora ambicaudata	2	0	0	11	-	Present
	Sphaerosporella brunnea	2	0	0	19	-	Present
	Cantharellales sp	0	0	2	24	-	Present
	Malassezia slooffiae	0	0	1	17	-	Present
	Codinaea acaciae	0	0	0	18	-	Present
	Hyaloscyphaceae sp	1	0	2	22	-	Present
	Acremonium charticola	2	0	1	29	-	Present
	Trichoderma sp	2	0	2	20	-	-
	Exophiala sp	2	1	3	180	-	7.49185
	Piloderma sp	3	1	1	25	-	4.64386
	Orbilia aurantiorubra	30	36	24	600	-	4.05889
	Sporobolomyces symmetricus	6	2	5	10	-	2.32193
	Sordariales sp	225	14	120	68	-	2.28011
	Polyporales sp	4	5	8	24	-	2.26303
	Chaetothyriales sp	6	15	3	59	-	1.97575
	Symbiotaphrina kochii	9	11	7	33	-	1.58496
	Aspergillus fumigatus	290	17	265	38	-	1.16046
	Thyrostroma sp	2	11	4	23	-	1.06413
	Helotiales sp	21	93	17	189	-	1.02308
	Malasseziales sp	7	38	8	76	-	1
	Mortierella ambigua	158	22	177	11	-	-1
	Scutellinia barlae	1	36	0	17	-	-1.08246
	Vishniacozyma dimennae	2	19	3	7	-	-1.44057
	Coniochaetaceae sp	3	45	1	12	-	-1.90689
	Stachybotrys microspora	0	63	9	1	-	-5.97728
