# Supplementary material for: Microbial landscapes of the rhizosphere soils and roots of Luffa cylindrica plant associated with Meloidogyne incognita
Source: Front Microbiol. 2023 May 25;14:1168179. doi: 10.3389/fmicb.2023.1168179 (PMC10247985; doi:10.3389/fmicb.2023.1168179)
Supplement: Supplementary file 12 [file Table_12.XLSX]

## Sheet: 16S
Supplementary Table 11. Bacterial and fungal biomarkers
Biomarker ID	Logarithmic LDA	p-value	Groups
Acidobacteria	4.46713	0.00282275	US
Acidobacteria.Acidobacteriia	4.37077	0.00235533	US
Actinobacteria	4.4187	0.00844351	US
Actinobacteria.Actinobacteria.Micrococcales	4.16211	0.0182116	US
Actinobacteria.Actinobacteria.Micrococcales.Micrococcaceae	4.06035	0.0199411	US
Actinobacteria.Thermoleophilia	4.06659	0.00252398	US
Chloroflexi	4.07334	0.00617649	US
Firmicutes.Bacilli.Bacillales.Bacillaceae.Bacillus	4.17808	0.0209408	US
Gemmatimonadetes	4.27277	0.00282972	US
Gemmatimonadetes.Gemmatimonadetes	4.23556	0.00282972	US
Gemmatimonadetes.Gemmatimonadetes.Gemmatimonadales	4.24076	0.00282972	US
Gemmatimonadetes.Gemmatimonadetes.Gemmatimonadales.Gemmatimonadaceae	4.23586	0.00282972	US
Gemmatimonadetes.Gemmatimonadetes.Gemmatimonadales.Gemmatimonadaceae.uncultured	4.14472	0.00267142	US
Proteobacteria.Alphaproteobacteria.Sphingomonadales	4.13787	0.0217618	US
Proteobacteria.Alphaproteobacteria.Sphingomonadales.Sphingomonadaceae	4.1436	0.0217618	US
Proteobacteria.Deltaproteobacteria	4.21859	0.00387846	US
Proteobacteria.Deltaproteobacteria.Myxococcales	4.01319	0.00368018	US
Proteobacteria.Gammaproteobacteria.Betaproteobacteriales.Nitrosomonadaceae	4.11689	0.00504001	US
Proteobacteria.Gammaproteobacteria.Xanthomonadales	4.23324	0.0147966	US
Proteobacteria.Gammaproteobacteria.Xanthomonadales.Rhodanobacteraceae	4.24464	0.00259987	US
Proteobacteria.Gammaproteobacteria.Xanthomonadales.Rhodanobacteraceae.Chujaibacter	4.03828	0.00353808	US
Proteobacteria.Gammaproteobacteria.Xanthomonadales.Rhodanobacteraceae.Chujaibacter.uncultured Xanthomonadaceae bacterium	4.03715	0.00353808	US
Actinobacteria.Actinobacteria	4.37404	0.0140409	UR
Bacteroidetes.Bacteroidia.Bacteroidales	4.05027	0.00463661	UR
Firmicutes.Bacilli.Bacillales.Bacillaceae	4.50795	0.00746777	UR
Proteobacteria.Alphaproteobacteria	4.62829	0.0333448	UR
Proteobacteria.Alphaproteobacteria.Rhizobiales	4.64194	0.0145365	UR
Proteobacteria.Alphaproteobacteria.Rhizobiales.Beijerinckiaceae	4.35314	0.00491789	UR
Proteobacteria.Alphaproteobacteria.Rhizobiales.Beijerinckiaceae.Methylobacterium	4.26125	0.00368622	UR
Proteobacteria.Alphaproteobacteria.Rhizobiales.Rhizobiaceae	4.24112	0.00538494	UR
Proteobacteria.Alphaproteobacteria.Rhizobiales.Rhizobiaceae.Allorhizobium Neorhizobium Pararhizobium Rhizobium	4.14673	0.00531935	UR
Proteobacteria.Gammaproteobacteria.Pseudomonadales	4.31756	0.0168588	UR
Bacteroidetes	4.95505	0.0201987	IS
Bacteroidetes.Bacteroidia	4.94299	0.0185661	IS
Bacteroidetes.Bacteroidia.Flavobacteriales	4.90386	0.0128269	IS
Bacteroidetes.Bacteroidia.Flavobacteriales.Flavobacteriaceae	4.68425	0.00417189	IS
Bacteroidetes.Bacteroidia.Flavobacteriales.Flavobacteriaceae.Flavobacterium	4.63536	0.00237285	IS
Bacteroidetes.Bacteroidia.Flavobacteriales.Weeksellaceae	4.54594	0.00492997	IS
Bacteroidetes.Bacteroidia.Flavobacteriales.Weeksellaceae.Chryseobacterium	4.54145	0.00492997	IS
Proteobacteria.Gammaproteobacteria.Pseudomonadales.Pseudomonadaceae	4.10081	0.018124	IS
Proteobacteria.Gammaproteobacteria.Pseudomonadales.Pseudomonadaceae.Pseudomonas	4.10116	0.0194356	IS
Firmicutes	4.72269	0.00580983	IR
Firmicutes.Bacilli	4.68205	0.00663595	IR
Firmicutes.Bacilli.Bacillales	4.71306	0.00771484	IR
Firmicutes.Bacilli.Bacillales.Bacillaceae.Geobacillus	4.43308	0.00451676	IR
Firmicutes.Bacilli.Bacillales.Pasteuriaceae	4.41853	0.00463661	IR
Firmicutes.Bacilli.Bacillales.Pasteuriaceae.Pasteuria	4.38034	0.00463661	IR
Proteobacteria	4.9855	0.0040407	IR
Proteobacteria.Gammaproteobacteria	5.05771	0.00791185	IR
Proteobacteria.Gammaproteobacteria.Betaproteobacteriales	5.0976	0.0196237	IR
Proteobacteria.Gammaproteobacteria.Betaproteobacteriales.Burkholderiaceae	5.18485	0.00310255	IR
Proteobacteria.Gammaproteobacteria.Betaproteobacteriales.Burkholderiaceae.Ralstonia	4.42634	0.025374	IR

## Sheet: ITS
Biomarker ID	Logarithmic LDA	p-value	Group
Ascomycota	5.0147	0.040075	US
Ascomycota.Eurotiomycetes.Eurotiales.Aspergillaceae	4.42484	0.00414124	US
Ascomycota.Eurotiomycetes.Eurotiales.Aspergillaceae.Penicillium	4.38558	0.00417531	US
Ascomycota.Eurotiomycetes.Eurotiales.Aspergillaceae.Penicillium.Penicillium simplicissimum	4.30642	0.00302205	US
Ascomycota.Pezizomycetes.Pezizales.Ascobolaceae	4.54814	0.0386734	US
Ascomycota.Pezizomycetes.Pezizales.Ascobolaceae.Ascobolus	4.54912	0.0386734	US
Ascomycota.Pezizomycetes.Pezizales.Ascobolaceae.Ascobolus.Ascobolus sp	4.54771	0.0386734	US
Ascomycota.Sordariomycetes	5.01639	0.00466706	US
Ascomycota.Sordariomycetes.Sordariales	4.15557	0.00313844	US
Ascomycota.Sordariomycetes.Sordariales.Chaetomiaceae	4.09639	0.00353808	US
Mortierellomycota	4.56037	0.0018317	US
Mortierellomycota.Mortierellomycetes	4.56982	0.00160503	US
Mortierellomycota.Mortierellomycetes.Mortierellales	4.56482	0.00172887	US
Mortierellomycota.Mortierellomycetes.Mortierellales.Mortierellaceae	4.56521	0.00172887	US
Mortierellomycota.Mortierellomycetes.Mortierellales.Mortierellaceae.Mortierella	4.55896	0.00172887	US
Mortierellomycota.Mortierellomycetes.Mortierellales.Mortierellaceae.Mortierella.Mortierella alpina	4.54866	0.00172887	US
Ascomycota.Dothideomycetes	4.89693	0.003962	UR
Ascomycota.Dothideomycetes.Pleosporales	4.78274	0.0047596	UR
Ascomycota.Dothideomycetes.Pleosporales.Pleosporaceae	4.04054	0.00504001	UR
Ascomycota.Dothideomycetes.Pleosporales.Pleosporaceae.Alternaria	4.03267	0.00437125	UR
Ascomycota.Dothideomycetes.Pleosporales.Pleosporaceae.Alternaria.Alternaria sp	4.02447	0.00447994	UR
Ascomycota.Dothideomycetes.Pleosporales.unidentified	4.29194	0.00447994	UR
Ascomycota.Dothideomycetes.Pleosporales.unidentified.unidentified	4.3113	0.00442164	UR
Ascomycota.Dothideomycetes.Pleosporales.unidentified.unidentified.Pleosporales sp	4.31619	0.00442164	UR
Ascomycota.Leotiomycetes	4.90789	0.00545133	UR
Ascomycota.Leotiomycetes.Erysiphales	4.77226	0.00538054	UR
Ascomycota.Leotiomycetes.Erysiphales.Erysiphaceae	4.74784	0.00538054	UR
Ascomycota.Leotiomycetes.Erysiphales.Erysiphaceae.Leveillula	4.73871	0.00549604	UR
Ascomycota.Leotiomycetes.Helotiales	4.30922	0.00525025	UR
Ascomycota.Leotiomycetes.Helotiales.Helotiaceae	4.22463	0.00510637	UR
Ascomycota.Leotiomycetes.Helotiales.Helotiaceae.unidentified	4.25608	0.00510637	UR
Ascomycota.Leotiomycetes.Helotiales.Helotiaceae.unidentified.Helotiaceae sp	4.24259	0.00510637	UR
Ascomycota.Eurotiomycetes	5.06454	0.00538054	IS
Ascomycota.Eurotiomycetes.Eurotiales	4.99862	0.00511472	IS
Ascomycota.Eurotiomycetes.Eurotiales.Trichocomaceae	4.92765	0.0040407	IS
Ascomycota.Eurotiomycetes.Eurotiales.Trichocomaceae.Thermomyces	4.93059	0.00366211	IS
Ascomycota.Sordariomycetes.Hypocreales	4.70591	0.00661435	IS
Ascomycota.Sordariomycetes.Hypocreales.Nectriaceae	4.85716	0.00511472	IS
Ascomycota.Sordariomycetes.Microascales	4.02812	0.0159352	IS
Ascomycota.Sordariomycetes.Microascales.Microascaceae	4.08536	0.00545133	IS
Basidiomycota.Agaricomycetes.Agaricales	4.14542	0.0260723	IS
Chytridiomycota	4.34864	0.00694575	IS
Ascomycota.Eurotiomycetes.Chaetothyriales	4.18668	0.00528469	IR
Ascomycota.Eurotiomycetes.Chaetothyriales.Herpotrichiellaceae	4.12838	0.00528469	IR
Ascomycota.Sordariomycetes.Hypocreales.Hypocreaceae	4.24854	0.00437125	IR
Basidiomycota	5.00882	0.0490803	IR
Basidiomycota.Agaricomycetes	4.96294	0.0247731	IR
Basidiomycota.Agaricomycetes.Cantharellales	4.92624	0.0117259	IR
Basidiomycota.Agaricomycetes.Cantharellales.Ceratobasidiaceae	4.91433	0.0117259	IR
Basidiomycota.Agaricomycetes.Cantharellales.Ceratobasidiaceae.unidentified	4.68412	0.00996418	IR
Basidiomycota.Agaricomycetes.Cantharellales.Ceratobasidiaceae.unidentified.Ceratobasidiaceae sp	4.67532	0.00996418	IR
unidentified.unidentified	4.91722	0.0241862	IR
unidentified.unidentified.unidentified	4.90899	0.0277904	IR
